# Supplementary material for: Decreased glutamate transport in acivicin resistant Leishmania tarentolae
Source: PLoS Negl Trop Dis. 2021 Dec 16;15(12):e0010046. doi: 10.1371/journal.pntd.0010046 (PMC8718007; doi:10.1371/journal.pntd.0010046)
Supplement: S1 Table — Genes with an increased (spreadsheet A) or decreased (spreadsheet B) copy number in L. tarentolae A150.1 as measured by read counts ratios in comparison to L. tarentolae WT. (XLSX) [file pntd.0010046.s004.xlsx]

## Sheet: S1 Table
S1 Table. Genes with a normalized log2(A150.1/WT reads ratio) >= 0.6 or <= -0.6
Genes log2(A150.1/WT reads ratio) >= 0.6
GeneID	contigID	start on contig	end on contig	log2(A150.1/WT read counts)	gene function
###LtaPh_02###
LtaPh_0200100	BLBS01000002.1	3971	4627	1.03111044701	cytochrome b5-like protein
LtaPh_0200200	BLBS01000002.1	5266	5832	1.18115363763	hypothetical protein conserved
LtaPh_0200300	BLBS01000002.1	6455	7624	1.02622822564	hypothetical protein conserved
LtaPh_0200400	BLBS01000002.1	10012	13320	1.05057724166	hypothetical protein conserved
LtaPh_0202000	BLBS01000002.1	100958	101431	1.02667138186	hypothetical protein conserved
LtaPh_0204800	BLBS01000002.1	216739	217926	1.17612314423	hypothetical protein unknown function
LtaPh_0205000	BLBS01000002.1	224584	228909	1.00796436786	protein kinase putative
LtaPh_0206200	BLBS01000002.1	290668	290994	1.37459468527	hypothetical protein unknown function
###LtaPh_03###
LtaPh_0300200	BLBS01000003.1	3311	4117	2.11427978079	hypothetical protein conserved
LtaPh_0300300	BLBS01000003.1	4752	6071	1.23029625655	D-3-phosphoglycerate dehydrogenase-like protein
LtaPh_0300400	BLBS01000003.1	6962	8107	1.39373167238	2-aminoethylphosphonate:pyruvateaminotransferas e-like protein
LtaPh_0300500	BLBS01000003.1	11410	12582	1.15004952287	hypothetical protein conserved
LtaPh_0309000	BLBS01000003.1	361652	363559	1.50212792027	hypothetical protein conserved
LtaPh_0309100	BLBS01000003.1	364221	364535	2.01121930582	hypothetical protein conserved
LtaPh_0309200	BLBS01000003.1	365042	366019	1.81986610301	hypothetical protein conserved
LtaPh_0309300	BLBS01000003.1	366745	367986	2.04702002724	elongation initiation factor 2 alpha subunit putative
###LtaPh_04###
LtaPh_0400100	BLBS01000004.1	3306	6557	1.70534079993	calcium-translocating P-type ATPase
LtaPh_0400200	BLBS01000004.1	9079	9366	1.41412304946	pteridine transporter putative
LtaPh_0400300	BLBS01000004.1	10906	13704	1.59778882658	camp-specific phosphodiesterase putative
LtaPh_0400400	BLBS01000004.1	15493	16812	1.64164509338	hypothetical protein
LtaPh_0400500	BLBS01000004.1	20762	21496	1.60611811836	hypothetical protein conserved
LtaPh_0400600	BLBS01000004.1	22641	24041	1.12963887438	hypothetical protein conserved
LtaPh_0400800	BLBS01000004.1	28085	28822	1.15855775898	hypothetical protein conserved
LtaPh_0400900	BLBS01000004.1	29449	29925	1.02782646201	hypothetical protein conserved
LtaPh_0402200	BLBS01000004.1	69157	69945	1.00243389416	hypothetical protein conserved
LtaPh_0411300	BLBS01000004.1	392032	393093	1.02929645316	31-O-demethyl-FK506 methyltransferase
LtaPh_0411600	BLBS01000004.1	416388	417248	1.45976206853	tRNA nucleotidyltransferase putative
LtaPh_0411700	BLBS01000004.1	418046	418810	1.39703207438	hypothetical protein conserved
LtaPh_0411800	BLBS01000004.1	419577	419837	1.06793334704	unspecified product
LtaPh_0411900	BLBS01000004.1	423260	424366	1.20992835656	protein kinase putative
LtaPh_0412000	BLBS01000004.1	425303	428485	1.71421255328	hypothetical protein conserved
LtaPh_0412100	BLBS01000004.1	429670	430797	1.73675262495	actin
###LtaPh_05###
LtaPh_0500300	BLBS01000005.1	22151	22570	1.00728979678	hypothetical protein conserved
LtaPh_0500400	BLBS01000005.1	23105	23692	1.14045960558	small GTP-binding protein putative
###LtaPh_06###
LtaPh_0612900	BLBS01000007.1	507243	507938	1.44199397056	protoporphyrinogen oxidase-like protein
LtaPh_0613000	BLBS01000007.1	509236	509838	1.05773757993	hypothetical protein unknown function
LtaPh_0613100	BLBS01000007.1	515594	516148	3.66410130247	hypothetical protein conserved
###LtaPh_07###
LtaPh_0700100	BLBS01000008.1	2688	4865	1.29885573202	ubiquitin activating E1 enzyme putative
LtaPh_0712600	BLBS01000008.1	576349	578793	1.23587446734	phosphoglycan beta 13 galactosyltransferase 1
###LtaPh_08###
LtaPh_0800100	BLBS01000009.1	3849	7442	1.04756018849	structural maintenance of chromosome 3 protein putative
LtaPh_0800200	BLBS01000009.1	8424	9245	1.09118414341	hypothetical protein conserved
LtaPh_0800300	BLBS01000009.1	10259	10969	1.01915732819	vesicle-associated membrane protein putative
###LtaPh_09###
LtaPh_0900200	BLBS01000010.1	5294	6415	1.12666717183	hypothetical protein conserved
LtaPh_0900300	BLBS01000010.1	7057	7380	1.46825379249	hypothetical protein conserved
LtaPh_0900400	BLBS01000010.1	8594	10453	1.01944705508	hypothetical protein conserved
LtaPh_0900500	BLBS01000010.1	10938	11903	1.05166157812	hypothetical protein conserved
LtaPh_0900800	BLBS01000010.1	16330	16914	1.07739367629	RNA-binding protein 5 putative
LtaPh_0901000	BLBS01000010.1	24055	24795	1.014571288	RNA-binding protein 5-like protein
LtaPh_0915000	BLBS01000010.1	548157	548519	1.02058661939	hypothetical protein conserved
LtaPh_0915200	BLBS01000010.1	553682	554035	1.19562454423	cytochrome b5-like protein
LtaPh_0915400	BLBS01000010.1	557416	562344	1.01298288891	hypothetical protein conserved
LtaPh_0915500	BLBS01000010.1	562983	563999	1.2809708594	hypothetical protein conserved
LtaPh_0915600	BLBS01000010.1	564480	564965	1.39153454769	hypothetical protein conserved
LtaPh_0915700	BLBS01000010.1	565452	567443	1.41977309117	hypothetical protein conserved
###LtaPh_10###
LtaPh_1016151	BLBS01000012.1	293927	294121	1.03248870844	unspecified product
LtaPh_1016400	BLBS01000012.1	298900	299637	1.10721480916	hypothetical protein
###LtaPh_11###
LtaPh_1100100	BLBS01000013.1	449	1306	1.1893798128	hypothetical protein conserved
LtaPh_1100400	BLBS01000013.1	4695	5831	1.11499936341	abc transporter
LtaPh_1105351	BLBS01000013.1	171085	171438	1.11156027943	hypothetical protein conserved
###LtaPh_13###
LtaPh_1300100	BLBS01000017.1	1755	3707	2.02031121707	hypothetical protein conserved
LtaPh_1300200	BLBS01000017.1	5304	6662	1.89265403388	cis-prenyltransferase-like protein
LtaPh_1300300	BLBS01000017.1	7067	7672	1.66263678601	hypothetical protein conserved
LtaPh_1300400	BLBS01000017.1	8489	9532	1.60935635264	hypothetical protein conserved
LtaPh_1300500	BLBS01000017.1	10081	10953	1.56069097738	ribonuclease hii putative
LtaPh_1300600	BLBS01000017.1	11739	13193	1.38155863303	hypothetical protein conserved
LtaPh_1300700	BLBS01000017.1	14058	14648	1.58311493203	hypothetical protein unknown function
LtaPh_1300800	BLBS01000017.1	15449	19741	1.328352713	mitochondrial DNA polymerase I protein B putative
LtaPh_1300900	BLBS01000017.1	23064	24575	1.18370009698	carboxypeptidase putative
LtaPh_1314800	BLBS01000017.1	581329	583038	1.04440227861	squalene monooxygenase-like protein
LtaPh_1314900	BLBS01000017.1	585226	590160	1.08641097831	mitochondrial DNA polymerase I protein D putative
LtaPh_1315000	BLBS01000017.1	591389	593128	1.00807969363	mitogen-activated protein kinase 7 putative
LtaPh_1315100	BLBS01000017.1	594831	608828	1.43358226616	dynein heavy chain putative
LtaPh_1315200	BLBS01000017.1	609930	611546	1.68612197405	chaperonin TCP20 putative
LtaPh_1315400	BLBS01000017.1	613080	613904	2.08683785003	pyrroline-5-carboxylate reductase
LtaPh_1315500	BLBS01000017.1	615742	617571	1.71139016147	hypothetical protein conserved
LtaPh_1315600	BLBS01000017.1	618937	620616	1.9504978467	hypothetical protein unknown function
LtaPh_1315631	BLBS01000017.1	628859	630376	2.36047357703	hypothetical protein unknown function
LtaPh_1315661	BLBS01000017.1	635274	637103	2.00725392803	hypothetical protein conserved
LtaPh_1315691	BLBS01000017.1	638466	640145	2.06196433497	hypothetical protein unknown function
###LtaPh_14###
LtaPh_1400100	BLBS01000018.1	2681	3589	1.03064028405	exosome complex exonuclease putative
LtaPh_1400200	BLBS01000018.1	7675	8487	1.00262590789	hypothetical protein conserved
LtaPh_1415300	BLBS01000018.1	585184	585606	1.02667138185	hypothetical protein conserved
###LtaPh_15###
LtaPh_1502300	BLBS01000019.1	95648	96772	1.11976409138	protein phosphatase 1 catalitic subunit putative
LtaPh_1502500	BLBS01000019.1	99321	100364	1.03605937685	hypothetical protein conserved
LtaPh_1502600	BLBS01000019.1	100970	102730	1.03345799254	lysyl-tRNA synthetase putative
LtaPh_1510521	BLBS01000019.1	493838	494176	1.18194960734	developmentally regulated protein putative
LtaPh_1511541	BLBS01000019.1	537232	538935	1.92479176783	nucleoside transporter 1 putative
LtaPh_1511561	BLBS01000019.1	540998	542425	1.79423702421	nucleoside transporter 1 putative
LtaPh_1513701	BLBS01000019.1	612269	612628	1.03965572486	hypothetical protein conserved
LtaPh_1514151	BLBS01000019.1	623028	623501	1.30748048941	ribosomal protein S6 putative
LtaPh_1514261	BLBS01000019.1	623252	623584	1.12461643227	ribosomal protein S6 putative
LtaPh_1514321	BLBS01000019.1	626144	629242	1.16078678163	cAMP specific phosphodiesterase putative
LtaPh_1514500	BLBS01000019.1	635604	637538	1.23809268537	hypothetical protein conserved
LtaPh_1514600	BLBS01000019.1	638250	639128	1.36057810689	hypothetical protein conserved
LtaPh_1514700	BLBS01000019.1	639817	640413	1.782137648	hypothetical protein conserved
LtaPh_1514751	BLBS01000019.1	641268	641729	1.32568508479	hypothetical protein conserved
LtaPh_1514800	BLBS01000019.1	641439	641999	1.82159991321	hypothetical protein conserved
LtaPh_1514900	BLBS01000019.1	642231	643289	1.67105209264	presenilin-like aspartic peptidase putative
LtaPh_1515000	BLBS01000019.1	643924	645174	1.73198452556	hypothetical protein conserved
LtaPh_1515100	BLBS01000019.1	645839	646507	1.8891678581	hypothetical protein conserved
LtaPh_1515200	BLBS01000019.1	647088	648248	1.96273843324	protein kinase putative
LtaPh_1515300	BLBS01000019.1	649120	652890	1.89355962722	condensin subunit 1 putative
###LtaPh_16###
LtaPh_1600100	BLBS01000020.1	1426	1983	1.41798728079	anti-silencing protein a-like protein
LtaPh_1600200	BLBS01000020.1	2434	3708	1.31600003136	hypothetical protein conserved
LtaPh_1600400	BLBS01000020.1	5230	6522	1.14477205846	hypothetical protein conserved
LtaPh_1600500	BLBS01000020.1	7020	7973	1.27223296764	hypothetical protein conserved
LtaPh_1600600	BLBS01000020.1	8573	10543	1.06704751252	hypothetical protein conserved
###LtaPh_17###
LtaPh_1700300	BLBS01000021.1	12466	13029	1.14364025043	hypothetical protein conserved
LtaPh_1700400	BLBS01000021.1	13949	14737	1.11400345537	hypothetical protein conserved
###LtaPh_18###
LtaPh_1800100	BLBS01000023.1	1197	4205	1.68432846491	hypothetical protein conserved
LtaPh_1800200	BLBS01000023.1	6251	7402	1.47885276907	diphosphomevalonate decarboxylase putative
LtaPh_1800300	BLBS01000023.1	8204	9238	1.44298166025	hypothetical protein conserved
LtaPh_1800400	BLBS01000023.1	9808	11364	1.45788224038	transporter putative
LtaPh_1800500	BLBS01000023.1	12243	15164	1.28487268568	hypothetical protein conserved
LtaPh_1800600	BLBS01000023.1	15932	16405	1.18487695708	hypothetical protein conserved
LtaPh_1800900	BLBS01000023.1	24740	27178	1.20672250769	alpha glucosidase II subunit putative
LtaPh_1801000	BLBS01000023.1	27979	29331	1.11461268054	hypothetical protein conserved
LtaPh_1801100	BLBS01000023.1	29841	34343	1.01235380043	hypothetical protein conserved
LtaPh_1801200	BLBS01000023.1	35767	36384	1.46277049666	hypothetical protein conserved
LtaPh_1801300	BLBS01000023.1	37091	39211	1.12479982493	hypothetical protein conserved
LtaPh_1801400	BLBS01000023.1	41375	43609	1.26847289753	hypothetical protein conserved
LtaPh_1801500	BLBS01000023.1	45961	47370	1.17279562056	serine/threonine protein phosphatase type 5 putative
LtaPh_1801600	BLBS01000023.1	48175	50304	1.04684767842	hypothetical protein conserved
LtaPh_1801761	BLBS01000023.1	59353	60393	1.08076318013	RNA recognition motif putative
LtaPh_1805700	BLBS01000023.1	215755	217275	1.13158065332	hypothetical protein conserved
LtaPh_1806700	BLBS01000023.1	255667	256125	2.75310630853	serine/threonine kinase-like protein putative
LtaPh_1814600	BLBS01000023.1	667697	668251	1.00536087561	chaperone protein DNAJ putative
LtaPh_1816100	BLBS01000023.1	718686	719456	1.07325293164	hypothetical protein conserved
LtaPh_1816200	BLBS01000023.1	720253	720609	1.10940539474	hypothetical protein conserved
LtaPh_1816300	BLBS01000023.1	721907	723646	1.23825917808	chaperone protein DNAJ putative
LtaPh_1816400	BLBS01000023.1	724856	726922	1.20208652281	gamma-glutamylcysteine synthetase putative
LtaPh_1816451	BLBS01000023.1	729024	729506	1.06221036306	unspecified product
LtaPh_1816500	BLBS01000023.1	730815	732683	1.53916028054	hypothetical protein unknown function
###LtaPh_19###
LtaPh_1909100	BLBS01000024.1	395564	397558	1.8714564075	4-coumarate:coa ligase-like protein
LtaPh_1913900	BLBS01000024.1	614198	614551	1.11394293075	hypothetical protein conserved
LtaPh_1914300	BLBS01000024.1	620865	621209	1.11156027943	hypothetical protein conserved
LtaPh_1915500	BLBS01000024.1	654772	655704	1.33245301764	protein kinase putative
LtaPh_1915600	BLBS01000024.1	656172	657074	1.06048609485	potassium voltage-gated channel putative
LtaPh_1915700	BLBS01000024.1	657601	657966	1.05112442557	microtubule-associated protein 1A/1B light chain 3 putative
###LtaPh_20###
LtaPh_2000100	BLBS01000025.1	1837	5289	1.37355440518	DNA-directed RNA polymerase II subunit 2 putative
LtaPh_2000200	BLBS01000025.1	5867	7393	1.33652664444	hypothetical protein conserved
LtaPh_2000300	BLBS01000025.1	8100	9065	1.37879875345	hypothetical protein conserved
LtaPh_2000351	BLBS01000025.1	10941	12311	1.42853349238	phosphate-repressible phosphate permease
LtaPh_2000400	BLBS01000025.1	12167	12568	1.24531166833	phosphate-repressible phosphate permease-like protein
LtaPh_2000500	BLBS01000025.1	13485	14453	1.31319414061	hypothetical protein conserved
LtaPh_2000600	BLBS01000025.1	15888	16364	1.28058612533	anti-silencing protein asf 1-like
LtaPh_2000700	BLBS01000025.1	17368	20868	1.26533299934	hypothetical protein conserved
LtaPh_2000800	BLBS01000025.1	21965	22576	1.44084576711	hypothetical protein conserved
LtaPh_2000900	BLBS01000025.1	24204	25931	1.28233617743	hypothetical protein conserved
LtaPh_2001000	BLBS01000025.1	28185	31517	1.29763739105	hypothetical protein conserved
LtaPh_2001061	BLBS01000025.1	34212	35651	1.20175808841	phosphoglycerate kinase C glycosomal
LtaPh_2001121	BLBS01000025.1	36604	37857	1.14163638772	phosphoglycerate kinase B cytosolic
LtaPh_2001200	BLBS01000025.1	40641	42311	1.20825308404	hypothetical protein conserved
LtaPh_2001300	BLBS01000025.1	43286	44620	1.37459468527	hypothetical protein conserved
LtaPh_2001400	BLBS01000025.1	46358	50401	1.30266689676	hypothetical protein conserved
LtaPh_2001500	BLBS01000025.1	51946	54702	1.60170250092	hypothetical protein unknown function
LtaPh_2001600	BLBS01000025.1	56335	58749	1.2968903992	hypothetical protein conserved
LtaPh_2001700	BLBS01000025.1	59646	60764	1.36507191115	hypothetical protein conserved
LtaPh_2001800	BLBS01000025.1	61858	64443	1.30650930456	hypothetical protein conserved
LtaPh_2001900	BLBS01000025.1	65665	66096	1.69652278016	hypothetical protein unknown function
LtaPh_2001951	BLBS01000025.1	65672	66118	1.42904246929	hypothetical protein unknown function
LtaPh_2002000	BLBS01000025.1	66771	69347	1.23500256899	hypothetical protein conserved
LtaPh_2002100	BLBS01000025.1	70190	71443	1.37750041645	hypothetical protein conserved
LtaPh_2002200	BLBS01000025.1	74665	77514	1.39386945481	hypothetical protein conserved
LtaPh_2002300	BLBS01000025.1	78458	79033	1.2405773373	hypothetical protein conserved
LtaPh_2002401	BLBS01000025.1	79960	80745	1.49133964885	transmembrane protein putative
LtaPh_2002500	BLBS01000025.1	81528	82667	1.33129785127	deoxyhypusine synthase putative
LtaPh_2002600	BLBS01000025.1	84468	99074	1.39450396375	hypothetical protein conserved
LtaPh_2002700	BLBS01000025.1	100323	101111	1.64248980208	hypothetical protein conserved
LtaPh_2002800	BLBS01000025.1	101437	102549	1.67923765036	hypothetical protein conserved
LtaPh_2002900	BLBS01000025.1	103054	104415	1.56432816779	developmentally regulated phosphoprotein-like protein
LtaPh_2003000	BLBS01000025.1	106192	108588	1.41061953853	hypothetical protein conserved
LtaPh_2003100	BLBS01000025.1	109378	110616	1.28636750226	hypothetical protein conserved
LtaPh_2003131	BLBS01000025.1	109588	110793	1.1577832962	hypothetical protein conserved
LtaPh_2003200	BLBS01000025.1	114028	114282	1.12666717183	hypothetical protein conserved
LtaPh_2003300	BLBS01000025.1	115015	117117	1.03809508044	hypothetical protein conserved
LtaPh_2003400	BLBS01000025.1	117854	118807	1.11909395212	hypothetical protein conserved
LtaPh_2005351	BLBS01000025.1	190376	190753	1.51209820902	RNA polymerase subunit putative
LtaPh_2005600	BLBS01000025.1	195454	196743	1.06968910259	hypothetical protein conserved
LtaPh_2007000	BLBS01000025.1	245842	247638	1.04345115956	serine/threonine protein phosphatase 2A regulatory subunit putative
LtaPh_2007100	BLBS01000025.1	249169	249915	1.06355490653	hypothetical protein conserved
LtaPh_2007500	BLBS01000025.1	282866	291937	1.14025224032	protein kinase putative
LtaPh_2009400	BLBS01000025.1	350880	361400	1.0786477342	protein kinase putative
LtaPh_2009500	BLBS01000025.1	362852	364045	1.06245246572	hypothetical protein conserved
LtaPh_2010300	BLBS01000025.1	405729	408824	1.03605319151	hypothetical protein unknown function
LtaPh_2011800	BLBS01000025.1	499206	501269	1.18082294187	calpain-like cysteine peptidase putative
LtaPh_2011900	BLBS01000025.1	505964	508192	1.38217358847	calpain-like cysteine peptidase putative
LtaPh_2011961	BLBS01000025.1	510363	510698	1.37459468527	unspecified product
LtaPh_2012021	BLBS01000025.1	510374	510754	1.09706070974	unspecified product
LtaPh_2012100	BLBS01000025.1	512588	513550	1.01220698312	calpain-like cysteine peptidase putative
LtaPh_2012200	BLBS01000025.1	514911	515351	1.14272121093	hypothetical protein conserved
LtaPh_2012300	BLBS01000025.1	518127	518528	1.05266659038	hypothetical protein conserved
LtaPh_2013351	BLBS01000025.1	562049	563209	1.54964257788	protein kinase putative
LtaPh_2014300	BLBS01000025.1	597418	600555	1.09958763778	hypothetical protein conserved
LtaPh_2014401	BLBS01000025.1	601568	605341	1.1537573951	hypothetical protein conserved
LtaPh_2014500	BLBS01000025.1	607873	608895	1.16221502548	hypothetical protein conserved
LtaPh_2015400	BLBS01000025.1	630545	636844	1.20951614583	hypothetical protein conserved
LtaPh_2015500	BLBS01000025.1	637827	642827	1.24601047921	hypothetical protein conserved
LtaPh_2015600	BLBS01000025.1	643310	645775	1.14446851736	cell division cycle protein-like protein
LtaPh_2015700	BLBS01000025.1	648605	650368	1.29061258955	hypothetical protein conserved
LtaPh_2015800	BLBS01000025.1	651212	651853	1.53179401036	phosphatase-like protein
LtaPh_2015901	BLBS01000025.1	653207	653782	1.54792628816	40S ribosomal protein S11 putative
LtaPh_2016000	BLBS01000025.1	654419	655627	1.17266636649	hypothetical protein conserved
LtaPh_2016100	BLBS01000025.1	656472	657422	1.5176071885	ribosome biogenesis protein putative
LtaPh_2016200	BLBS01000025.1	658275	662117	1.38283531583	separin putative
LtaPh_2016300	BLBS01000025.1	663338	664612	1.30185422656	soluble n-ethylmaleimide sensitive factor putative
LtaPh_2016400	BLBS01000025.1	665116	665955	1.24000864491	hypothetical protein conserved
LtaPh_2016500	BLBS01000025.1	666655	668457	1.5797770115	hypothetical protein conserved
LtaPh_2016600	BLBS01000025.1	669204	670133	1.29537972254	hypothetical protein conserved
LtaPh_2016700	BLBS01000025.1	671175	672431	1.45110171145	mitochondrial RNA ligase 2
LtaPh_2016800	BLBS01000025.1	673105	674007	1.50085845792	hypothetical protein conserved
LtaPh_2016881	BLBS01000025.1	678247	679452	1.48311914205	amidohydrolase putative
LtaPh_2017041	BLBS01000025.1	680413	681753	1.32618581773	amidohydrolase putative
LtaPh_2017121	BLBS01000025.1	683427	684611	1.27930646683	amidohydrolase putative
LtaPh_2017200	BLBS01000025.1	685315	688371	1.56888859021	hypothetical protein conserved
LtaPh_2017300	BLBS01000025.1	688904	689275	2.01967817843	hypothetical protein conserved
LtaPh_2017400	BLBS01000025.1	689734	693156	2.06963073825	hypothetical protein conserved
LtaPh_2017500	BLBS01000025.1	693547	694230	2.35941715737	hypothetical protein conserved
###LtaPh_21###
LtaPh_2100100	BLBS01000026.1	2464	3504	1.62891187401	hypothetical protein conserved
LtaPh_2100200	BLBS01000026.1	4058	4378	1.75988484116	ring-box protein 1 putative
LtaPh_2100400	BLBS01000026.1	6063	6758	1.48217457247	hypothetical protein conserved
LtaPh_2120200	BLBS01000028.1	177195	177950	1.30228048046	hypothetical protein conserved
LtaPh_2120700	BLBS01000028.1	183806	184882	1.07375824672	hypothetical protein conserved
###LtaPh_22###
LtaPh_2200051	BLBS01000029.1	3080	3634	3.65592844789	hypothetical protein conserved
LtaPh_2200100	BLBS01000029.1	8098	8253	4.23853313569	unspecified product
LtaPh_2200200	BLBS01000029.1	9075	9512	4.00686290077	hypothetical protein unknown function
LtaPh_2200300	BLBS01000029.1	10055	10855	4.0773865328	60S ribosomal protein L11
LtaPh_2200400	BLBS01000029.1	11787	12650	3.75845540796	hypothetical protein conserved
LtaPh_2200500	BLBS01000029.1	13210	14853	3.84723310196	hypothetical protein conserved
LtaPh_2200600	BLBS01000029.1	16161	18479	3.84378778583	hypothetical protein conserved
LtaPh_2200700	BLBS01000029.1	19398	20267	3.74677446248	hypothetical protein conserved
LtaPh_2200800	BLBS01000029.1	22464	23459	3.87256389562	heat shock protein DNAJ putative
LtaPh_2200900	BLBS01000029.1	24171	27302	3.96437442883	methyltransferase putative
LtaPh_2201000	BLBS01000029.1	40313	41044	4.66182047754	hypothetical protein conserved
LtaPh_2201100	BLBS01000029.1	44285	46255	4.28191363452	Gmp synthase putative
LtaPh_2201200	BLBS01000029.1	48154	48888	4.09365008158	hypothetical protein conserved
LtaPh_2201300	BLBS01000029.1	56027	57427	3.95467709554	hypothetical protein conserved
###LtaPh_23###
LtaPh_2300100	BLBS01000030.1	219	2081	2.12081396749	hypothetical protein conserved
LtaPh_2300200	BLBS01000030.1	3671	4972	1.78878726795	hypothetical protein conserved
LtaPh_2300300	BLBS01000030.1	5606	6484	1.98143168561	hypothetical protein conserved
LtaPh_2300400	BLBS01000030.1	6568	8283	1.75729146451	beta propeller protein putative
LtaPh_2300500	BLBS01000030.1	9041	9724	1.6183607574	tryparedoxin peroxidase
LtaPh_2300600	BLBS01000030.1	10314	11435	1.37270014128	cyclophilin
LtaPh_2300700	BLBS01000030.1	11921	12523	1.42210814648	hypothetical protein conserved
LtaPh_2300800	BLBS01000030.1	13030	14028	1.17604900589	agmatinase-like protein
LtaPh_2300900	BLBS01000030.1	14398	15915	1.12041119702	hypothetical protein conserved
LtaPh_2302200	BLBS01000030.1	59462	59836	1.06227087244	hypothetical protein conserved
LtaPh_2304300	BLBS01000030.1	122936	123712	1.0117468173	unspecified product
LtaPh_2314000	BLBS01000030.1	520454	522343	1.05266659038	hypothetical protein conserved
LtaPh_2314951	BLBS01000030.1	546841	547359	2.37459468527	hypothetical protein conserved
LtaPh_2317300	BLBS01000030.1	657510	659399	1.04049328369	hypothetical protein unknown function
LtaPh_2318800	BLBS01000030.1	704828	705490	1.05928953258	hypothetical protein conserved
LtaPh_2319400	BLBS01000030.1	720891	723413	1.07769538487	hypothetical protein conserved
LtaPh_2319600	BLBS01000030.1	728338	730722	1.14754372653	hypothetical protein conserved
LtaPh_2319700	BLBS01000030.1	734518	735537	1.55631611418	hypothetical protein conserved
LtaPh_2319800	BLBS01000030.1	736631	739408	1.62722943062	neutral sphingomyelinase activation associated factor-like protein
LtaPh_2319900	BLBS01000030.1	740597	741064	1.65663005304	hypothetical protein conserved
###LtaPh_24###
LtaPh_2424400	BLBS01000033.1	178832	181540	1.00707734819	tfiih basal transcription factor complex helicase subunit putative
LtaPh_2424500	BLBS01000033.1	181985	184219	1.01799124027	cullin-like protein-like protein
LtaPh_2424600	BLBS01000033.1	184967	185683	1.46589051929	hypothetical protein unknown function
LtaPh_2424700	BLBS01000033.1	186087	186578	1.07885611436	hypothetical protein conserved
LtaPh_2424800	BLBS01000033.1	187257	188309	1.2183389873	mitogen-activated protein kinase
LtaPh_2425000	BLBS01000033.1	191129	192526	1.28148528088	hypothetical protein conserved
###LtaPh_25###
LtaPh_2517251	BLBS01000034.1	651923	652552	1.37459468527	hypothetical protein conserved
###LtaPh_26###
LtaPh_2628500	BLBS01000036.1	211171	212028	1.13512875058	caax prenyl protease 2 putative
LtaPh_2628600	BLBS01000036.1	212457	213260	1.25615322797	6-phosphogluconolactonase
LtaPh_2628700	BLBS01000036.1	213847	214743	2.07020124968	glutamate 5-kinase putative
LtaPh_2628751	BLBS01000036.1	214051	214815	1.5840480509	glutamate 5-kinase putative
###LtaPh_27###
LtaPh_2726900	BLBS01000038.1	60752	61012	1.5969871066	dehydrogenase/oxidoreductase-like protein
###LtaPh_28###
LtaPh_2800100	BLBS01000039.1	2543	4195	1.61616458191	hypothetical protein conserved
LtaPh_2800200	BLBS01000039.1	4801	5202	1.5214360736	hypothetical protein conserved
LtaPh_2800300	BLBS01000039.1	5743	7038	1.40473040325	origin recognition complex subunit 1 putative
LtaPh_2800400	BLBS01000039.1	7305	9101	1.14360779202	hypothetical protein conserved
LtaPh_2800500	BLBS01000039.1	10770	12524	1.14453760189	hypothetical protein conserved
LtaPh_2801000	BLBS01000039.1	29747	29980	1.15220226393	hypothetical protein conserved
LtaPh_2802000	BLBS01000039.1	57916	58227	1.25085931685	unspecified product
###LtaPh_29###
LtaPh_2900100	BLBS01000040.1	1038	1928	1.4980777387	32-trans-enoyl-coA isomerase mitochondrial precursor-like protein
LtaPh_2900200	BLBS01000040.1	4192	7329	1.08159299625	transcription factor-like protein
###LtaPh_32###
LtaPh_3200100	BLBS01000048.1	2011	2415	1.05720575	hypothetical protein conserved
LtaPh_3203600	BLBS01000048.1	116698	121260	1.10766512648	hypothetical protein unknown function
LtaPh_3241300	BLBS01000049.1	620373	620930	1.07384061349	hypothetical protein conserved
LtaPh_3241500	BLBS01000049.1	625218	626033	1.01926343212	hypothetical protein conserved
LtaPh_3241600	BLBS01000049.1	628775	630631	1.18121597139	gipl galf transferase putative
###LtaPh_33###
LtaPh_3334900	BLBS01000017.1	612032	612352	1.7871931391	60S ribosomal protein L44 putative
###LtaPh_35###
LtaPh_3510200	BLBS01000002.1	2230	2388	1.19402243963	tagatose-6-phosphate kinase-like protein
LtaPh_3528000	BLBS01000056.1	865730	867826	5.14593185562	hypothetical protein conserved
LtaPh_3528100	BLBS01000056.1	876610	877788	4.24422989273	hypothetical protein conserved
LtaPh_3528200	BLBS01000056.1	881637	882839	5.28500147819	hypothetical protein conserved
LtaPh_3552000	BLBS01000056.1	1747102	1747830	1.1681438078	tRNA (guanine-N(7)-)-methyltransferase putative
###LtaPh_36###
LtaPh_3605400	BLBS01000057.1	161326	162009	1.01683199135	hypothetical protein conserved
LtaPh_3634900	BLBS01000057.1	1348163	1348375	1.37459468527	ribosomal protein L29 putative
Genes log2(A150.1/WT reads ratio) <= -0.6
GeneID	contigID	start on contig	end on contig	log2(A150.1/WT read counts)	gene function
###LtaPh_01###
LtaPh_0100651	BLBS01000001.1	30791	31519	-0.924965596586	hypothetical protein conserved
LtaPh_0102300	BLBS01000001.1	73640	74059	-0.711506051983	hypothetical protein conserved
LtaPh_0105300	BLBS01000001.1	160244	162187	-0.667542183442	hypothetical protein conserved
###LtaPh_03###
LtaPh_0303500	BLBS01000003.1	111903	112823	-0.625405314729	hypothetical protein conserved
LtaPh_0304000	BLBS01000003.1	134697	135032	-0.979688782929	60S acidic ribosomal protein P2C putative
LtaPh_0304031	BLBS01000003.1	135645	135980	-0.867378105035	60S acidic ribosomal protein P2C putative
LtaPh_0304061	BLBS01000003.1	136594	136929	-1.30797861208	60S acidic ribosomal protein P2C putative
###LtaPh_07###
LtaPh_0702300	BLBS01000008.1	86512	86871	-0.625405314726	hypothetical protein conserved
LtaPh_0705121	BLBS01000008.1	230214	231020	-0.795330316168	60S ribosomal protein L7a putative
LtaPh_0708801	BLBS01000008.1	392280	399392	-1.18335292758	hypothetical protein conserved
LtaPh_0708901	BLBS01000008.1	406397	412324	-0.97456316544	hypothetical protein conserved
LtaPh_0709001	BLBS01000008.1	415653	422402	-0.649198907976	hypothetical protein conserved
LtaPh_0711651	BLBS01000008.1	542620	543726	-1.04044281401	fatty acid desaturase putative
###LtaPh_09###
LtaPh_0901751	BLBS01000010.1	70379	70753	-1.07710128458	ATG8/AUT7/APG8/PAZ2C putative
LtaPh_0901781	BLBS01000010.1	74712	75086	-0.722266853979	ATG8/AUT7/APG8/PAZ2C putative
LtaPh_0908900	BLBS01000010.1	342982	343272	-0.625405314732	hypothetical protein conserved
###LtaPh_10###
LtaPh_1001800	BLBS01000011.1	86837	88060	-0.667087393836	mitogen-activated protein kinase putative
LtaPh_1002400	BLBS01000011.1	114071	114922	-0.66450513442	hypothetical protein conserved
LtaPh_1004400	BLBS01000011.1	216236	216811	-0.69990443734	hypothetical protein unknown function
LtaPh_1004701	BLBS01000011.1	253610	256237	-1.58344202163	GP63 leishmanolysin
LtaPh_1005001	BLBS01000011.1	257095	259227	-1.41420984041	GP63 leishmanolysin
LtaPh_1005301	BLBS01000011.1	260085	262217	-1.5873372739	GP63 leishmanolysin
LtaPh_1005601	BLBS01000011.1	263074	265206	-1.50524510442	GP63 leishmanolysin
LtaPh_1005901	BLBS01000011.1	266065	268197	-1.57405843473	GP63 leishmanolysin
LtaPh_1006201	BLBS01000011.1	269057	271270	-1.62632863958	GP63 leishmanolysin
LtaPh_1006501	BLBS01000011.1	274097	275944	-1.65435127216	GP63 leishmanolysin
LtaPh_1006801	BLBS01000011.1	277168	278982	-1.46803435321	metallo-peptidase clan MA(M) Family M8
LtaPh_1007101	BLBS01000011.1	282545	284914	-1.20214550668	GP63 leishmanolysin
LtaPh_1007401	BLBS01000011.1	285821	287575	-1.09081633652	GP63 leishmanolysin
LtaPh_1007701	BLBS01000011.1	293176	295545	-1.35380889539	GP63 leishmanolysin
LtaPh_1008001	BLBS01000011.1	296451	298205	-1.16295845506	GP63 leishmanolysin
LtaPh_1008301	BLBS01000011.1	299110	300624	-1.35075549418	GP63 leishmanolysin
LtaPh_1009200	BLBS01000011.1	335064	336164	-0.824101643624	glycerol-3-phosphate dehydrogenase [NAD+] glycosomal/mitochondrial
LtaPh_1009211	BLBS01000011.1	366573	368537	-1.63215477752	GP63 leishmanolysin
LtaPh_1009221	BLBS01000011.1	369505	371469	-1.48149041432	GP63 leishmanolysin
LtaPh_1009231	BLBS01000011.1	372436	374400	-1.52383809915	GP63 leishmanolysin
LtaPh_1009241	BLBS01000011.1	386958	388970	-1.47669811027	GP63 leishmanolysin
LtaPh_1009251	BLBS01000011.1	392782	394794	-1.5530544705	GP63 leishmanolysin
LtaPh_1009261	BLBS01000011.1	395125	397710	-1.50890563444	GP63 leishmanolysin
LtaPh_1009271	BLBS01000011.1	398863	400668	-1.26447522079	GP63 leishmanolysin
LtaPh_1009281	BLBS01000011.1	403472	403798	-1.8130323179	GP63 leishmanolysin
LtaPh_1009291	BLBS01000011.1	414771	416873	-0.970164117998	GP63 leishmanolysin
LtaPh_1009301	BLBS01000011.1	417876	419690	-1.30059662978	GP63 leishmanolysin
LtaPh_1009311	BLBS01000011.1	423038	424843	-1.75053270218	GP63 leishmanolysin
LtaPh_1009321	BLBS01000011.1	428583	429404	-0.695794642617	major surface protease gp63 putative
LtaPh_1009331	BLBS01000011.1	445701	447449	-0.91356267296	GP63 leishmanolysin
LtaPh_1009341	BLBS01000011.1	448549	450297	-0.905295616447	GP63 leishmanolysin
LtaPh_1009351	BLBS01000011.1	454555	456348	-0.935973547453	GP63 leishmanolysin
LtaPh_1009361	BLBS01000011.1	474330	474677	-0.947333409616	GP63 leishmanolysin
LtaPh_1009371	BLBS01000011.1	477208	478941	-0.944906672223	metallo-peptidase clan MA(M) Family M8
LtaPh_1009381	BLBS01000011.1	483525	485582	-1.02285439868	GP63 leishmanolysin
LtaPh_1009391	BLBS01000011.1	488148	488483	-1.77856210279	major surface protease gp63 putative
LtaPh_1009401	BLBS01000011.1	489457	489768	-3.48338630986	GP63 leishmanolysin
LtaPh_1009411	BLBS01000011.1	489537	491336	-1.05991267821	GP63 leishmanolysin
LtaPh_1009431	BLBS01000011.1	493573	495375	-1.03695719975	metallo-peptidase clan MA(M) Family M8
LtaPh_1009441	BLBS01000011.1	499617	501398	-0.908436629122	GP63 leishmanolysin
LtaPh_1009451	BLBS01000011.1	509865	511610	-1.25891956028	metallo-peptidase clan MA(M) Family M8
LtaPh_1009461	BLBS01000011.1	512472	514472	-1.25724453973	GP63 leishmanolysin
LtaPh_1009471	BLBS01000011.1	517618	519426	-0.869954149715	GP63 leishmanolysin
LtaPh_1009481	BLBS01000011.1	523892	524239	-1.2832993379	GP63 leishmanolysin
LtaPh_1008400	BLBS01000011.1	536533	536832	-1.33589869753	major surface protease gp63 putative
LtaPh_1008000	BLBS01000012.1	3730	4365	-1.18340076785	major surface protease gp63 putative
LtaPh_1009511	BLBS01000012.1	5467	7200	-1.07196931956	metallo-peptidase clan MA(M) Family M8
LtaPh_1007100	BLBS01000012.1	12533	12991	-1.17517838699	major surface protease gp63 putative
LtaPh_1009531	BLBS01000012.1	13573	15882	-1.1297902996	GP63 leishmanolysin
LtaPh_1009541	BLBS01000012.1	19975	21765	-1.0793618033	GP63 leishmanolysin
LtaPh_1009551	BLBS01000012.1	22928	24667	-1.08873837104	metallo-peptidase clan MA(M) Family M8
LtaPh_1009571	BLBS01000012.1	28853	31678	-0.90723534101	GP63 leishmanolysin
LtaPh_1009581	BLBS01000012.1	35955	37757	-1.11462218864	GP63 leishmanolysin
LtaPh_1009591	BLBS01000012.1	42508	45003	-1.17335100671	GP63 leishmanolysin
LtaPh_1009601	BLBS01000012.1	54432	56054	-1.39281577928	GP63 leishmanolysin
LtaPh_1010551	BLBS01000012.1	106160	106855	-0.625405314727	hypothetical protein conserved
LtaPh_1011500	BLBS01000012.1	141668	142042	-0.654551660388	hypothetical protein conserved
LtaPh_1013751	BLBS01000012.1	225258	225560	-0.62540531473	arp2/3 complex subunit putative
###LtaPh_12###
LtaPh_1201600	BLBS01000014.1	54611	55993	-0.622122730738	hypothetical protein conserved
LtaPh_1201800	BLBS01000014.1	63390	63662	-0.660003976253	unspecified product
LtaPh_1202400	BLBS01000014.1	86287	87174	-0.767933081121	hydroxyacylglutathione hydrolase putative
LtaPh_1202500	BLBS01000014.1	88473	93131	-0.665562441203	hypothetical protein conserved
LtaPh_1202700	BLBS01000014.1	98428	100776	-0.620814395848	cysteinyl-tRNA synthetase putative
LtaPh_1202800	BLBS01000014.1	103917	112586	-0.693677876603	hypothetical protein conserved
LtaPh_1203000	BLBS01000014.1	116088	118286	-0.764500924393	ornithine decarboxylase putative
LtaPh_1203031	BLBS01000014.1	121980	122261	-0.850192251206	unspecified product
LtaPh_1203061	BLBS01000014.1	123176	128155	-0.743905187398	hypothetical protein unknown function
LtaPh_1203100	BLBS01000014.1	127960	134310	-0.79897809318	hypothetical protein conserved
LtaPh_1203200	BLBS01000014.1	134817	136727	-0.746653320006	hypothetical protein conserved
LtaPh_1203300	BLBS01000014.1	138003	147446	-0.800190142804	hypothetical protein conserved
LtaPh_1203400	BLBS01000014.1	148322	152287	-0.807137853123	hypothetical protein unknown function
LtaPh_1203500	BLBS01000014.1	153846	160115	-0.679919473806	hypothetical protein unknown function
LtaPh_1203600	BLBS01000014.1	162560	164227	-0.92400090579	hypothetical protein conserved
LtaPh_1203700	BLBS01000014.1	166110	167222	-0.908843940799	hypothetical protein conserved
LtaPh_1203800	BLBS01000014.1	168908	169858	-0.744457986372	hypothetical protein conserved
LtaPh_1204000	BLBS01000014.1	181074	182285	-0.8286008965	hypothetical protein conserved
LtaPh_1204100	BLBS01000014.1	183449	184594	-0.867909431739	p1/s1 nuclease
LtaPh_1204200	BLBS01000014.1	186749	187969	-1.15926982617	hypothetical protein
LtaPh_1204400	BLBS01000014.1	192335	194425	-1.03757463207	hypothetical protein conserved
LtaPh_1204500	BLBS01000014.1	195405	197843	-0.873492004543	hypothetical protein conserved
LtaPh_1204600	BLBS01000014.1	198885	202358	-0.825962680288	hypothetical protein unknown function
LtaPh_1204700	BLBS01000014.1	207422	209428	-0.892093550392	hypothetical protein unknown function
LtaPh_1204800	BLBS01000014.1	220182	222557	-0.908838864924	hypothetical protein unknown function
LtaPh_1204900	BLBS01000014.1	230398	232158	-1.24746683392	hypothetical protein unknown function
LtaPh_1205200	BLBS01000014.1	259962	264203	-0.819357812081	hypothetical protein unknown function
LtaPh_1205600	BLBS01000014.1	296623	297126	-0.663675331655	hypothetical protein conserved
LtaPh_1205700	BLBS01000014.1	300002	302455	-0.620147461015	hypothetical protein unknown function
LtaPh_1205800	BLBS01000014.1	305776	309867	-0.765168345664	hypothetical protein conserved
LtaPh_1205900	BLBS01000014.1	310809	318035	-0.933840139867	hypothetical protein conserved
LtaPh_1206001	BLBS01000014.1	321965	327655	-1.08290898221	fusaric acid resistance protein-like putative
LtaPh_1206100	BLBS01000014.1	332521	336072	-1.15091396524	hypothetical protein conserved
LtaPh_1206200	BLBS01000014.1	337790	339346	-1.05185542242	hypothetical protein conserved
LtaPh_1206300	BLBS01000014.1	340771	343896	-1.14974145649	hypothetical protein conserved
LtaPh_1206400	BLBS01000014.1	345272	349471	-1.08253414749	hypothetical protein conserved
LtaPh_1206500	BLBS01000014.1	350774	352267	-1.01286517385	alanine aminotransferase putative
LtaPh_1206600	BLBS01000014.1	354394	356622	-0.981397098865	hypothetical protein conserved
LtaPh_1206700	BLBS01000014.1	359437	361251	-0.968642848827	hypothetical protein conserved
LtaPh_1206800	BLBS01000014.1	363576	366482	-0.708596985681	serine/threonine protein phosphatase-like protein
LtaPh_1207000	BLBS01000014.1	375507	376757	-0.746330096988	hypothetical protein conserved
LtaPh_1207100	BLBS01000014.1	378037	378537	-0.758767410459	hypothetical protein conserved
LtaPh_1207200	BLBS01000014.1	379511	382054	-0.910364824189	hypothetical protein conserved
LtaPh_1207411	BLBS01000014.1	389274	389393	-0.947333409616	unspecified product
LtaPh_1207521	BLBS01000014.1	394647	394766	-1.12017000648	unspecified product
LtaPh_1207631	BLBS01000014.1	399393	399635	-1.63778903918	unspecified product
LtaPh_1207741	BLBS01000014.1	401730	403049	-1.75573996324	hypothetical protein conserved
LtaPh_1207851	BLBS01000014.1	411207	411392	-0.703407826728	unspecified product
LtaPh_1207961	BLBS01000014.1	411280	416184	-1.45817963408	hypothetical protein conserved
LtaPh_1208071	BLBS01000014.1	445805	445924	-0.888439720562	unspecified product
LtaPh_1208181	BLBS01000014.1	451871	453190	-1.84852325534	hypothetical protein conserved
LtaPh_1208291	BLBS01000014.1	464257	464442	-0.96935971595	unspecified product
LtaPh_1208511	BLBS01000015.1	14192	15286	-1.385454522	hypothetical protein conserved
LtaPh_1208731	BLBS01000015.1	44926	48846	-0.688276167801	flagellum attachment zone protein 2
LtaPh_1209400	BLBS01000015.1	59835	61904	-0.631850723991	NADH:flavin oxidoreductase/NADH oxidase putative
LtaPh_1209551	BLBS01000016.1	4884	7370	-0.739662493987	n-ethylmaleimide reductase-like protein
###LtaPh_15###
LtaPh_1504451	BLBS01000019.1	174215	182998	-0.685452698402	tb-292 membrane associated protein-like protein
LtaPh_1504501	BLBS01000019.1	199322	203005	-0.847797736064	tb-292 membrane associated protein-like protein
LtaPh_1504551	BLBS01000019.1	204908	208435	-0.697689398368	tb-292 membrane associated protein-like protein
LtaPh_1504601	BLBS01000019.1	208540	219612	-0.813675459419	tb-292 membrane associated protein-like protein
LtaPh_1504651	BLBS01000019.1	219717	234413	-0.733632351294	tb-292 membrane associated protein-like protein
LtaPh_1507800	BLBS01000019.1	402957	403361	-1.79533031617	hypothetical protein unknown function
LtaPh_1509500	BLBS01000019.1	460345	460914	-2.25594240516	calmodulin-like protein
###LtaPh_16###
LtaPh_1604600	BLBS01000020.1	165156	168620	-0.706732069243	fucose kinase putative
LtaPh_1605721	BLBS01000020.1	210163	210567	-0.94733340962	histone H3 putative
LtaPh_1609800	BLBS01000020.1	355282	356697	-0.657114174456	protein kinase putative
LtaPh_1609881	BLBS01000020.1	366327	367082	-0.812937469279	hypothetical protein unknown function
LtaPh_1609961	BLBS01000020.1	368098	369477	-0.737153672384	protein of unknown function putative
LtaPh_1610121	BLBS01000020.1	375504	376595	-0.646896269376	hypothetical protein conserved
LtaPh_1610300	BLBS01000020.1	381730	382047	-1.94733340962	hypothetical protein conserved
LtaPh_1613000	BLBS01000020.1	496459	496860	-0.642478828087	cytochrome c putative
LtaPh_1614900	BLBS01000035.1	252829	253296	-1.21036781545	40S ribosomal protein S16 putative
###LtaPh_17###
LtaPh_1700711	BLBS01000021.1	22736	24085	-0.708801433139	elongation factor 1-alpha
LtaPh_1700721	BLBS01000021.1	24803	26197	-1.62540531473	elongation factor 1-alpha
LtaPh_1700741	BLBS01000021.1	31203	32489	-0.955644115872	elongation factor 1-alpha
LtaPh_1700751	BLBS01000021.1	39515	40993	-1.10936158791	elongation factor 1-alpha
LtaPh_1700761	BLBS01000021.1	49859	51208	-0.955315671019	elongation factor 1-alpha
LtaPh_1700771	BLBS01000021.1	52363	54030	-0.94056547676	elongation factor 1-alpha
LtaPh_1700781	BLBS01000021.1	63545	64894	-1.00332335845	elongation factor 1-alpha
LtaPh_1700791	BLBS01000021.1	65649	66998	-0.867409865317	elongation factor 1-alpha
LtaPh_1700801	BLBS01000021.1	67750	69099	-0.831739747218	elongation factor 1-alpha
LtaPh_1700811	BLBS01000021.1	69858	71207	-0.915587825609	elongation factor 1-alpha
LtaPh_1700821	BLBS01000021.1	71965	73314	-1.05799101522	elongation factor 1-alpha
LtaPh_1700831	BLBS01000021.1	74066	75415	-1.1561722288	elongation factor 1-alpha
LtaPh_1700841	BLBS01000021.1	76166	77515	-1.011579544	elongation factor 1-alpha
LtaPh_1700851	BLBS01000021.1	78267	79616	-0.954489255291	elongation factor 1-alpha
LtaPh_1700861	BLBS01000021.1	80369	81718	-0.999538106611	elongation factor 1-alpha
LtaPh_1700871	BLBS01000021.1	82468	83817	-0.843131036978	elongation factor 1-alpha
LtaPh_1700881	BLBS01000021.1	84566	85915	-0.894071588639	elongation factor 1-alpha
LtaPh_1700891	BLBS01000021.1	99159	100508	-0.872030560857	elongation factor 1-alpha
LtaPh_1700901	BLBS01000021.1	101107	102606	-1.89389415065	elongation factor 1-alpha
LtaPh_1700921	BLBS01000021.1	103202	104701	-1.89976772636	elongation factor 1-alpha
LtaPh_1700941	BLBS01000021.1	105302	106711	-0.94563512214	elongation factor 1-alpha
LtaPh_1702900	BLBS01000022.1	61196	62053	-0.629025630407	NADH-ubiquinone oxidoreductase mitochondrial putative
LtaPh_1703000	BLBS01000022.1	64009	64542	-0.68054686892	histone H2A putative
LtaPh_1707500	BLBS01000022.1	263242	265353	-0.674658723925	protein kinase putative
###LtaPh_19###
LtaPh_1900800	BLBS01000024.1	20171	21043	-0.667225490422	hypothetical protein conserved
LtaPh_1902700	BLBS01000024.1	112175	113344	-1.59968814462	RNA binding protein
LtaPh_1902800	BLBS01000024.1	116472	117239	-0.870712128014	membrane protein putative
LtaPh_1902900	BLBS01000024.1	120544	122592	-1.08510957723	intraflagellar transport protein component putative
LtaPh_1907841	BLBS01000024.1	347582	347959	-0.836909419922	ATG8/AUT7/APG8/PAZ2C putative
LtaPh_1907921	BLBS01000024.1	348709	349086	-0.947333409617	ATG8/AUT7/APG8/PAZ2C putative
LtaPh_1908001	BLBS01000024.1	349837	350214	-1.33167411167	ATG8/AUT7/APG8/PAZ2C putative
LtaPh_1908081	BLBS01000024.1	350973	351293	-1.48600225806	ATG8/AUT7/APG8/PAZ2C putative
LtaPh_1908121	BLBS01000024.1	352095	352472	-1.73232051864	ATG8/AUT7/APG8/PAZ2C putative
LtaPh_1908201	BLBS01000024.1	353228	353548	-1.22774989367	ATG8/AUT7/APG8/PAZ2C putative
LtaPh_1908241	BLBS01000024.1	354354	354674	-0.989679700324	ATG8/AUT7/APG8/PAZ2C putative
LtaPh_1914400	BLBS01000024.1	623110	623508	-1.74136923233	hypothetical protein conserved
###LtaPh_21###
LtaPh_2105200	BLBS01000026.1	153997	155940	-0.947333409616	hypothetical protein conserved
LtaPh_2105300	BLBS01000026.1	156458	157801	-0.885348781964	hypothetical protein conserved
LtaPh_2105400	BLBS01000026.1	159380	162841	-1.26145690808	hypothetical protein conserved
LtaPh_2105500	BLBS01000026.1	164352	165749	-1.06757170577	la RNA binding protein putative
LtaPh_2105800	BLBS01000026.1	171624	172925	-0.738947846273	hypothetical protein conserved
LtaPh_2108200	BLBS01000026.1	250966	257718	-0.801022523592	hypothetical protein conserved
LtaPh_2108300	BLBS01000026.1	259121	261364	-0.693186652814	methionyl-tRNA synthetase putative
LtaPh_2111031	BLBS01000026.1	377778	378314	-0.62540531473	histone H2A putative
###LtaPh_22###
LtaPh_2206691	BLBS01000029.1	278799	279707	-0.823818873135	hypothetical protein conserved
LtaPh_2206800	BLBS01000029.1	286170	287366	-0.742247151572	hypothetical protein conserved
LtaPh_2206900	BLBS01000029.1	294715	296484	-0.641983184333	hypothetical protein conserved
LtaPh_2207751	BLBS01000029.1	335067	336002	-0.789230116632	hypothetical protein conserved
LtaPh_2207800	BLBS01000029.1	335266	336174	-0.80472901417	hypothetical protein conserved
LtaPh_2208901	BLBS01000029.1	377858	380017	-0.64129896115	mitochondrial chaperone putative
LtaPh_2211651	BLBS01000029.1	500177	500692	-0.718514719114	hypothetical protein conserved
LtaPh_2211700	BLBS01000029.1	500277	500768	-1.32584503287	hypothetical protein conserved
LtaPh_2215261	BLBS01000029.1	638522	639130	-1.21036781545	40S ribosomal protein L14 putative
###LtaPh_24###
LtaPh_2404701	BLBS01000031.1	154660	156840	-0.921530751098	protein of unknown function putative
LtaPh_2413200	BLBS01000031.1	426361	427332	-0.710236155006	hypothetical protein conserved
LtaPh_2413561	BLBS01000031.1	441236	441886	-0.693576817368	amastin-like surface protein-like protein
LtaPh_2415100	BLBS01000031.1	498729	499709	-0.63769859092	hypothetical predicted transmembrane protein
###LtaPh_25###
LtaPh_2505700	BLBS01000034.1	184513	185385	-0.677872734622	hypothetical protein conserved
LtaPh_2507100	BLBS01000034.1	221283	222959	-0.64886428755	epsin putative
LtaPh_2511401	BLBS01000034.1	413752	415140	-0.849486086216	hypothetical protein conserved
LtaPh_2511500	BLBS01000034.1	417635	418876	-0.808369611241	hypothetical protein conserved
LtaPh_2511600	BLBS01000034.1	421004	422185	-0.716701148749	chaperone protein DNAJ putative
LtaPh_2511651	BLBS01000034.1	423516	431054	-0.674172377537	hypothetical protein conserved
LtaPh_2512300	BLBS01000034.1	467955	468317	-0.66804965214	ribosomal protein S25
LtaPh_2520800	BLBS01000041.1	116521	117804	-0.913650283362	ribosomal protein L1a putative
###LtaPh_26###
LtaPh_2610200	BLBS01000035.1	336382	337875	-0.635372159488	hypothetical protein conserved
LtaPh_2610300	BLBS01000035.1	338376	338978	-0.712868155979	hypothetical protein conserved
LtaPh_2611400	BLBS01000035.1	389338	390915	-0.634394097954	aldo/keto reductase putative
LtaPh_2613600	BLBS01000035.1	482993	486385	-0.631505514265	hypothetical protein conserved
LtaPh_2617061	BLBS01000035.1	595683	596741	-0.770124681712	sphingolipid delta 4 desaturase putative
LtaPh_2618000	BLBS01000035.1	624596	625216	-0.959306051284	hypothetical protein unknown function
LtaPh_2618900	BLBS01000035.1	641627	649924	-0.7420821211	hypothetical protein conserved
LtaPh_2619100	BLBS01000035.1	653646	655481	-0.826237344538	hypothetical protein conserved
LtaPh_2619800	BLBS01000035.1	694841	697060	-0.622054105228	hypothetical protein conserved
LtaPh_2620200	BLBS01000035.1	700972	701925	-0.766565862085	hypothetical protein conserved
LtaPh_2620400	BLBS01000035.1	708063	709049	-0.620032142631	hypothetical protein conserved
LtaPh_2622700	BLBS01000035.1	821433	822200	-0.764956667126	hypothetical protein conserved
###LtaPh_27###
LtaPh_2704871	BLBS01000037.1	144102	151820	-0.879549578224	cysteine peptidase clan CA family C2C putative
LtaPh_2704941	BLBS01000037.1	155465	162169	-1.18810283015	cysteine peptidase clan CA family C2C putative
LtaPh_2709200	BLBS01000037.1	376360	376950	-0.85757875686	hypothetical protein conserved
LtaPh_2709300	BLBS01000037.1	378001	381243	-0.752389793953	hypothetical protein conserved
LtaPh_2709600	BLBS01000037.1	389737	390663	-0.820691348429	hypothetical protein unknown function
LtaPh_2709700	BLBS01000037.1	392913	394145	-0.660594743191	isovaleryl-coA dehydrogenase putative
LtaPh_2710041	BLBS01000037.1	413515	418827	-0.687673730565	ATP-binding cassette protein subfamily A member 8 putative
LtaPh_2710081	BLBS01000037.1	424227	429539	-0.671679167308	ATP-binding cassette protein subfamily A member 8 putative
LtaPh_2714400	BLBS01000037.1	598999	599754	-0.98429973597	hypothetical protein unknown function
LtaPh_2714500	BLBS01000037.1	601715	603754	-0.674914414506	hypothetical protein conserved
LtaPh_2714600	BLBS01000037.1	606684	611162	-0.650303099166	protein kinase putative
LtaPh_2714701	BLBS01000037.1	612962	614044	-0.786617884833	60S acidic ribosomal protein P0 putative
LtaPh_2714801	BLBS01000037.1	615127	616317	-0.845631201582	60S acidic ribosomal protein P0 putative
LtaPh_2714900	BLBS01000037.1	617655	618089	-0.846093429853	hypothetical protein conserved
LtaPh_2715000	BLBS01000037.1	619382	620509	-0.667225490424	hypothetical protein conserved
LtaPh_2716200	BLBS01000037.1	664912	665316	-0.707441083596	DNA-directed RNA polymerase II-like protein
LtaPh_2716700	BLBS01000037.1	687127	687930	-0.840039396444	hypothetical protein conserved
LtaPh_2716801	BLBS01000037.1	697004	697621	-0.847797736063	eukaryotic translation initiation factor-like
LtaPh_2716900	BLBS01000037.1	697011	697652	-0.762908838481	eukaryotic translation initiation factor-like
LtaPh_2718600	BLBS01000037.1	800456	802033	-1.30773086924	glycosomal phosphoenolpyruvate carboxykinase putative
LtaPh_2718801	BLBS01000037.1	804333	814364	-0.865040878995	hypothetical protein unknown function
LtaPh_2719000	BLBS01000037.1	815583	816695	-0.623790658666	GTP binding protein putative
LtaPh_2719900	BLBS01000037.1	850954	851376	-0.704117290741	hypothetical protein conserved
LtaPh_2720100	BLBS01000037.1	860869	861933	-0.77409567413	hypothetical protein unknown function
LtaPh_2720200	BLBS01000037.1	862948	863727	-0.699985641022	hypothetical protein conserved
LtaPh_2720300	BLBS01000037.1	865446	868322	-0.893413988553	protein kinase-like protein
LtaPh_2720500	BLBS01000037.1	875625	876731	-0.979573746616	hypothetical protein conserved
LtaPh_2720700	BLBS01000037.1	879712	882498	-0.698060905027	ftsj cell division protein putative
LtaPh_2720900	BLBS01000037.1	890033	890626	-0.683865045274	hypothetical protein conserved
LtaPh_2721000	BLBS01000037.1	891769	893439	-0.759020752469	hypothetical protein conserved
LtaPh_2721100	BLBS01000037.1	896797	898278	-0.782023481689	D-lactate dehydrogenase-like protein
LtaPh_2721151	BLBS01000037.1	900950	902155	-0.999714230569	branched-chain amino acid aminotransferase putative
LtaPh_2721201	BLBS01000037.1	904752	906401	-0.836078472914	branched-chain amino acid aminotransferase putative
LtaPh_2721400	BLBS01000037.1	913049	914197	-0.634545968585	hypothetical protein conserved
LtaPh_2721500	BLBS01000037.1	915298	917847	-0.823184820989	hypothetical protein conserved
LtaPh_2721600	BLBS01000037.1	921887	922333	-0.895494478098	hypothetical protein conserved
LtaPh_2721701	BLBS01000037.1	923923	925239	-1.00229423912	RNA-binding protein putative
LtaPh_2721800	BLBS01000037.1	927659	930937	-0.78665744125	hypothetical protein unknown function
LtaPh_2721900	BLBS01000037.1	934056	935069	-0.973475824416	hypothetical protein conserved
LtaPh_2722000	BLBS01000037.1	936624	942167	-0.729927643148	hypothetical protein conserved
LtaPh_2722100	BLBS01000037.1	946672	949617	-0.793880225547	hypothetical protein unknown function
LtaPh_2722200	BLBS01000037.1	953218	953379	-0.788904047009	hypothetical protein unknown function
LtaPh_2722300	BLBS01000037.1	954136	955266	-0.622345514978	hypothetical protein conserved
LtaPh_2723400	BLBS01000037.1	994275	996407	-0.675046690543	hypothetical protein conserved
###LtaPh_28###
LtaPh_2810900	BLBS01000039.1	364900	365250	-1.42336153879	ribosomal protein s20 putative
LtaPh_2811051	BLBS01000039.1	369457	369807	-1.16972583095	ribosomal protein s20 putative
LtaPh_2812700	BLBS01000039.1	443415	445391	-1.08093599802	heat shock protein 70-related protein
LtaPh_2812731	BLBS01000039.1	448212	450188	-1.20351821188	heat shock protein 70-related protein
LtaPh_2812761	BLBS01000039.1	453005	454981	-1.16163524363	heat shock protein 70-related protein
LtaPh_2812800	BLBS01000039.1	459455	461791	-0.675044214916	hypothetical protein conserved
LtaPh_2813000	BLBS01000039.1	465181	465318	-0.712868155978	hypothetical protein unknown function
LtaPh_2814700	BLBS01000039.1	526297	527490	-0.62207729701	hypothetical protein
LtaPh_2816400	BLBS01000039.1	589116	590405	-0.701022361373	phosphonopyruvate decarboxylase-like protein
LtaPh_2818200	BLBS01000039.1	677171	678382	-0.640019120457	hypothetical protein conserved
LtaPh_2819400	BLBS01000039.1	724770	726152	-0.621347098154	hypothetical protein conserved
LtaPh_2823400	BLBS01000039.1	876954	877622	-0.722041097772	glycosomal membrane protein putative
LtaPh_2828011	BLBS01000039.1	1047417	1049390	-0.756965018959	heat-shock protein hsp70 putative
LtaPh_2828021	BLBS01000039.1	1047829	1049454	-1.10345261153	heat-shock protein hsp70 putative
LtaPh_2828061	BLBS01000039.1	1054292	1056670	-1.05167006943	heat-shock protein hsp70 putative
LtaPh_2828091	BLBS01000039.1	1057739	1059898	-1.00391693798	heat-shock protein hsp70 putative
LtaPh_2828121	BLBS01000039.1	1061150	1063237	-1.00727595008	heat-shock protein hsp70 putative
LtaPh_2828181	BLBS01000039.1	1068027	1070414	-0.68105334428	heat-shock protein hsp70 putative
###LtaPh_29###
LtaPh_2926000	BLBS01000011.1	227692	227943	-1.10390366517	hypothetical protein unknown function
LtaPh_2925900	BLBS01000014.1	446405	448129	-1.51133031924	promastigote surface antigen protein PSA
LtaPh_2902500	BLBS01000040.1	80902	81075	-1.01367590444	unspecified product
LtaPh_2902861	BLBS01000040.1	90143	90316	-0.930259896259	unspecified product
LtaPh_2906900	BLBS01000040.1	243390	243806	-0.865013871643	hypothetical protein conserved
LtaPh_2907800	BLBS01000040.1	264282	265028	-0.642892741456	unspecified product
LtaPh_2908900	BLBS01000040.1	304596	305573	-0.669913575867	hypothetical protein conserved
LtaPh_2909000	BLBS01000040.1	308119	309027	-0.954797786926	high mobility group protein homolog tdp-1 putative
LtaPh_2909100	BLBS01000040.1	312923	314953	-0.655036278898	hypothetical protein unknown function
LtaPh_2909151	BLBS01000040.1	315440	315778	-1.56400477006	hypothetical protein conserved
LtaPh_2909300	BLBS01000040.1	316774	318153	-0.893338519975	guanine deaminase putative
LtaPh_2909400	BLBS01000040.1	320307	320813	-0.737115702226	hypothetical protein conserved
LtaPh_2909600	BLBS01000040.1	326868	328343	-0.834071888604	hypothetical protein conserved
LtaPh_2909700	BLBS01000040.1	328931	329605	-0.801255150128	ADP ribosylation factor 3 putative
LtaPh_2909800	BLBS01000040.1	329923	330948	-0.819369327737	hypothetical protein conserved
LtaPh_2909831	BLBS01000041.1	6161	7171	-0.682383255558	signal peptide peptidase putative
LtaPh_2909841	BLBS01000041.1	7602	8957	-0.697675601215	hypothetical protein conserved
LtaPh_2909851	BLBS01000041.1	9311	10660	-0.857545712617	hypothetical protein conserved
LtaPh_2909861	BLBS01000041.1	16919	17944	-0.980670593487	hypothetical protein conserved
LtaPh_2909871	BLBS01000041.1	18262	18936	-0.676031387797	ADP ribosylation factor 3 putative
LtaPh_2909891	BLBS01000041.1	19524	20999	-0.827401707637	hypothetical protein conserved
LtaPh_2909911	BLBS01000041.1	27055	27561	-0.702711040895	hypothetical protein conserved
LtaPh_2909921	BLBS01000041.1	29715	31094	-0.646906383937	guanine deaminase putative
LtaPh_2909931	BLBS01000041.1	32062	32406	-0.625405314727	hypothetical protein conserved
LtaPh_2909941	BLBS01000041.1	32090	32428	-0.914911931924	hypothetical protein conserved
LtaPh_2909951	BLBS01000041.1	32915	34945	-0.729611419815	hypothetical protein unknown function
LtaPh_2910100	BLBS01000041.1	42946	44301	-0.765943962405	hypothetical protein conserved
LtaPh_2910200	BLBS01000041.1	44732	45742	-0.6353894033	signal peptide peptidase putative
LtaPh_2910600	BLBS01000041.1	54388	56661	-0.637884254008	hypothetical protein conserved
LtaPh_2912400	BLBS01000041.1	107512	110412	-0.689011968871	Ku70 protein putative
LtaPh_2912500	BLBS01000041.1	112377	115571	-0.682117183426	hypothetical protein conserved
LtaPh_2912521	BLBS01000041.1	118652	119935	-0.722761690219	ribosomal protein L1a putative
LtaPh_2912700	BLBS01000041.1	128627	130501	-0.622388175165	hypothetical protein conserved
LtaPh_2913800	BLBS01000041.1	177879	179315	-0.645664153713	hypothetical protein conserved
LtaPh_2915900	BLBS01000041.1	337044	337541	-0.707867474919	clathrin coat assembly protein AP19 putative
LtaPh_2915800	BLBS01000041.1	338230	339846	-0.683607726796	hypothetical protein conserved
LtaPh_2918651	BLBS01000041.1	481835	482374	-0.723437397686	histone H2A putative
LtaPh_2919500	BLBS01000041.1	512536	512643	-2.08483693337	unspecified product
LtaPh_2924001	BLBS01000041.1	674297	674737	-0.84457383519	unspecified product
LtaPh_2926551	BLBS01000041.1	748151	748591	-0.689977316022	unspecified product
LtaPh_2926651	BLBS01000041.1	751287	751727	-1.32201317128	unspecified product
LtaPh_2929400	BLBS01000041.1	849446	850546	-0.784145692953	hypothetical protein conserved
LtaPh_2929500	BLBS01000041.1	851707	852678	-0.824081667087	actin-like protein putative
LtaPh_2929600	BLBS01000041.1	853116	853658	-0.693885052612	hypothetical protein conserved
LtaPh_2929700	BLBS01000041.1	854557	856263	-0.9930370198	hypothetical protein conserved
LtaPh_2929800	BLBS01000041.1	857243	857857	-1.30280164267	hypothetical protein conserved
LtaPh_2929900	BLBS01000041.1	858453	859328	-1.09778854686	mitochondrial carrier protein-like protein
LtaPh_2930000	BLBS01000041.1	862132	862710	-1.03603763489	hypothetical protein conserved
LtaPh_2930101	BLBS01000041.1	866030	867031	-1.18241375388	inosine-adenosine-guanosine-nucleosidehydrolase putative
###LtaPh_30###
LtaPh_3007500	BLBS01000042.1	220067	220267	-0.69579464262	40S ribosomal protein S30 putative
LtaPh_3007551	BLBS01000042.1	220098	220286	-1.040442814	40S ribosomal protein S30 putative
LtaPh_3008000	BLBS01000042.1	228118	228405	-0.92496559659	hypothetical protein unknown function
LtaPh_3008011	BLBS01000042.1	228166	228426	-1.30347721984	hypothetical protein unknown function
LtaPh_3008021	BLBS01000042.1	228610	229290	-1.71179352275	hypothetical protein unknown function
LtaPh_3008031	BLBS01000042.1	229771	230112	-2.20672003843	hypothetical protein unknown function
LtaPh_3008041	BLBS01000042.1	233733	234413	-1.71880185118	hypothetical protein unknown function
LtaPh_3008051	BLBS01000042.1	234597	234857	-1.47340222128	hypothetical protein unknown function
LtaPh_3008061	BLBS01000042.1	234618	234905	-0.62540531473	hypothetical protein unknown function
LtaPh_3008081	BLBS01000043.1	918	2867	-3.94733340962	heat shock protein 83
LtaPh_3008091	BLBS01000043.1	7913	10018	-3.27554320546	heat shock protein 83
LtaPh_3008101	BLBS01000043.1	11450	13555	-3.3297337011	heat shock protein 83
LtaPh_3008111	BLBS01000043.1	18311	18652	-1.87418573688	hypothetical protein unknown function
LtaPh_3008121	BLBS01000043.1	19133	19813	-1.47939029112	hypothetical protein unknown function
LtaPh_3009500	BLBS01000043.1	51756	54065	-0.623342848272	hypothetical protein conserved
LtaPh_3015051	BLBS01000043.1	268310	268447	-0.947333409611	hypothetical protein unknown function
LtaPh_3016601	BLBS01000043.1	347265	349340	-0.659082048314	hypothetical protein conserved
LtaPh_3016800	BLBS01000043.1	351578	352420	-0.644430140406	hypothetical protein conserved
LtaPh_3016881	BLBS01000043.1	358610	361036	-0.742671366899	ferric reductase transmembrane protein putative
LtaPh_3016921	BLBS01000043.1	371060	371446	-0.749852685655	hypothetical protein conserved
LtaPh_3020700	BLBS01000043.1	535322	536257	-0.625405314731	hypothetical protein conserved
LtaPh_3021201	BLBS01000043.1	544054	544344	-0.888439720561	alcohol dehydrogenase putative
LtaPh_3025001	BLBS01000043.1	731779	733629	-0.805977560373	heat shock 70-related protein 1 mitochondrial precursor putative
LtaPh_3025100	BLBS01000043.1	735478	736527	-0.802102321938	hypothetical protein conserved
LtaPh_3025200	BLBS01000043.1	737018	737626	-0.722081334142	hypothetical protein conserved
LtaPh_3025351	BLBS01000043.1	743431	745392	-0.758217143152	heat shock 70-related protein 1 mitochondrial precursor putative
LtaPh_3030151	BLBS01000043.1	892365	892718	-0.732320518647	Lsm5p putative
LtaPh_3030300	BLBS01000043.1	896366	896653	-0.803192433942	hypothetical protein conserved
###LtaPh_31###
LtaPh_3106161	BLBS01000044.1	93139	94542	-0.939031812287	amino acid transporter aATP11 putative
LtaPh_3103700	BLBS01000044.1	100122	102092	-0.709404300675	amino acid permease putative
LtaPh_3103900	BLBS01000044.1	108385	111366	-0.68597234057	hypothetical protein unknown function
LtaPh_3104000	BLBS01000044.1	113001	115193	-0.711651820823	hypothetical protein conserved
LtaPh_3104100	BLBS01000044.1	115645	119772	-0.873644983468	hypothetical protein conserved
LtaPh_3104200	BLBS01000044.1	122815	125166	-1.05393089178	calpain-like cysteine peptidase putative
LtaPh_3104300	BLBS01000044.1	126054	130538	-1.01542435397	calpain-like protein putative
LtaPh_3108201	BLBS01000045.1	85494	86504	-0.649734644092	hypothetical protein conserved
LtaPh_3119051	BLBS01000047.1	16571	16789	-0.625405314728	hypothetical protein unknown function
LtaPh_3122531	BLBS01000047.1	230227	231891	-0.993254413991	amino acid permease
LtaPh_3122561	BLBS01000047.1	235800	237425	-0.792417881069	amino acid permease
LtaPh_3122621	BLBS01000047.1	248135	249799	-0.795455642591	amino acid permease
LtaPh_3122651	BLBS01000047.1	253850	255514	-0.713887368346	amino acid permease
LtaPh_3122681	BLBS01000047.1	259678	261690	-0.628576771358	amino acid permease
LtaPh_3122711	BLBS01000047.1	265467	267131	-0.754688331674	amino acid permease
LtaPh_3122741	BLBS01000047.1	271260	273272	-0.685690927664	amino acid permease
###LtaPh_32###
LtaPh_3202400	BLBS01000048.1	73297	73572	-1.14896727079	dynein light chain putative
LtaPh_3210000	BLBS01000048.1	340872	341246	-0.698540019358	unspecified product
LtaPh_3210100	BLBS01000048.1	346764	348857	-0.66199898498	hypothetical protein conserved
LtaPh_3210400	BLBS01000048.1	360757	361572	-0.627791907564	ubiquitin-conjugating enzyme protein putative
LtaPh_3210600	BLBS01000048.1	373650	375320	-0.832193034374	hypothetical protein conserved
LtaPh_3210700	BLBS01000048.1	387773	389002	-0.791344467735	hypothetical protein conserved
LtaPh_3214400	BLBS01000048.1	519257	520732	-0.865592651847	hypothetical protein conserved
LtaPh_3214500	BLBS01000048.1	523633	526953	-0.946883901889	RNA guanylyltransferase putative
LtaPh_3214600	BLBS01000048.1	530430	532805	-0.684050241811	hypothetical protein conserved
LtaPh_3215600	BLBS01000048.1	574046	574882	-0.625405314726	hypothetical protein conserved
LtaPh_3221600	BLBS01000048.1	780000	780329	-0.681988843096	hypothetical protein conserved
LtaPh_3221800	BLBS01000048.1	783775	784662	-0.655720939157	calpain-like cysteine peptidase putative
LtaPh_3223400	BLBS01000048.1	838401	842318	-0.850220398331	hypothetical protein conserved
LtaPh_3223600	BLBS01000048.1	849413	850114	-0.668375353691	hypothetical protein conserved
LtaPh_3223900	BLBS01000048.1	858311	858931	-0.64794788338	hypothetical protein conserved
LtaPh_3227800	BLBS01000049.1	119211	119612	-0.845852091748	hypothetical protein conserved
LtaPh_3228851	BLBS01000049.1	168230	168634	-1.04921302363	ribosomal protein L27 putative
###LtaPh_33###
LtaPh_3305900	BLBS01000050.1	190135	191601	-0.756390626907	hypothetical protein conserved
LtaPh_3307800	BLBS01000050.1	242566	243153	-0.62540531473	60S ribosomal protein L6 putative
LtaPh_3308100	BLBS01000050.1	248152	251073	-0.659449752059	hypothetical protein conserved
LtaPh_3308400	BLBS01000050.1	267944	269203	-0.635343551784	hypothetical protein conserved
LtaPh_3308831	BLBS01000050.1	295612	296943	-0.969807271414	beta tubulin
LtaPh_3308861	BLBS01000050.1	303017	304216	-1.22864654917	beta tubulin
LtaPh_3308891	BLBS01000050.1	306413	308068	-1.26852462101	beta tubulin
LtaPh_3308921	BLBS01000051.1	10932	12575	-1.26561767601	beta tubulin
LtaPh_3308951	BLBS01000051.1	14959	15603	-0.877792476367	beta tubulin
LtaPh_3310000	BLBS01000051.1	43187	43540	-0.730102693398	hypothetical protein conserved
LtaPh_3310061	BLBS01000051.1	44536	45345	-0.712868155975	40S ribosomal protein S3 putative
LtaPh_3312600	BLBS01000051.1	164947	165390	-0.625405314728	hypothetical protein conserved
LtaPh_3312800	BLBS01000051.1	172060	173382	-0.773134570056	33 kDa inner dynein arm light chain axonemal putative
LtaPh_3317600	BLBS01000052.1	30593	33298	-0.735458860193	hypothetical protein conserved
LtaPh_3317700	BLBS01000052.1	33541	35148	-0.796921064584	succinyl-diaminopimelate desuccinylase-like protein
LtaPh_3317800	BLBS01000052.1	41535	44252	-0.688165884444	hypothetical protein conserved
LtaPh_3317850	BLBS01000052.1	45208	45798	-0.691784154519	cyclophilin
LtaPh_3318000	BLBS01000052.1	46952	47749	-0.756224525173	hypothetical protein conserved
LtaPh_3322300	BLBS01000052.1	187851	188378	-0.812649792373	unspecified product
LtaPh_3322600	BLBS01000052.1	195076	195426	-0.625405314727	hypothetical protein conserved
LtaPh_3324801	BLBS01000052.1	291723	294773	-0.655852931063	glycosyl hydrolase-like protein
LtaPh_3324900	BLBS01000052.1	301615	301923	-0.823734031173	hypothetical protein conserved
LtaPh_3331400	BLBS01000052.1	481441	481776	-1.09747375905	unspecified product
LtaPh_3300500	BLBS01000057.1	422582	422956	-0.894153371758	ribosomal protein L24 putative
###LtaPh_34###
LtaPh_3407500	BLBS01000008.1	399010	399414	-1.21036781545	hypothetical protein unknown function
LtaPh_3408500	BLBS01000014.1	292842	293255	-0.873332828172	vacuolar ATP synthase subunit putative
LtaPh_3404751	BLBS01000054.1	165330	165767	-0.62540531473	ribosomal protein S25
LtaPh_3405501	BLBS01000054.1	214123	214845	-0.759947438107	amastin-like surface protein putative
LtaPh_3405701	BLBS01000054.1	224236	224769	-0.983120973708	amastin-like surface protein putative
LtaPh_3410801	BLBS01000054.1	372317	373219	-0.736913629949	serine/threonine-protein phosphatase PP1 putative
LtaPh_3409600	BLBS01000054.1	384308	384685	-0.963990753567	hypothetical protein conserved
LtaPh_3409951	BLBS01000054.1	385428	386072	-0.958829048451	translation elongation factor 1-beta putative
LtaPh_3410300	BLBS01000054.1	385533	386252	-1.21036781545	translation elongation factor 1-beta putative
LtaPh_3409751	BLBS01000054.1	391864	392583	-1.23624644727	translation elongation factor 1-beta putative
LtaPh_3409800	BLBS01000054.1	395191	396459	-0.789749283908	serine/threonine-protein phosphatase PP1 putative
LtaPh_3409900	BLBS01000054.1	398197	398865	-0.985544567859	60S ribosomal protein L13a putative
LtaPh_3410000	BLBS01000054.1	399615	401270	-0.78063803291	hypothetical protein conserved
LtaPh_3413900	BLBS01000054.1	538899	539660	-0.640355656193	hypothetical protein conserved
LtaPh_3415100	BLBS01000054.1	582904	583941	-0.663010268424	hypothetical protein conserved
LtaPh_3419600	BLBS01000054.1	786556	787476	-0.681193092911	hypothetical protein conserved
LtaPh_3421700	BLBS01000054.1	876933	877331	-0.62540531473	hypothetical protein conserved
LtaPh_3424281	BLBS01000054.1	991128	999653	-1.77676990627	flagellar attachment zone protein putative
LtaPh_3424321	BLBS01000054.1	1006033	1020756	-1.41559295364	flagellar attachment zone protein putative
LtaPh_3424800	BLBS01000054.1	1054683	1056356	-0.741970127405	hypothetical protein conserved
LtaPh_3424900	BLBS01000054.1	1058378	1059001	-0.82481708067	hypothetical protein conserved
LtaPh_3426100	BLBS01000054.1	1103755	1104522	-0.770400381387	hypothetical protein conserved
LtaPh_3427921	BLBS01000054.1	1179514	1180773	-0.811229126813	ribosomal protein l3 putative
LtaPh_3428200	BLBS01000054.1	1190117	1190383	-0.879978141814	hypothetical protein conserved
LtaPh_3437400	BLBS01000054.1	1490790	1491383	-0.625405314729	hypothetical protein conserved
LtaPh_3442400	BLBS01000054.1	1654331	1655284	-0.658855508452	hypothetical protein conserved
LtaPh_3442600	BLBS01000054.1	1658437	1659234	-0.643238607814	hypothetical protein conserved
###LtaPh_35###
LtaPh_3504100	BLBS01000034.1	462068	463723	-0.72494098828	ATPase beta subunit putative
LtaPh_3504400	BLBS01000037.1	919923	920171	-0.888439720564	hypothetical protein unknown function
LtaPh_3550700	BLBS01000052.1	144884	145135	-0.724940988279	60S ribosomal protein L37
LtaPh_3507600	BLBS01000056.1	49676	51469	-0.63228076082	hypothetical protein conserved
LtaPh_3509500	BLBS01000056.1	132852	136586	-0.66655960555	NADH-dependent fumarate reductase-like protein
LtaPh_3509600	BLBS01000056.1	137498	138814	-0.665863457868	hypothetical protein conserved
LtaPh_3509700	BLBS01000056.1	139571	141574	-0.728020381211	hypothetical protein conserved
LtaPh_3509800	BLBS01000056.1	141967	143211	-1.32101187913	hypothetical protein conserved
LtaPh_3510100	BLBS01000056.1	149273	149770	-0.677493825875	hypothetical protein conserved
LtaPh_3511800	BLBS01000056.1	237239	239695	-0.653701857397	hypothetical protein conserved
LtaPh_3511901	BLBS01000056.1	240953	244123	-0.657771894306	KRI1-like family/KRI1-like family C-terminal putative
LtaPh_3512351	BLBS01000056.1	255355	257829	-0.644073359132	oligosaccharyl transferase-like protein
LtaPh_3512401	BLBS01000056.1	260480	262945	-0.920772583347	oligosaccharyl transferase-like protein
LtaPh_3514700	BLBS01000056.1	334471	335172	-1.69579464262	hypothetical protein conserved
LtaPh_3515001	BLBS01000056.1	345352	346134	-0.827039175897	60S ribosomal protein L2C putative
LtaPh_3515051	BLBS01000056.1	347709	348362	-0.947333409616	60S ribosomal protein L2C putative
LtaPh_3515101	BLBS01000056.1	347715	348497	-0.856185521553	60S ribosomal protein L2C putative
LtaPh_3515151	BLBS01000056.1	351828	361094	-0.743586741077	hypothetical protein conserved
LtaPh_3515200	BLBS01000056.1	361988	362977	-0.794918176461	hypothetical protein conserved
LtaPh_3515300	BLBS01000056.1	367150	369147	-0.773086883639	choline/ethanolamine kinase putative
LtaPh_3516300	BLBS01000056.1	410181	410636	-0.629797083843	metacaspase putative
LtaPh_3506581	BLBS01000056.1	508526	509443	-0.936738294378	60S ribosomal protein L5 putative
LtaPh_3508441	BLBS01000056.1	510605	511522	-0.659513169048	60S ribosomal protein L5 putative
LtaPh_3510301	BLBS01000056.1	512643	513644	-0.625405314728	60S ribosomal protein L5 putative
LtaPh_3514021	BLBS01000056.1	518460	519353	-0.680446678281	ribosomal protein L15 putative
LtaPh_3521800	BLBS01000056.1	608066	609580	-0.700968162597	hypothetical protein unknown function
LtaPh_3526300	BLBS01000056.1	807028	808140	-0.800383543897	hypothetical protein conserved
LtaPh_3528800	BLBS01000056.1	904063	904662	-1.13019746676	hypothetical protein conserved
LtaPh_3531300	BLBS01000056.1	1004266	1006056	-0.695374399377	hypothetical protein conserved
LtaPh_3533200	BLBS01000056.1	1073016	1073582	-0.646842485391	60S ribosomal subunit protein L31 putative
LtaPh_3533600	BLBS01000056.1	1091860	1092285	-0.633579246175	unspecified product
LtaPh_3534900	BLBS01000056.1	1126751	1129402	-0.697394661395	DNA-repair protein putative
LtaPh_3535100	BLBS01000056.1	1132190	1133788	-0.742231160468	hypothetical protein conserved
LtaPh_3535251	BLBS01000056.1	1135740	1136168	-1.57921049185	unspecified product
LtaPh_3535400	BLBS01000056.1	1140053	1141375	-0.656615274116	hypothetical protein conserved
LtaPh_3535500	BLBS01000056.1	1142216	1143112	-0.751694512226	hypothetical protein conserved
LtaPh_3535651	BLBS01000056.1	1150685	1151113	-1.0318296837	unspecified product
LtaPh_3536300	BLBS01000056.1	1179281	1179697	-0.629851219759	hypothetical protein conserved
LtaPh_3536400	BLBS01000056.1	1182884	1185667	-0.922387052486	DNA repair protein RAD2C putative
LtaPh_3536500	BLBS01000056.1	1186443	1187573	-1.12686781978	hypothetical protein conserved
LtaPh_3536600	BLBS01000056.1	1188262	1189005	-0.910406840616	peptidyl-prolyl cis-trans isomerase putative
LtaPh_3536700	BLBS01000056.1	1191615	1192124	-0.84282292065	iron-sulfur cluster assembly protein putative
LtaPh_3536800	BLBS01000056.1	1192901	1194706	-1.00608221825	hypothetical protein conserved
LtaPh_3536900	BLBS01000056.1	1196260	1196868	-1.5580750657	hypothetical protein conserved
LtaPh_3537000	BLBS01000056.1	1197764	1200274	-0.844076090659	hypothetical protein conserved
LtaPh_3537100	BLBS01000056.1	1201060	1205814	-0.996929154094	hypothetical protein conserved
LtaPh_3537151	BLBS01000056.1	1206958	1207614	-0.93856319999	hypothetical protein conserved
LtaPh_3537200	BLBS01000056.1	1207021	1207698	-1.08837729107	hypothetical protein conserved
LtaPh_3537300	BLBS01000056.1	1212158	1212919	-0.642683306158	ribulose-phosphate 3-epimerase putative
LtaPh_3542600	BLBS01000056.1	1413828	1415624	-0.695324019538	hypothetical protein unknown function
LtaPh_3544100	BLBS01000056.1	1479892	1480341	-0.862444512028	hypothetical protein conserved
LtaPh_3544951	BLBS01000056.1	1513875	1514459	-1.08483693337	hypothetical protein conserved
LtaPh_3545000	BLBS01000056.1	1513890	1514462	-1.21036781545	hypothetical protein conserved
LtaPh_3548400	BLBS01000056.1	1609246	1609998	-0.630371567622	proteasome alpha 1 subunit putative
LtaPh_3548600	BLBS01000056.1	1613810	1617154	-0.66203423672	hypothetical protein conserved
###LtaPh_36###
LtaPh_3601701	BLBS01000057.1	59928	62465	-0.639796407033	elongation factor 2
LtaPh_3609441	BLBS01000057.1	363778	364389	-0.928797458176	40S ribosomal protein S18 putative
LtaPh_3612261	BLBS01000057.1	468159	468890	-1.03479625086	40S ribosomal protein S9 putative
LtaPh_3613400	BLBS01000057.1	494529	495191	-0.689535652148	adenylate kinase putative
LtaPh_3614200	BLBS01000057.1	524634	525260	-0.776893067915	translation elongation factor 1-beta putative
LtaPh_3614900	BLBS01000057.1	561794	564634	-0.843386176211	hypothetical protein conserved
LtaPh_3615400	BLBS01000057.1	588685	591246	-0.630517375399	hypothetical protein conserved
LtaPh_3624400	BLBS01000057.1	967095	967403	-0.874432862569	unspecified product
LtaPh_3624600	BLBS01000057.1	973565	974626	-0.831856192196	sterol 24-c-methyltransferase putative
LtaPh_3624631	BLBS01000057.1	977262	978323	-0.739949654625	sterol 24-c-methyltransferase putative
LtaPh_3624661	BLBS01000057.1	980953	982014	-0.852474223275	sterol 24-c-methyltransferase putative
LtaPh_3624700	BLBS01000057.1	984435	985451	-0.991292698496	hypothetical protein conserved
LtaPh_3624800	BLBS01000057.1	988550	994297	-0.665067664989	hypothetical protein conserved
LtaPh_3624900	BLBS01000057.1	994772	997450	-0.769795224063	dipeptidyl-peptidase 8-like serine peptidase putative
LtaPh_3625000	BLBS01000057.1	1003920	1004729	-0.797586290111	caltractin putative
LtaPh_3626200	BLBS01000057.1	1041001	1043802	-0.772820049918	hypothetical protein conserved
LtaPh_3626300	BLBS01000057.1	1047547	1049091	-0.717936600483	membrane-bound acid phosphatase precursor
LtaPh_3628000	BLBS01000057.1	1129945	1130403	-0.695339605543	D-tyrosyl-tRNA deacylase putative
LtaPh_3628100	BLBS01000057.1	1130920	1134216	-0.634316368637	hypothetical protein unknown function
LtaPh_3629300	BLBS01000057.1	1186692	1187105	-0.630548618003	40S ribosomal protein S24e
LtaPh_3631300	BLBS01000057.1	1246632	1248752	-0.770856823336	cullin-like protein
LtaPh_3631451	BLBS01000057.1	1249609	1250499	-1.02626387883	fibrillarin
LtaPh_3631600	BLBS01000057.1	1251319	1252116	-0.936308940928	lipoate protein ligase putative
LtaPh_3631700	BLBS01000057.1	1252783	1254207	-0.740258933675	hypothetical protein conserved
LtaPh_3631800	BLBS01000057.1	1259369	1260019	-0.929943272742	ATP synthase putative
LtaPh_3632700	BLBS01000057.1	1284730	1285044	-0.648006743666	unspecified product
LtaPh_3633651	BLBS01000057.1	1312673	1313203	-0.912286462512	60S ribosomal protein L22C putative
LtaPh_3634500	BLBS01000057.1	1341293	1341880	-0.852815810828	hypothetical protein conserved
LtaPh_3635000	BLBS01000057.1	1349579	1350052	-1.34161234873	ribosomal protein L29 putative
LtaPh_3636231	BLBS01000057.1	1382402	1384678	-0.699206615135	polyubiquitin putative
LtaPh_3638700	BLBS01000057.1	1461288	1461740	-0.64275255829	40S ribosomal protein S27-1 putative
LtaPh_3652200	BLBS01000057.1	1974596	1975423	-0.744119089961	protein kinase ck2 regulatory subunit putative
LtaPh_3653600	BLBS01000057.1	2026955	2030419	-0.724199814339	glycosyl hydrolase putative
LtaPh_3654800	BLBS01000057.1	2090269	2091105	-0.670530319681	ubiquinone biosynthesis methyltransferase putative
LtaPh_3654900	BLBS01000057.1	2091597	2093651	-0.684716510669	hypothetical protein conserved
LtaPh_3655100	BLBS01000057.1	2094820	2096346	-0.772094608278	tyrosine specific protein phosphatase putative
LtaPh_3655500	BLBS01000057.1	2106187	2107383	-0.788704839356	selenophosphate synthetase putative
LtaPh_3672400	BLBS01000057.1	2687170	2688048	-1.13043669984	hypothetical protein conserved
LtaPh_3672500	BLBS01000057.1	2688857	2691052	-0.841878814808	eukaryotic translation initiation factor 3 subunit 8 putative
LtaPh_3672700	BLBS01000057.1	2692114	2692608	-0.833398357004	hypothetical protein conserved
LtaPh_3672900	BLBS01000057.1	2694370	2694822	-0.68328623081	cytochrome c oxidase subunit I
