# Supplementary material for: Decreased glutamate transport in acivicin resistant Leishmania tarentolae
Source: PLoS Negl Trop Dis. 2021 Dec 16;15(12):e0010046. doi: 10.1371/journal.pntd.0010046 (PMC8718007; doi:10.1371/journal.pntd.0010046)
Supplement: S2 Table — (XLSX) [file pntd.0010046.s005.xlsx]

## Sheet: TableS2
S2 Table. List of SNVs detected in the coding regions of L. tar A150.1
gene	position	refNT	mutNT	refCodon	mutCodon	refAA	mutAA	alleleFrequency(wt; mut1; mut2)	function	comment Indel allele1	comment Indel allele2
LtaPh_0106100	1364	T	C	ATG	ACG	M	T	0.55; 0.45; 0.0	hypothetical protein unknown function	na	na
LtaPh_0203300	277	A	AT,ACAT	na	na	na	na	0.0; 0.64; 0.36	RNA-editing complex protein MP81 putative	frameshift insert on 1st allele	insert 2nd allele in frame
LtaPh_0306500	674	G	A	CCG	CTG	P	L	0.45; 0.55; 0.0	hypothetical protein conserved	na	na
LtaPh_0404900	5340	G	T	TGC	TGA	C	*	0.37; 0.63; 0.0	hypothetical protein conserved	na	na
LtaPh_0411700	101	A	G	TTC	TCC	F	S	0.39; 0.61; 0.0	hypothetical protein conserved	na	na
LtaPh_0411700	76	C	G	GTA	CTA	V	L	0.39; 0.61; 0.0	hypothetical protein conserved	na	na
LtaPh_0506600	1591	C	T	CGC	TGC	R	C	0.66; 0.34; 0.0	hypothetical protein conserved	na	na
LtaPh_0506900	2335	T	C	TCC	CCC	S	P	0.36; 0.64; 0.0	hypothetical protein conserved	na	na
LtaPh_0608100	36	GC	G	na	na	na	na	0.0; 1.0; 0.0	hypothetical protein conserved	frameshift deletion	na
LtaPh_0608700	1676	C	T	GCC	GTC	A	V	0.0; 1.0; 0.0	hypothetical protein conserved	na	na
LtaPh_0609200	817	A	G	AAC	GAC	N	D	0.0; 1.0; 0.0	glucosamine-fructose-6-phosphate aminotransferase putative	na	na
LtaPh_0701400	850	G	GT	na	na	na	na	0.0; 1.0; 0.0	hypothetical protein conserved	frameshift insertion	na
LtaPh_0709001	359	C	G	CCC	CGC	P	R	0.0; 1.0; 0.0	hypothetical protein conserved	na	na
LtaPh_0709200	1232	G	A	AGC	AAC	S	N	0.42; 0.58; 0.0	hypothetical protein unknown function	na	na
LtaPh_0709800	7321	T	C	TAC	CAC	Y	H	0.52; 0.48; 0.0	hypothetical protein conserved	na	na
LtaPh_0710600	1051	T	TCC	na	na	na	na	0.19; 0.81; 0.0	RNA binding protein-like protein	frameshift insertion	na
LtaPh_0710600	1055	C	CA	na	na	na	na	0.19; 0.81; 0.0	RNA binding protein-like protein	frameshift insertion	na
LtaPh_0710600	1057	G	GGC	na	na	na	na	0.19; 0.81; 0.0	RNA binding protein-like protein	frameshift insertion	na
LtaPh_0710600	1059	G	GC	na	na	na	na	0.19; 0.81; 0.0	RNA binding protein-like protein	frameshift insertion	na
LtaPh_0710800	1041	T	G	GAT	GAG	D	E	0.56; 0.44; 0.0	pif1 helicase-like protein putative	na	na
LtaPh_0712500	116	T	G	GTC	GGC	V	G	0.6; 0.4; 0.0	transmembrane amino acid transporter putative	na	na
LtaPh_0806900	268	G	A	CAG	TAG	Q	*	0.56; 0.44; 0.0	hypothetical protein conserved	na	na
LtaPh_0900900	3361	C	T	CTC	TTC	L	F	0.52; 0.48; 0.0	RNA helicase putative	na	na
LtaPh_0904600	139	C	T	CAG	TAG	Q	*	0.44; 0.56; 0.0	hypothetical protein conserved	na	na
LtaPh_1000800	14	G	T	AGG	ATG	R	M	0.61; 0.39; 0.0	hypothetical protein conserved	na	na
LtaPh_1000900	311	T	C	GTG	GCG	V	A	0.53; 0.47; 0.0	hypothetical protein conserved	na	na
LtaPh_1001300	1157	G	GGAGCGACGCAGCGGACAC	na	na	na	na	0.4; 0.6; 0.0	hypothetical protein conserved	insertion in frame	na
LtaPh_1001300	1848	C	G	CAC	CAG	H	Q	0.45; 0.55; 0.0	hypothetical protein conserved	na	na
LtaPh_1001300	1952	TTTC	T	na	na	na	na	0.48; 0.52; 0.0	hypothetical protein conserved	deletion in frame	na
LtaPh_1001400	160	A	G	ACC	GCC	T	A	0.52; 0.48; 0.0	nucleoside phosphatase putative	na	na
LtaPh_1001600	17	C	G	ACA	AGA	T	R	0.49; 0.51; 0.0	hypothetical protein unknown function	na	na
LtaPh_1001700	203	G	A	GGA	GAA	G	E	0.45; 0.55; 0.0	hypothetical protein conserved	na	na
LtaPh_1001900	1408	T	A	TCT	ACT	S	T	0.57; 0.43; 0.0	nucleolar protein putative	na	na
LtaPh_1002000	236	C	G	CCA	CGA	P	R	0.47; 0.53; 0.0	hypothetical protein unknown function	na	na
LtaPh_1002000	308	T	C	CTC	CCC	L	P	0.38; 0.62; 0.0	hypothetical protein unknown function	na	na
LtaPh_1002200	1460	T	G	GTT	GGT	V	G	0.55; 0.45; 0.0	hypothetical protein unknown function	na	na
LtaPh_1002300	1552	A	G	AAG	GAG	K	E	0.51; 0.49; 0.0	hypothetical protein conserved	na	na
LtaPh_1002600	1472	C	T	ACG	ATG	T	M	0.51; 0.49; 0.0	hypothetical protein conserved	na	na
LtaPh_1002700	5928	A	C	GAA	GAC	E	D	0.54; 0.46; 0.0	hypothetical protein conserved	na	na
LtaPh_1002700	6661	G	A	GGT	AGT	G	S	0.56; 0.44; 0.0	hypothetical protein conserved	na	na
LtaPh_1002800	780	G	T	AAG	AAT	K	N	0.33; 0.67; 0.0	isocitrate dehydrogenase [NADP] mitochondrial precursor%2C putative	na	na
LtaPh_1003000	1975	A	G	ATC	GTC	I	V	0.43; 0.57; 0.0	protein transport protein sec23 putative	na	na
LtaPh_1003000	826	G	C	GAG	CAG	E	Q	0.47; 0.53; 0.0	protein transport protein sec23 putative	na	na
LtaPh_1003100	1984	A	G	ACT	GCT	T	A	0.44; 0.56; 0.0	hypothetical protein conserved	na	na
LtaPh_1003100	1990	C	G	CCA	GCA	P	A	0.48; 0.52; 0.0	hypothetical protein conserved	na	na
LtaPh_1003100	2614	A	G	AGT	GGT	S	G	0.48; 0.52; 0.0	hypothetical protein conserved	na	na
LtaPh_1003100	3836	G	A	GGA	GAA	G	E	0.43; 0.57; 0.0	hypothetical protein conserved	na	na
LtaPh_1003100	3925	T	G	TTT	GTT	F	V	0.34; 0.66; 0.0	hypothetical protein conserved	na	na
LtaPh_1003100	3965	C	A	ACG	AAG	T	K	0.33; 0.68; 0.0	hypothetical protein conserved	na	na
LtaPh_1003100	3994	T	G	TAC	GAC	Y	D	0.39; 0.61; 0.0	hypothetical protein conserved	na	na
LtaPh_1003461	580	G	C	GAG	CAG	E	Q	0.54; 0.46; 0.0	folate/biopterin transporter putative	na	na
LtaPh_1003461	932	A	AG	na	na	na	na	0.29; 0.71; 0.0	folate/biopterin transporter putative	frameshift insertion	na
LtaPh_1003621	1281	T	TGTG	na	na	na	na	0.33; 0.67; 0.0	folate/biopterin transporter putative	insertion in frame	na
LtaPh_1003621	1286	TG	T	na	na	na	na	0.38; 0.63; 0.0	folate/biopterin transporter putative	frameshift deletion	na
LtaPh_1003621	1291	GTTT	G	na	na	na	na	0.48; 0.52; 0.0	folate/biopterin transporter putative	deletion in frame	na
LtaPh_1003621	1296	G	GT	na	na	na	na	0.48; 0.52; 0.0	folate/biopterin transporter putative	frameshift insertion	na
LtaPh_1003621	1307	GCA	G	na	na	na	na	0.54; 0.46; 0.0	folate/biopterin transporter putative	frameshift deletion	na
LtaPh_1003621	1310	G	GGC	na	na	na	na	0.63; 0.37; 0.0	folate/biopterin transporter putative	frameshift insertion	na
LtaPh_1003621	1990	G	GCAGT	na	na	na	na	0.85; 0.15; 0.0	folate/biopterin transporter putative	frameshift insertion	na
LtaPh_1003621	1991	TGGCG	T	na	na	na	na	0.85; 0.15; 0.0	folate/biopterin transporter putative	frameshift deletion	na
LtaPh_1003621	1999	GTT	G	na	na	na	na	0.85; 0.15; 0.0	folate/biopterin transporter putative	frameshift deletion	na
LtaPh_1006201	786	G	GAA	na	na	na	na	0.33; 0.67; 0.0	GP63 leishmanolysin	frameshift insertion	na
LtaPh_1006201	787	CGT	C	na	na	na	na	0.33; 0.67; 0.0	GP63 leishmanolysin	frameshift deletion	na
LtaPh_1006201	809	G	GTT	na	na	na	na	0.4; 0.6; 0.0	GP63 leishmanolysin	frameshift insertion	na
LtaPh_1006201	811	ACC	A	na	na	na	na	0.4; 0.6; 0.0	GP63 leishmanolysin	frameshift deletion	na
LtaPh_1006501	1795	C	CA,CG	na	na	na	na	0.0; 0.61; 0.39	GP63 leishmanolysin	frameshift insert on 1st allele	frameshift insert on 2nd allele
LtaPh_1006801	1514	TGC	T,CGC	na	na	na	na	0.0; 0.59; 0.41	metallo-peptidase clan MA(M) Family M8
LtaPh_1009301	1494	G	GGGCATGC	na	na	na	na	0.0; 1.0; 0.0	GP63 leishmanolysin	frameshift insertion	na
LtaPh_1009461	862	GA	G	na	na	na	na	0.0; 1.0; 0.0	GP63 leishmanolysin	frameshift deletion	na
LtaPh_1110100	949	A	G	ATT	GTT	I	V	0.49; 0.51; 0.0	hypothetical protein conserved	na	na
LtaPh_1111401	3287	C	T	GCG	GTG	A	V	0.51; 0.49; 0.0	ATP-binding cassette protein subfamily A member 3 putative	na	na
LtaPh_1112500	145	G	C	GAT	CAT	D	H	0.42; 0.58; 0.0	hypothetical protein conserved	na	na
LtaPh_1202600	656	C	T	ACG	ATG	T	M	0.44; 0.56; 0.0	hypothetical protein unknown function	na	na
LtaPh_1203600	476	T	C	ATC	ACC	I	T	0.47; 0.53; 0.0	hypothetical protein conserved	na	na
LtaPh_1206600	250	G	A	GGT	AGT	G	S	0.44; 0.56; 0.0	hypothetical protein conserved	na	na
LtaPh_1302600	3710	T	A	GAG	GTG	E	V	0.32; 0.68; 0.0	hypothetical protein conserved	na	na
LtaPh_1304700	211	T	C	TCC	CCC	S	P	0.68; 0.32; 0.0	hypothetical protein conserved	na	na
LtaPh_1305700	863	A	G	GAG	GGG	E	G	0.28; 0.72; 0.0	hypothetical protein conserved	na	na
LtaPh_1309600	320	AT	A	na	na	na	na	0.0; 1.0; 0.0	NADH-cytochrome B5 reductase putative	frameshift deletion	na
LtaPh_1311181	262	C	G	GAG	CAG	E	Q	0.36; 0.64; 0.0	40S ribosomal protein S4 putative	na	na
LtaPh_1313400	14624	G	A	GCT	GTT	A	V	0.33; 0.67; 0.0	hypothetical protein conserved	na	na
LtaPh_1313900	2183	A	G	ATA	ACA	I	T	0.28; 0.72; 0.0	hypothetical protein conserved	na	na
LtaPh_1315400	310	T	A	ATT	TTT	I	F	0.0; 1.0; 0.0	pyrroline-5-carboxylate reductase	na	na
LtaPh_1403500	6227	C	T	ACT	ATT	T	I	0.48; 0.52; 0.0	hypothetical protein conserved	na	na
LtaPh_1407000	2	A	ATT	na	na	na	na	0.0; 1.0; 0.0	fatty acid elongase putative	frameshift insertion	na
LtaPh_1407201	135	AG	A	na	na	na	na	0.0; 1.0; 0.0	fatty acid elongase putative	frameshift deletion	na
LtaPh_1411201	2158	C	T	CTC	TTC	L	F	0.48; 0.52; 0.0	kinesin K39 putative	na	na
LtaPh_1509600	3071	G	A	CCG	CTG	P	L	0.36; 0.64; 0.0	hypothetical protein conserved	na	na
LtaPh_1511200	6545	G	A	ACG	ATG	T	M	0.21; 0.79; 0.0	protein kinase putative	na	na
LtaPh_1514441	2785	T	C	AAT	GAT	N	D	0.69; 0.31; 0.0	cAMP specific phosphodiesterase putative	na	na
LtaPh_1514441	2799	C	A	GAG	GAT	E	D	0.65; 0.35; 0.0	cAMP specific phosphodiesterase putative	na	na
LtaPh_1602900	92	T	TC	na	na	na	na	0.48; 0.52; 0.0	proteasome 26S non-ATPase subunit 9 putative	frameshift insertion	na
LtaPh_1604800	38	G	GTATATATATATATA	na	na	na	na	0.89; 0.11; 0.0	hypothetical protein conserved	frameshift insertion	na
LtaPh_1609961	1354	T	TA	na	na	na	na	0.0; 1.0; 0.0	protein of unknown function putative	frameshift insertion	na
LtaPh_1611800	743	C	T	GGC	GAC	G	D	0.45; 0.55; 0.0	hypothetical protein conserved	na	na
LtaPh_1612100	116	T	A	CAA	CTA	Q	L	0.58; 0.42; 0.0	hypothetical protein conserved	na	na
LtaPh_1612100	203	G	T	CCG	CAG	P	Q	0.57; 0.42; 0.0	hypothetical protein conserved	na	na
LtaPh_1612100	2116	T	C	ACC	GCC	T	A	0.45; 0.55; 0.0	hypothetical protein conserved	na	na
LtaPh_1612100	292	T	C	ACG	GCG	T	A	0.51; 0.49; 0.0	hypothetical protein conserved	na	na
LtaPh_1612100	4030	C	T	GGT	AGT	G	S	0.63; 0.37; 0.0	hypothetical protein conserved	na	na
LtaPh_1612100	41	G	T	CCG	CAG	P	Q	0.71; 0.29; 0.0	hypothetical protein conserved	na	na
LtaPh_1612100	4468	C	T	GTG	ATG	V	M	0.57; 0.43; 0.0	hypothetical protein conserved	na	na
LtaPh_1612100	50	A	G	CTG	CCG	L	P	0.69; 0.31; 0.0	hypothetical protein conserved	na	na
LtaPh_1612100	5380	C	G	GCC	CCC	A	P	0.67; 0.33; 0.0	hypothetical protein conserved	na	na
LtaPh_1612200	401	A	G	GTA	GCA	V	A	0.5; 0.5; 0.0	hypothetical protein conserved	na	na
LtaPh_1612600	2269	T	G	ATT	CTT	I	L	0.52; 0.48; 0.0	hypothetical protein conserved	na	na
LtaPh_1612600	358	A	G	TGT	CGT	C	R	0.39; 0.61; 0.0	hypothetical protein conserved	na	na
LtaPh_1612600	3718	G	T	CCC	ACC	P	T	0.6; 0.4; 0.0	hypothetical protein conserved	na	na
LtaPh_1612800	1303	G	A	CGT	TGT	R	C	0.46; 0.54; 0.0	hypothetical protein conserved	na	na
LtaPh_1612800	1313	C	T	AGT	AAT	S	N	0.47; 0.53; 0.0	hypothetical protein conserved	na	na
LtaPh_1613200	9596	A	C	CTC	CGC	L	R	0.0; 1.0; 0.0	hypothetical protein conserved	na	na
LtaPh_1616100	1814	G	T	CGG	CTG	R	L	0.45; 0.55; 0.0	DNA polymerase I alpha catalytic subunit putative	na	na
LtaPh_1617300	3883	T	A	TAC	AAC	Y	N	0.42; 0.58; 0.0	hypothetical protein conserved	na	na
LtaPh_1701100	707	A	C	GTG	GGG	V	G	0.45; 0.55; 0.0	receptor-type adenylate cyclase a	na	na
LtaPh_1701661	718	C	A	GCT	TCT	A	S	0.03; 0.97; 0.0	receptor-type adenylate cyclase b	na	na
LtaPh_1701661	719	G	A	GCT	GTT	A	V	0.03; 0.97; 0.0	receptor-type adenylate cyclase b	na	na
LtaPh_1701661	721	G	C	CTG	GTG	L	V	0.15; 0.85; 0.0	receptor-type adenylate cyclase b	na	na
LtaPh_1701661	743	G	T	ACG	AAG	T	K	0.24; 0.76; 0.0	receptor-type adenylate cyclase b	na	na
LtaPh_1701661	746	G	C	ACG	AGG	T	R	0.25; 0.75; 0.0	receptor-type adenylate cyclase b	na	na
LtaPh_1701900	1472	A	G	GTC	GCC	V	A	0.35; 0.65; 0.0	hypothetical protein conserved	na	na
LtaPh_1704400	551	A	T	ATT	AAT	I	N	0.48; 0.52; 0.0	hypothetical protein conserved	na	na
LtaPh_1802200	140	T	C	CAT	CGT	H	R	0.28; 0.72; 0.0	hypothetical protein conserved	na	na
LtaPh_1803900	327	CG	C	na	na	na	na	0.0; 1.0; 0.0	tubulin tyrosine ligase protein putative	frameshift deletion	na
LtaPh_1807451	1447	ACC	A	na	na	na	na	0.0; 1.0; 0.0	elongation factor TU putative	frameshift deletion	na
LtaPh_1809300	47	T	G,TG	na	na	na	na	0.0; 0.27; 0.73	hypothetical protein conserved
LtaPh_1900700	135	AC	A	na	na	na	na	0.0; 1.0; 0.0	fibrillarin putative	frameshift deletion	na
LtaPh_1900700	139	C	CTT	na	na	na	na	0.0; 1.0; 0.0	fibrillarin putative	frameshift insertion	na
LtaPh_1900700	143	CGA	C	na	na	na	na	0.0; 1.0; 0.0	fibrillarin putative	frameshift deletion	na
LtaPh_1900700	146	C	CAAGGA	na	na	na	na	0.0; 1.0; 0.0	fibrillarin putative	frameshift insertion	na
LtaPh_1900700	150	GCC	G	na	na	na	na	0.0; 1.0; 0.0	fibrillarin putative	frameshift deletion	na
LtaPh_1900700	155	C	CTT	na	na	na	na	0.0; 1.0; 0.0	fibrillarin putative	frameshift insertion	na
LtaPh_1900700	163	G	GGTT	na	na	na	na	0.0; 1.0; 0.0	fibrillarin putative	insertion in frame	na
LtaPh_1900700	166	C	A	GGG	TGG	G	W	0.0; 1.0; 0.0	fibrillarin putative	na	na
LtaPh_1900700	169	C	T	GGT	AGT	G	S	0.0; 1.0; 0.0	fibrillarin putative	na	na
LtaPh_1900700	175	C	G	GTT	CTT	V	L	0.0; 1.0; 0.0	fibrillarin putative	na	na
LtaPh_1900700	176	A	T	GTT	GAT	V	D	0.0; 1.0; 0.0	fibrillarin putative	na	na
LtaPh_1904100	2942	G	GT	na	na	na	na	0.0; 1.0; 0.0	hypothetical protein conserved	frameshift insertion	na
LtaPh_1907900	1529	C	CA	na	na	na	na	0.0; 1.0; 0.0	hypothetical protein unknown function	frameshift insertion	na
LtaPh_1908961	1650	TGAG	T	na	na	na	na	0.0; 1.0; 0.0	4-coumarate:coa ligase-like protein	deletion in frame	na
LtaPh_1909021	1589	G	GC	na	na	na	na	0.0; 1.0; 0.0	4-coumarate:coa ligase-like protein	frameshift insertion	na
LtaPh_1909400	179	TC	T	na	na	na	na	0.0; 1.0; 0.0	hypothetical protein conserved	frameshift deletion	na
LtaPh_1913700	35	G	A	AGC	AAC	S	N	0.45; 0.55; 0.0	mitogen activated protein kinase putative	na	na
LtaPh_1914501	468	C	CA	na	na	na	na	0.0; 1.0; 0.0	hypothetical protein conserved	frameshift insertion	na
LtaPh_2011000	4550	C	T	CCG	CTG	P	L	0.22; 0.78; 0.0	phosphatidylinositol 3-kinase putative	na	na
LtaPh_2011500	247	T	TCCCCCC	na	na	na	na	0.54; 0.46; 0.0	endo-14-beta-xylanase z precursor-like protein	insertion in frame	na
LtaPh_2106321	646	C	G	GGT	CGT	G	R	0.51; 0.49; 0.0	DNA polymerase eta putative	na	na
LtaPh_2111200	120	A	T	TTA	TTT	L	F	0.44; 0.56; 0.0	hypothetical protein conserved	na	na
LtaPh_2115200	2396	A	C	ATC	AGC	I	S	0.56; 0.44; 0.0	hypothetical protein conserved	na	na
LtaPh_2115400	4151	A	C	ATG	AGG	M	R	0.47; 0.53; 0.0	hypothetical protein conserved	na	na
LtaPh_2116600	399	AG	A	na	na	na	na	0.0; 1.0; 0.0	hypothetical protein conserved	frameshift deletion	na
LtaPh_2202900	158	G	A	GCG	GTG	A	V	0.51; 0.49; 0.0	hypothetical protein conserved	na	na
LtaPh_2209700	2	T	C	ATG	ACG	M	T	0.51; 0.49; 0.0	hypothetical protein conserved	na	na
LtaPh_2215200	1729	T	C	TAC	CAC	Y	H	0.43; 0.57; 0.0	hypothetical protein conserved	na	na
LtaPh_2215300	634	A	G	AGG	GGG	R	G	0.45; 0.55; 0.0	unspecified product	na	na
LtaPh_2215800	713	G	A	CGG	CAG	R	Q	0.41; 0.59; 0.0	hypothetical protein conserved	na	na
LtaPh_2302501	2684	C	G	TCT	TGT	S	C	0.71; 0.29; 0.0	ATP-binding cassette protein subfamily C member 1 putative	na	na
LtaPh_2305000	906	G	A	TGG	TGA	W	*	0.22; 0.78; 0.0	aldose 1-epimerase-like protein	na	na
LtaPh_2306301	2080	C	CTGAAGCGCTCGCGCGCGAAGTGGGTG	na	na	na	na	0.73; 0.27; 0.0	acetyl-coA synthetase putative	frameshift insertion	na
LtaPh_2310300	2527	T	C	ATG	GTG	M	V	0.62; 0.38; 0.0	hypothetical protein conserved	na	na
LtaPh_2311800	2350	C	T	GCA	ACA	A	T	0.71; 0.29; 0.0	hypothetical protein conserved	na	na
LtaPh_2315700	2978	C	T	CCG	CTG	P	L	0.36; 0.64; 0.0	hypothetical protein conserved	na	na
LtaPh_2318500	298	A	G	AGA	GGA	R	G	0.64; 0.36; 0.0	hypothetical protein unknown function	na	na
LtaPh_2404100	1252	T	G	TCG	GCG	S	A	0.58; 0.42; 0.0	hypothetical protein conserved	na	na
LtaPh_2404100	336	AG	A	na	na	na	na	0.39; 0.61; 0.0	hypothetical protein conserved	frameshift deletion	na
LtaPh_2404100	338	CAGCAG	C	na	na	na	na	0.41; 0.59; 0.0	hypothetical protein conserved	frameshift deletion	na
LtaPh_2404100	419	T	G	GTG	GGG	V	G	0.49; 0.51; 0.0	hypothetical protein conserved	na	na
LtaPh_2404100	704	A	G	GAG	GGG	E	G	0.43; 0.57; 0.0	hypothetical protein conserved	na	na
LtaPh_2404100	706	C	T	CCG	TCG	P	S	0.43; 0.57; 0.0	hypothetical protein conserved	na	na
LtaPh_2406900	2075	G	A	AGA	AAA	R	K	0.38; 0.63; 0.0	DNA helicase putative	na	na
LtaPh_2407700	425	C	CCCA	na	na	na	na	0.74; 0.26; 0.0	hypothetical predicted transmembrane protein	insertion in frame	na
LtaPh_2413100	163	ACC	A	na	na	na	na	0.19; 0.81; 0.0	hypothetical protein conserved	frameshift deletion	na
LtaPh_2415400	9818	T	C	GTC	GCC	V	A	0.5; 0.5; 0.0	kinesin putative	na	na
LtaPh_2415800	1678	A	G	AAT	GAT	N	D	0.43; 0.57; 0.0	protein kinase putative	na	na
LtaPh_2415900	86	T	C	CTG	CCG	L	P	0.43; 0.57; 0.0	multi drug resistance protein-like	na	na
LtaPh_2416100	6637	C	A	CGT	AGT	R	S	0.55; 0.45; 0.0	hypothetical protein conserved	na	na
LtaPh_2416500	2977	C	A	CTG	ATG	L	M	0.55; 0.45; 0.0	hypothetical protein conserved	na	na
LtaPh_2416600	5075	A	G	AAC	AGC	N	S	0.59; 0.41; 0.0	ATP-dependent DEAD/H DNA helicase recQ putative	na	na
LtaPh_2416900	1456	C	T	CGC	TGC	R	C	0.47; 0.53; 0.0	hypothetical protein conserved	na	na
LtaPh_2417000	175	C	A	CCG	ACG	P	T	0.73; 0.27; 0.0	hypothetical protein conserved	na	na
LtaPh_2417000	2088	G	GCAGCCGCAGCAGCAGCCGCAGCAGCAGCCGCAGCAACAGCCGCAGCAA	na	na	na	na	0.55; 0.45; 0.0	hypothetical protein conserved	insertion in frame	na
LtaPh_2506900	482	T	C	GAC	GGC	D	G	0.49; 0.51; 0.0	hypothetical protein conserved	na	na
LtaPh_2509000	2513	C	T	TCT	TTT	S	F	0.61; 0.39; 0.0	hypothetical protein conserved	na	na
LtaPh_2509100	2456	A	G	CAT	CGT	H	R	0.5; 0.5; 0.0	hypothetical protein conserved	na	na
LtaPh_2509100	2656	T	C	TCG	CCG	S	P	0.69; 0.31; 0.0	hypothetical protein conserved	na	na
LtaPh_2509100	2767	G	A	GCC	ACC	A	T	0.44; 0.56; 0.0	hypothetical protein conserved	na	na
LtaPh_2509100	2830	G	A	GTA	ATA	V	I	0.55; 0.45; 0.0	hypothetical protein conserved	na	na
LtaPh_2509100	2972	C	A	GCA	GAA	A	E	0.52; 0.48; 0.0	hypothetical protein conserved	na	na
LtaPh_2509100	2997	A	C	AGA	AGC	R	S	0.55; 0.45; 0.0	hypothetical protein conserved	na	na
LtaPh_2509100	3188	A	G	CAA	CGA	Q	R	0.56; 0.44; 0.0	hypothetical protein conserved	na	na
LtaPh_2509100	3265	A	G	ACG	GCG	T	A	0.57; 0.43; 0.0	hypothetical protein conserved	na	na
LtaPh_2510000	127	A	G	AAC	GAC	N	D	0.63; 0.38; 0.0	hypothetical protein conserved	na	na
LtaPh_2510000	835	G	T	GAC	TAC	D	Y	0.58; 0.42; 0.0	hypothetical protein conserved	na	na
LtaPh_2510200	2468	C	A	CCT	CAT	P	H	0.57; 0.43; 0.0	hypothetical protein conserved	na	na
LtaPh_2510300	1336	G	A	GCC	ACC	A	T	0.43; 0.57; 0.0	dynein heavy chain putative	na	na
LtaPh_2510300	137	C	T	GCG	GTG	A	V	0.51; 0.49; 0.0	dynein heavy chain putative	na	na
LtaPh_2510300	3693	A	C	GAA	GAC	E	D	0.63; 0.37; 0.0	dynein heavy chain putative	na	na
LtaPh_2510400	191	A	C	GAT	GCT	D	A	0.61; 0.39; 0.0	hypothetical protein conserved	na	na
LtaPh_2512100	155	T	G	GAG	GCG	E	A	0.38; 0.62; 0.0	hypothetical protein conserved	na	na
LtaPh_2519600	544	G	A	CGG	TGG	R	W	0.55; 0.45; 0.0	hypothetical protein unknown function	na	na
LtaPh_2525751	170	T	TC	na	na	na	na	0.0; 1.0; 0.0	histone H4	frameshift insertion	na
LtaPh_2525751	235	C	CG	na	na	na	na	0.0; 1.0; 0.0	histone H4	frameshift insertion	na
LtaPh_2613500	1866	T	TC	na	na	na	na	0.0; 1.0; 0.0	hypothetical protein conserved	frameshift insertion	na
LtaPh_2615500	1348	C	T	CCT	TCT	P	S	0.0; 1.0; 0.0	hypothetical protein unknown function	na	na
LtaPh_2701000	368	A	C	ATG	AGG	M	R	0.43; 0.57; 0.0	mitogen activated protein kinase putative	na	na
LtaPh_2701300	736	C	T	GTT	ATT	V	I	0.02; 0.98; 0.0	hypothetical protein conserved	na	na
LtaPh_2702700	1006	T	C	AAA	GAA	K	E	0.0; 1.0; 0.0	hypothetical protein conserved	na	na
LtaPh_2705900	166	T	G	TGC	GGC	C	G	0.0; 1.0; 0.0	hypothetical protein conserved	na	na
LtaPh_2708400	3374	A	G	GAT	GGT	D	G	0.0; 1.0; 0.0	hypothetical protein conserved	na	na
LtaPh_2708400	7813	G	C	GGA	CGA	G	R	0.0; 1.0; 0.0	hypothetical protein conserved	na	na
LtaPh_2804400	893	G	A	GCT	GTT	A	V	0.51; 0.49; 0.0	hypothetical protein conserved	na	na
LtaPh_2817500	641	C	CG	na	na	na	na	0.0; 1.0; 0.0	hypothetical protein conserved	frameshift insertion	na
LtaPh_2819500	1007	T	C	GAG	GGG	E	G	0.46; 0.54; 0.0	hypothetical protein conserved	na	na
LtaPh_2900600	1058	T	C	GAT	GGT	D	G	0.5; 0.5; 0.0	tryptophanyl-tRNA synthetase putative	na	na
LtaPh_2900800	229	G	GT	na	na	na	na	0.0; 1.0; 0.0	hypothetical protein conserved	frameshift insertion	na
LtaPh_2901900	2375	C	A	TGC	TTC	C	F	0.58; 0.42; 0.0	hypothetical protein conserved	na	na
LtaPh_2906400	3125	ATCT	A	na	na	na	na	0.51; 0.49; 0.0	abc transporter putative	deletion in frame	na
LtaPh_2910500	470	A	G	AAG	AGG	K	R	0.58; 0.42; 0.0	A-1 protein putative	na	na
LtaPh_2912100	55	T	TC,TG	na	na	na	na	0.0; 0.42; 0.58	hypothetical protein conserved	frameshift insert on 1st allele	frameshift insert on 2nd allele
LtaPh_2913400	3475	C	T	CGC	TGC	R	C	0.47; 0.53; 0.0	hypothetical protein conserved	na	na
LtaPh_2920100	20	A	C	CTT	CGT	L	R	0.71; 0.29; 0.0	hypothetical protein conserved	na	na
LtaPh_2922900	1327	C	T	GTG	ATG	V	M	0.54; 0.46; 0.0	hypothetical protein conserved	na	na
LtaPh_2923000	624	ACCGCCGCCACTTATAATAGTGTCCATCTCGTCTGTGGTATCACGCGACT	A	na	na	na	na	0.7; 0.3; 0.0	hypothetical protein conserved	frameshift deletion	na
LtaPh_2925900	1130	A	G	AAT	AGT	N	S	0.33; 0.67; 0.0	promastigote surface antigen protein PSA	na	na
LtaPh_2925900	40	G	C	GAT	CAT	D	H	0.76; 0.24; 0.0	promastigote surface antigen protein PSA	na	na
LtaPh_2925900	42	T	G	GAT	GAG	D	E	0.76; 0.24; 0.0	promastigote surface antigen protein PSA	na	na
LtaPh_2925900	43	G	C	GTG	CTG	V	L	0.76; 0.24; 0.0	promastigote surface antigen protein PSA	na	na
LtaPh_2927200	1075	G	T	GAT	TAT	D	Y	0.58; 0.42; 0.0	hypothetical protein conserved	na	na
LtaPh_3004900	505	T	G	ACC	CCC	T	P	0.48; 0.52; 0.0	hypothetical protein conserved	na	na
LtaPh_3005500	291	G	GA	na	na	na	na	0.0; 1.0; 0.0	bystin putative	frameshift insertion	na
LtaPh_3011900	6734	A	C	CAG	CCG	Q	P	0.46; 0.54; 0.0	hypothetical protein unknown function	na	na
LtaPh_3012000	3053	A	C	GAG	GCG	E	A	0.5; 0.5; 0.0	hypothetical protein conserved	na	na
LtaPh_3012000	3300	G	T	GAG	GAT	E	D	0.67; 0.33; 0.0	hypothetical protein conserved	na	na
LtaPh_3012200	1894	C	G	CGC	GGC	R	G	0.53; 0.47; 0.0	RNA-binding protein putative	na	na
LtaPh_3012400	160	GA	G	na	na	na	na	0.44; 0.56; 0.0	hypothetical protein conserved	frameshift deletion	na
LtaPh_3012600	2629	G	T	GCC	TCC	A	S	0.5; 0.5; 0.0	hypothetical protein conserved	na	na
LtaPh_3012600	3137	T	C	TTA	TCA	L	S	0.48; 0.52; 0.0	hypothetical protein conserved	na	na
LtaPh_3013600	33	T	G	CAT	CAG	H	Q	0.0; 1.0; 0.0	pyridoxal kinase putative	na	na
LtaPh_3013600	458	T	G	TTT	TGT	F	C	0.0; 1.0; 0.0	pyridoxal kinase putative	na	na
LtaPh_3018400	5912	G	C	GGT	GCT	G	A	0.0; 1.0; 0.0	hypothetical protein conserved	na	na
LtaPh_3023300	2622	G	C	ATC	ATG	I	M	0.0; 1.0; 0.0	ATP-dependent DEAD/H DNA helicase recQ family-like protein	na	na
LtaPh_3026900	502	C	T	GTC	ATC	V	I	0.0; 1.0; 0.0	hypothetical protein conserved	na	na
LtaPh_3101800	46	G	A	CCA	TCA	P	S	0.43; 0.57; 0.0	hypothetical protein conserved	na	na
LtaPh_3102700	1788	A	C	TGT	TGG	C	W	0.17; 0.83; 0.0	ATP-dependent RNA helicase putative	na	na
LtaPh_3104400	1522	CA	C	na	na	na	na	0.4; 0.6; 0.0	calpain-like cysteine peptidase putative	frameshift deletion	na
LtaPh_3104400	2470	G	C	CAG	GAG	Q	E	0.37; 0.63; 0.0	calpain-like cysteine peptidase putative	na	na
LtaPh_3104600	190	A	C	TCC	GCC	S	A	0.4; 0.6; 0.0	cytoskeleton-associated protein CAP5.5 putative	na	na
LtaPh_3104600	604	T	C	AAG	GAG	K	E	0.46; 0.54; 0.0	cytoskeleton-associated protein CAP5.5 putative	na	na
LtaPh_3104700	1051	G	A	CCG	TCG	P	S	0.42; 0.58; 0.0	calpain-like cysteine peptidase putative	na	na
LtaPh_3104700	1102	T	C	ATT	GTT	I	V	0.4; 0.6; 0.0	calpain-like cysteine peptidase putative	na	na
LtaPh_3104700	266	T	C	AAG	AGG	K	R	0.47; 0.53; 0.0	calpain-like cysteine peptidase putative	na	na
LtaPh_3104700	95	T	G	AAG	ACG	K	T	0.34; 0.66; 0.0	calpain-like cysteine peptidase putative	na	na
LtaPh_3105000	442	T	C	AGT	GGT	S	G	0.79; 0.21; 0.0	hypothetical protein conserved	na	na
LtaPh_3105000	497	A	G	ATG	ACG	M	T	0.81; 0.19; 0.0	hypothetical protein conserved	na	na
LtaPh_3105000	640	G	C	CTC	GTC	L	V	0.76; 0.24; 0.0	hypothetical protein conserved	na	na
LtaPh_3105000	988	T	G	ATG	CTG	M	L	0.82; 0.18; 0.0	hypothetical protein conserved	na	na
LtaPh_3106161	536	G	C	GCG	GGG	A	G	0.0; 1.0; 0.0	amino acid transporter aATP11 putative	na	na
LtaPh_3106161	923	C	A	TGT	TTT	C	F	0.0; 1.0; 0.0	amino acid transporter aATP11 putative	na	na
LtaPh_3106161	934	T	G	ATC	CTC	I	L	0.0; 1.0; 0.0	amino acid transporter aATP11 putative	na	na
LtaPh_3106161	986	T	A	AAG	ATG	K	M	0.0; 1.0; 0.0	amino acid transporter aATP11 putative	na	na
LtaPh_3106161	992	G	C	ACC	AGC	T	S	0.0; 1.0; 0.0	amino acid transporter aATP11 putative	na	na
LtaPh_3113901	3454	G	T	CAA	AAA	Q	K	0.83; 0.17; 0.0	hypothetical protein conserved	na	na
LtaPh_3113901	3545	T	G	GAT	GCT	D	A	0.86; 0.14; 0.0	hypothetical protein conserved	na	na
LtaPh_3114000	4945	C	T	GCA	ACA	A	T	0.75; 0.25; 0.0	hypothetical protein conserved	na	na
LtaPh_3122531	98	G	T	ACC	AAC	T	N	0.59; 0.41; 0.0	amino acid permease	na	na
LtaPh_3125101	619	T	A	ATG	TTG	M	L	0.75; 0.25; 0.0	hypothetical protein conserved	na	na
LtaPh_3133000	577	T	C	AGC	GGC	S	G	0.77; 0.23; 0.0	hypothetical protein conserved	na	na
LtaPh_3136500	4343	C	T	CGT	CAT	R	H	0.72; 0.28; 0.0	hypothetical protein conserved	na	na
LtaPh_3203900	260	T	TG	na	na	na	na	0.0; 1.0; 0.0	hypothetical protein conserved	frameshift insertion	na
LtaPh_3204700	557	A	C	CTG	CGG	L	R	0.51; 0.49; 0.0	hypothetical protein conserved	na	na
LtaPh_3205300	437	C	T	CGC	CAC	R	H	0.56; 0.44; 0.0	hypothetical protein conserved	na	na
LtaPh_3206400	618	G	A	ATG	ATA	M	I	0.7; 0.3; 0.0	hypothetical protein conserved	na	na
LtaPh_3208100	119	C	CT	na	na	na	na	0.5; 0.5; 0.0	hypothetical protein conserved	frameshift insertion	na
LtaPh_3211300	712	C	A	CAG	AAG	Q	K	0.47; 0.53; 0.0	hypothetical protein conserved	na	na
LtaPh_3211900	2128	A	G	ACG	GCG	T	A	0.51; 0.49; 0.0	exportin 1 putative	na	na
LtaPh_3212600	1237	G	C	GTG	CTG	V	L	0.48; 0.52; 0.0	hypothetical protein conserved	na	na
LtaPh_3212600	170	A	G	AAC	AGC	N	S	0.51; 0.49; 0.0	hypothetical protein conserved	na	na
LtaPh_3212900	261	C	G	TTC	TTG	F	L	0.48; 0.52; 0.0	proteasome regulatory non-ATP-ase subunit putative	na	na
LtaPh_3213100	1620	T	A	AAT	AAA	N	K	0.53; 0.47; 0.0	hypothetical protein conserved	na	na
LtaPh_3213300	1311	T	G	AAT	AAG	N	K	0.56; 0.44; 0.0	hypothetical protein conserved	na	na
LtaPh_3213300	1747	A	G	AGC	GGC	S	G	0.49; 0.51; 0.0	hypothetical protein conserved	na	na
LtaPh_3213300	1819	C	G	CTA	GTA	L	V	0.53; 0.47; 0.0	hypothetical protein conserved	na	na
LtaPh_3213300	2015	G	A	AGT	AAT	S	N	0.53; 0.47; 0.0	hypothetical protein conserved	na	na
LtaPh_3213300	406	A	G	ACT	GCT	T	A	0.44; 0.56; 0.0	hypothetical protein conserved	na	na
LtaPh_3213300	432	A	C	CAA	CAC	Q	H	0.33; 0.67; 0.0	hypothetical protein conserved	na	na
LtaPh_3213300	827	C	T	TCG	TTG	S	L	0.53; 0.47; 0.0	hypothetical protein conserved	na	na
LtaPh_3213700	11	A	C	AAG	ACG	K	T	0.48; 0.52; 0.0	RNA polymerase-like protein putative	na	na
LtaPh_3213800	178	T	G	TTT	GTT	F	V	0.7; 0.3; 0.0	hypothetical protein conserved	na	na
LtaPh_3214300	517	G	A	GCA	ACA	A	T	0.62; 0.38; 0.0	cleavage and polyadenylation specificity factor-like protein	na	na
LtaPh_3214500	750	T	G	TTT	TTG	F	L	0.5; 0.5; 0.0	RNA guanylyltransferase putative	na	na
LtaPh_3214700	10	T	C	ACC	GCC	T	A	0.0; 1.0; 0.0	hypothetical protein conserved	na	na
LtaPh_3214700	458	C	T	GGT	GAT	G	D	0.0; 1.0; 0.0	hypothetical protein conserved	na	na
LtaPh_3214700	590	T	C	AAA	AGA	K	R	0.0; 1.0; 0.0	hypothetical protein conserved	na	na
LtaPh_3214700	626	A	C	ATG	AGG	M	R	0.0; 1.0; 0.0	hypothetical protein conserved	na	na
LtaPh_3214700	653	A	G	GTC	GCC	V	A	0.0; 1.0; 0.0	hypothetical protein conserved	na	na
LtaPh_3214800	1369	A	G	TGT	CGT	C	R	0.0; 1.0; 0.0	hypothetical protein conserved	na	na
LtaPh_3214800	1735	G	A	CTC	TTC	L	F	0.0; 1.0; 0.0	hypothetical protein conserved	na	na
LtaPh_3214800	175	C	G	GAC	CAC	D	H	0.42; 0.57; 0.0	hypothetical protein conserved	na	na
LtaPh_3214800	2093	A	G	GTC	GCC	V	A	0.0; 1.0; 0.0	hypothetical protein conserved	na	na
LtaPh_3214800	2296	C	A	GCA	TCA	A	S	0.0; 1.0; 0.0	hypothetical protein conserved	na	na
LtaPh_3214800	274	G	A	CAT	TAT	H	Y	0.44; 0.56; 0.0	hypothetical protein conserved	na	na
LtaPh_3214800	37	T	C	AAG	GAG	K	E	0.34; 0.66; 0.0	hypothetical protein conserved	na	na
LtaPh_3214900	1900	T	C	ACA	GCA	T	A	0.47; 0.53; 0.0	dead/DEAH box helicase-like protein putative	na	na
LtaPh_3214900	2113	T	A	AGT	TGT	S	C	0.5; 0.5; 0.0	dead/DEAH box helicase-like protein putative	na	na
LtaPh_3214900	217	C	T	GCA	ACA	A	T	0.49; 0.51; 0.0	dead/DEAH box helicase-like protein putative	na	na
LtaPh_3214900	2731	T	C	AAC	GAC	N	D	0.44; 0.56; 0.0	dead/DEAH box helicase-like protein putative	na	na
LtaPh_3214900	2828	T	C	CAC	CGC	H	R	0.5; 0.5; 0.0	dead/DEAH box helicase-like protein putative	na	na
LtaPh_3214900	2993	C	T	AGA	AAA	R	K	0.38; 0.63; 0.0	dead/DEAH box helicase-like protein putative	na	na
LtaPh_3214900	3331	C	T	GTG	ATG	V	M	0.33; 0.67; 0.0	dead/DEAH box helicase-like protein putative	na	na
LtaPh_3214900	3376	C	T	GAG	AAG	E	K	0.4; 0.6; 0.0	dead/DEAH box helicase-like protein putative	na	na
LtaPh_3214900	3752	C	T	CGC	CAC	R	H	0.46; 0.54; 0.0	dead/DEAH box helicase-like protein putative	na	na
LtaPh_3214900	3880	T	A	ACC	TCC	T	S	0.39; 0.61; 0.0	dead/DEAH box helicase-like protein putative	na	na
LtaPh_3214900	4247	G	A	CCT	CTT	P	L	0.53; 0.47; 0.0	dead/DEAH box helicase-like protein putative	na	na
LtaPh_3214900	4753	T	G	ACG	CCG	T	P	0.47; 0.53; 0.0	dead/DEAH box helicase-like protein putative	na	na
LtaPh_3214900	4754	G	T	ACG	AAG	T	K	0.49; 0.51; 0.0	dead/DEAH box helicase-like protein putative	na	na
LtaPh_3214900	4867	A	G	TAC	CAC	Y	H	0.49; 0.51; 0.0	dead/DEAH box helicase-like protein putative	na	na
LtaPh_3214900	4869	G	C	TAC	TAG	Y	*	0.49; 0.51; 0.0	dead/DEAH box helicase-like protein putative	na	na
LtaPh_3215000	1063	C	T	GTC	ATC	V	I	0.42; 0.58; 0.0	hypothetical protein unknown function	na	na
LtaPh_3215000	142	A	G	TCC	CCC	S	P	0.63; 0.37; 0.0	hypothetical protein unknown function	na	na
LtaPh_3215000	280	T	C	ACC	GCC	T	A	0.55; 0.45; 0.0	hypothetical protein unknown function	na	na
LtaPh_3215000	830	A	G	GTT	GCT	V	A	0.42; 0.58; 0.0	hypothetical protein unknown function	na	na
LtaPh_3215000	950	T	C	CAT	CGT	H	R	0.4; 0.6; 0.0	hypothetical protein unknown function	na	na
LtaPh_3215100	1196	C	T	AGT	AAT	S	N	0.36; 0.64; 0.0	hypothetical protein conserved	na	na
LtaPh_3215100	131	C	T	CGA	CAA	R	Q	0.31; 0.69; 0.0	hypothetical protein conserved	na	na
LtaPh_3215100	1442	G	T	ACA	AAA	T	K	0.5; 0.5; 0.0	hypothetical protein conserved	na	na
LtaPh_3215300	26	T	TG,TATA	na	na	na	na	0.02; 0.43; 0.55	hypothetical protein conserved	frameshift insert on 1st allele	insert 2nd allele in frame
LtaPh_3215500	1096	C	G	GAC	CAC	D	H	0.46; 0.54; 0.0	phosphatidylinositol 3-related kinase putative	na	na
LtaPh_3215500	4831	T	C	ACC	GCC	T	A	0.55; 0.45; 0.0	phosphatidylinositol 3-related kinase putative	na	na
LtaPh_3215500	4921	A	G	TAC	CAC	Y	H	0.39; 0.61; 0.0	phosphatidylinositol 3-related kinase putative	na	na
LtaPh_3215500	6071	A	G	ATG	ACG	M	T	0.46; 0.54; 0.0	phosphatidylinositol 3-related kinase putative	na	na
LtaPh_3216000	232	T	C	ACG	GCG	T	A	0.56; 0.44; 0.0	ATP-dependent zinc metallopeptidase putative	na	na
LtaPh_3216451	463	A	G	ACA	GCA	T	A	0.7; 0.3; 0.0	NUDIX hydrolase dihydroneopterin triphosphate pyrophosphohydrolase/hydrolase putative	na	na
LtaPh_3216451	550	C	A	CAT	AAT	H	N	0.53; 0.47; 0.0	NUDIX hydrolase dihydroneopterin triphosphate pyrophosphohydrolase/hydrolase putative	na	na
LtaPh_3216600	43	T	TA	na	na	na	na	0.52; 0.48; 0.0	hypothetical protein conserved	frameshift insertion	na
LtaPh_3216800	2180	C	G	CGA	CCA	R	P	0.58; 0.42; 0.0	hypothetical protein conserved	na	na
LtaPh_3216900	925	C	T	GTC	ATC	V	I	0.0; 1.0; 0.0	phosphomannose isomerase putative	na	na
LtaPh_3217000	1243	G	A	CTC	TTC	L	F	0.53; 0.47; 0.0	helicase-like protein	na	na
LtaPh_3217000	1400	T	G	CAG	CCG	Q	P	0.54; 0.46; 0.0	helicase-like protein	na	na
LtaPh_3217000	2918	A	G	GTT	GCT	V	A	0.59; 0.41; 0.0	helicase-like protein	na	na
LtaPh_3217000	981	G	T	CAC	CAA	H	Q	0.44; 0.56; 0.0	helicase-like protein	na	na
LtaPh_3217100	1535	G	A	GCT	GTT	A	V	0.57; 0.43; 0.0	hypothetical protein conserved	na	na
LtaPh_3217300	362	C	G	TGT	TCT	C	S	0.6; 0.4; 0.0	hypothetical protein conserved	na	na
LtaPh_3217400	421	T	C	AGC	GGC	S	G	0.68; 0.32; 0.0	hypothetical protein conserved	na	na
LtaPh_3217600	559	G	T	CGC	AGC	R	S	0.46; 0.54; 0.0	hypothetical protein conserved	na	na
LtaPh_3217700	1733	G	A	TCG	TTG	S	L	0.58; 0.42; 0.0	hypothetical protein conserved	na	na
LtaPh_3217700	2281	A	G	TGG	CGG	W	R	0.62; 0.38; 0.0	hypothetical protein conserved	na	na
LtaPh_3217700	2699	G	C	ACT	AGT	T	S	0.59; 0.41; 0.0	hypothetical protein conserved	na	na
LtaPh_3217700	295	C	T	GGA	AGA	G	R	0.44; 0.56; 0.0	hypothetical protein conserved	na	na
LtaPh_3217700	574	C	T	GAC	AAC	D	N	0.49; 0.51; 0.0	hypothetical protein conserved	na	na
LtaPh_3217800	138	C	A	AAG	AAT	K	N	0.6; 0.4; 0.0	NAD+ synthase putative	na	na
LtaPh_3217800	652	C	G	GCG	CCG	A	P	0.58; 0.42; 0.0	NAD+ synthase putative	na	na
LtaPh_3217800	833	A	C	CTT	CGT	L	R	0.63; 0.37; 0.0	NAD+ synthase putative	na	na
LtaPh_3217900	148	T	G	ATT	CTT	I	L	0.51; 0.49; 0.0	hypothetical protein conserved	na	na
LtaPh_3218000	1261	A	G	TCC	CCC	S	P	0.58; 0.42; 0.0	protein phosphatase 2C putative	na	na
LtaPh_3218000	1374	C	G	GAG	GAC	E	D	0.45; 0.55; 0.0	protein phosphatase 2C putative	na	na
LtaPh_3218000	1478	C	T	AGC	AAC	S	N	0.66; 0.34; 0.0	protein phosphatase 2C putative	na	na
LtaPh_3218000	1481	A	G	TTA	TCA	L	S	0.66; 0.34; 0.0	protein phosphatase 2C putative	na	na
LtaPh_3218100	1001	G	C	ACG	AGG	T	R	0.55; 0.45; 0.0	hypothetical protein conserved	na	na
LtaPh_3218100	1334	A	C	TTG	TGG	L	W	0.57; 0.43; 0.0	hypothetical protein conserved	na	na
LtaPh_3218100	179	A	G	TTG	TCG	L	S	0.43; 0.57; 0.0	hypothetical protein conserved	na	na
LtaPh_3218100	1993	A	C	TGG	GGG	W	G	0.47; 0.53; 0.0	hypothetical protein conserved	na	na
LtaPh_3218100	2050	A	C	TCA	GCA	S	A	0.46; 0.54; 0.0	hypothetical protein conserved	na	na
LtaPh_3218100	2270	C	T	GGC	GAC	G	D	0.6; 0.4; 0.0	hypothetical protein conserved	na	na
LtaPh_3218100	310	C	T	GCC	ACC	A	T	0.42; 0.58; 0.0	hypothetical protein conserved	na	na
LtaPh_3218100	641	G	A	GCC	GTC	A	V	0.38; 0.62; 0.0	hypothetical protein conserved	na	na
LtaPh_3218100	766	C	A	GCA	TCA	A	S	0.53; 0.47; 0.0	hypothetical protein conserved	na	na
LtaPh_3218200	1073	G	C	TCT	TGT	S	C	0.58; 0.42; 0.0	hypothetical protein conserved	na	na
LtaPh_3218200	1188	C	A	CAG	CAT	Q	H	0.55; 0.45; 0.0	hypothetical protein conserved	na	na
LtaPh_3218200	1487	G	C	ACG	AGG	T	R	0.33; 0.67; 0.0	hypothetical protein conserved	na	na
LtaPh_3218200	148	C	G	GTG	CTG	V	L	0.45; 0.55; 0.0	hypothetical protein conserved	na	na
LtaPh_3218200	1621	C	T	GCG	ACG	A	T	0.55; 0.45; 0.0	hypothetical protein conserved	na	na
LtaPh_3218200	1724	A	C	CTG	CGG	L	R	0.5; 0.5; 0.0	hypothetical protein conserved	na	na
LtaPh_3218200	1792	C	T	GTT	ATT	V	I	0.52; 0.48; 0.0	hypothetical protein conserved	na	na
LtaPh_3218200	281	A	C	GTC	GGC	V	G	0.45; 0.55; 0.0	hypothetical protein conserved	na	na
LtaPh_3218200	283	G	T	CCC	ACC	P	T	0.46; 0.54; 0.0	hypothetical protein conserved	na	na
LtaPh_3218200	289	T	C	AGG	GGG	R	G	0.44; 0.56; 0.0	hypothetical protein conserved	na	na
LtaPh_3218200	297	C	G	TGG	TGC	W	C	0.45; 0.55; 0.0	hypothetical protein conserved	na	na
LtaPh_3218200	373	C	G	GCT	CCT	A	P	0.5; 0.5; 0.0	hypothetical protein conserved	na	na
LtaPh_3218200	718	G	T	CAC	AAC	H	N	0.66; 0.34; 0.0	hypothetical protein conserved	na	na
LtaPh_3218300	1525	T	C	AGC	GGC	S	G	0.45; 0.55; 0.0	hypothetical protein conserved	na	na
LtaPh_3218300	565	A	C	TCG	GCG	S	A	0.43; 0.57; 0.0	hypothetical protein conserved	na	na
LtaPh_3218300	580	C	G	GAA	CAA	E	Q	0.33; 0.67; 0.0	hypothetical protein conserved	na	na
LtaPh_3218600	973	C	G	GAG	CAG	E	Q	0.45; 0.55; 0.0	hypothetical protein conserved	na	na
LtaPh_3218900	481	C	T	GCC	ACC	A	T	0.53; 0.47; 0.0	hypothetical protein conserved	na	na
LtaPh_3219100	175	G	C	CTG	GTG	L	V	0.47; 0.53; 0.0	hypothetical protein conserved	na	na
LtaPh_3219300	74	A	C	ATT	AGT	I	S	0.36; 0.64; 0.0	protein kinase putative	na	na
LtaPh_3219500	410	A	G	CTC	CCC	L	P	0.41; 0.59; 0.0	iron superoxide dismutase putative	na	na
LtaPh_3220100	1160	G	A	GCG	GTG	A	V	0.53; 0.47; 0.0	hypothetical protein unknown function	na	na
LtaPh_3220100	1435	A	C	TAC	GAC	Y	D	0.56; 0.44; 0.0	hypothetical protein unknown function	na	na
LtaPh_3220100	688	A	G	TCG	CCG	S	P	0.54; 0.46; 0.0	hypothetical protein unknown function	na	na
LtaPh_3220200	13	C	A	GAC	TAC	D	Y	0.5; 0.5; 0.0	hypothetical protein conserved	na	na
LtaPh_3220200	1519	C	A	GGC	TGC	G	C	0.69; 0.31; 0.0	hypothetical protein conserved	na	na
LtaPh_3220200	1614	G	C	ATC	ATG	I	M	0.51; 0.49; 0.0	hypothetical protein conserved	na	na
LtaPh_3220200	1756	C	G	GGA	CGA	G	R	0.46; 0.54; 0.0	hypothetical protein conserved	na	na
LtaPh_3220200	2224	T	C	AGT	GGT	S	G	0.43; 0.57; 0.0	hypothetical protein conserved	na	na
LtaPh_3220200	2854	A	G	TCA	CCA	S	P	0.63; 0.37; 0.0	hypothetical protein conserved	na	na
LtaPh_3220200	2883	G	C	CAC	CAG	H	Q	0.59; 0.41; 0.0	hypothetical protein conserved	na	na
LtaPh_3220300	1064	G	T	GCG	GAG	A	E	0.36; 0.64; 0.0	hypothetical protein conserved	na	na
LtaPh_3220300	1073	G	T	GCT	GAT	A	D	0.34; 0.66; 0.0	hypothetical protein conserved	na	na
LtaPh_3220300	1196	C	G	TGC	TCC	C	S	0.49; 0.51; 0.0	hypothetical protein conserved	na	na
LtaPh_3222000	97	A	G	TCC	CCC	S	P	0.47; 0.53; 0.0	hypothetical protein conserved	na	na
LtaPh_3222600	1349	C	G	CGT	CCT	R	P	0.62; 0.38; 0.0	hypothetical protein conserved	na	na
LtaPh_3222600	2167	C	A	GAC	TAC	D	Y	0.5; 0.5; 0.0	hypothetical protein conserved	na	na
LtaPh_3223200	2801	C	T	GGC	GAC	G	D	0.6; 0.4; 0.0	hypothetical protein conserved	na	na
LtaPh_3223400	3780	C	G	GAG	GAC	E	D	0.35; 0.65; 0.0	hypothetical protein conserved	na	na
LtaPh_3225600	457	T	C	ATC	GTC	I	V	0.47; 0.53; 0.0	aquaporin-like protein	na	na
LtaPh_3229200	110	A	AATATAT	na	na	na	na	0.79; 0.21; 0.0	hypothetical protein conserved	insertion in frame	na
LtaPh_3232600	494	A	G	CAT	CGT	H	R	0.62; 0.38; 0.0	protein phosphatase 2A catalytic subunit putative	na	na
LtaPh_3300100	1454	T	TA	na	na	na	na	0.0; 1.0; 0.0	hypothetical protein conserved	frameshift insertion	na
LtaPh_3303500	428	A	G	ATT	ACT	I	T	0.45; 0.55; 0.0	beta galactofuranosyl glycosyle transferase	na	na
LtaPh_3305100	945	T	TG	na	na	na	na	0.0; 1.0; 0.0	hypothetical protein conserved	frameshift insertion	na
LtaPh_3306800	326	T	G	ATC	AGC	I	S	0.0; 1.0; 0.0	hypothetical protein conserved	na	na
LtaPh_3310300	212	G	GT	na	na	na	na	0.0; 1.0; 0.0	hypothetical protein conserved	frameshift insertion	na
LtaPh_3322100	1154	G	A	AGC	AAC	S	N	0.5; 0.5; 0.0	hypothetical protein unknown function	na	na
LtaPh_3323000	106	C	G	CTC	GTC	L	V	0.5; 0.5; 0.0	glycerolphosphate mutase putative	na	na
LtaPh_3333500	2606	G	T	GGT	GTT	G	V	0.49; 0.51; 0.0	hypothetical protein conserved	na	na
LtaPh_3334600	335	T	TAC	na	na	na	na	0.0; 1.0; 0.0	beta prime cop protein putative	frameshift insertion	na
LtaPh_3400900	1468	G	C	GTT	CTT	V	L	0.0; 1.0; 0.0	hypothetical protein conserved	na	na
LtaPh_3403201	2929	G	A	GGT	AGT	G	S	0.6; 0.4; 0.0	calpain-like cysteine peptidase putative	na	na
LtaPh_3403300	368	G	C	GGC	GCC	G	A	0.49; 0.51; 0.0	hypothetical protein conserved	na	na
LtaPh_3403400	2143	G	A	GGC	AGC	G	S	0.66; 0.34; 0.0	hypothetical protein conserved	na	na
LtaPh_3403901	1164	GCAGACGCGAA	G	na	na	na	na	0.42; 0.58; 0.0	eukaryotic translation initiation factor 5 putative	frameshift deletion	na
LtaPh_3403901	1184	AAGGCAGACGCG	A	na	na	na	na	0.63; 0.37; 0.0	eukaryotic translation initiation factor 5 putative	frameshift deletion	na
LtaPh_3403901	1256	A	AG	na	na	na	na	0.24; 0.76; 0.0	eukaryotic translation initiation factor 5 putative	frameshift insertion	na
LtaPh_3404100	1087	G	A	GCC	ACC	A	T	0.4; 0.6; 0.0	hypothetical protein conserved	na	na
LtaPh_3404100	1396	G	A	GTG	ATG	V	M	0.52; 0.48; 0.0	hypothetical protein conserved	na	na
LtaPh_3404100	2242	C	G	CAG	GAG	Q	E	0.48; 0.52; 0.0	hypothetical protein conserved	na	na
LtaPh_3404100	2531	A	C	GAG	GCG	E	A	0.44; 0.56; 0.0	hypothetical protein conserved	na	na
LtaPh_3404100	61	C	CG	na	na	na	na	0.38; 0.62; 0.0	hypothetical protein conserved	frameshift insertion	na
LtaPh_3404100	63	C	CT	na	na	na	na	0.37; 0.63; 0.0	hypothetical protein conserved	frameshift insertion	na
LtaPh_3404200	1659	G	T	AAG	AAT	K	N	0.45; 0.55; 0.0	hypothetical protein unknown function	na	na
LtaPh_3405300	1468	G	A	GCA	ACA	A	T	0.69; 0.31; 0.0	importin beta-1 subunit putative	na	na
LtaPh_3405900	1876	G	A	GGG	AGG	G	R	0.46; 0.54; 0.0	hypothetical protein unknown function	na	na
LtaPh_3406200	1540	T	C	TCG	CCG	S	P	0.45; 0.55; 0.0	hypothetical protein conserved	na	na
LtaPh_3406200	1622	C	T	GCC	GTC	A	V	0.49; 0.51; 0.0	hypothetical protein conserved	na	na
LtaPh_3406200	3338	C	T	ACG	ATG	T	M	0.54; 0.46; 0.0	hypothetical protein conserved	na	na
LtaPh_3406200	3356	G	A	AGC	AAC	S	N	0.58; 0.42; 0.0	hypothetical protein conserved	na	na
LtaPh_3406200	3674	G	A	CGC	CAC	R	H	0.48; 0.52; 0.0	hypothetical protein conserved	na	na
LtaPh_3406200	3683	T	C	GTT	GCT	V	A	0.47; 0.53; 0.0	hypothetical protein conserved	na	na
LtaPh_3406200	4630	A	G	ACT	GCT	T	A	0.54; 0.46; 0.0	hypothetical protein conserved	na	na
LtaPh_3406300	1138	G	A	GCC	ACC	A	T	0.4; 0.6; 0.0	GTP-binding protein putative	na	na
LtaPh_3406500	117	C	CAAAG	na	na	na	na	0.58; 0.42; 0.0	hypothetical protein conserved	frameshift insertion	na
LtaPh_3406800	1155	G	GCCACCGCCA	na	na	na	na	0.43; 0.57; 0.0	hypothetical protein conserved	insertion in frame	na
LtaPh_3406800	7125	T	C,TCC	na	na	na	na	0.04; 0.46; 0.5	hypothetical protein conserved	na	na
LtaPh_3407200	456	T	G	ATT	ATG	I	M	0.55; 0.45; 0.0	hypothetical protein unknown function	na	na
LtaPh_3417801	434	A	G	GTT	GCT	V	A	0.41; 0.59; 0.0	ATP dependent DEAD-box helicase putative	na	na
LtaPh_3418500	1745	T	C	GAG	GGG	E	G	0.64; 0.36; 0.0	hypothetical protein conserved	na	na
LtaPh_3419100	1852	A	C	TCC	GCC	S	A	0.54; 0.46; 0.0	hypothetical protein conserved	na	na
LtaPh_3420400	1070	T	C	AAG	AGG	K	R	0.45; 0.55; 0.0	dual specificity protein phosphatase putative	na	na
LtaPh_3420400	1502	G	A	TCT	TTT	S	F	0.4; 0.6; 0.0	dual specificity protein phosphatase putative	na	na
LtaPh_3421000	4578	C	CA	na	na	na	na	0.0; 1.0; 0.0	hypothetical protein conserved	frameshift insertion	na
LtaPh_3423000	824	C	T	GGT	GAT	G	D	0.0; 1.0; 0.0	hypothetical protein conserved	na	na
LtaPh_3442700	2946	A	G	ATA	ATG	I	M	0.0; 1.0; 0.0	coatomer alpha subunit putative	na	na
LtaPh_3500300	155	T	G	CTG	CGG	L	R	0.0; 1.0; 0.0	unspecified product	na	na
LtaPh_3505600	623	T	C	ATG	ACG	M	T	0.38; 0.62; 0.0	ATP-dependent DEAD-box RNA helicase putative	na	na
LtaPh_3506200	1904	C	T	TCG	TTG	S	L	0.54; 0.46; 0.0	hypothetical protein conserved	na	na
LtaPh_3507000	784	T	C	TAC	CAC	Y	H	0.45; 0.55; 0.0	hypothetical protein conserved	na	na
LtaPh_3513900	3047	C	G	TCG	TGG	S	W	0.51; 0.49; 0.0	hypothetical protein conserved	na	na
LtaPh_3515151	5381	T	C	CTG	CCG	L	P	0.58; 0.42; 0.0	hypothetical protein conserved	na	na
LtaPh_3515151	5399	GTGATT	G	na	na	na	na	0.77; 0.23; 0.0	hypothetical protein conserved	frameshift deletion	na
LtaPh_3515151	5409	C	CGG	na	na	na	na	0.8; 0.2; 0.0	hypothetical protein conserved	frameshift insertion	na
LtaPh_3515151	5412	CAA	C	na	na	na	na	0.89; 0.11; 0.0	hypothetical protein conserved	frameshift deletion	na
LtaPh_3516200	137	C	T	AGC	AAC	S	N	0.51; 0.49; 0.0	hypothetical protein conserved	na	na
LtaPh_3541600	1577	C	T	CCG	CTG	P	L	0.4; 0.6; 0.0	conserved hypothetical protein	na	na
LtaPh_3543300	905	T	C	ATC	ACC	I	T	0.49; 0.51; 0.0	hypothetical protein unknown function	na	na
LtaPh_3553300	3211	T	C	TCA	CCA	S	P	0.51; 0.49; 0.0	hypothetical protein conserved	na	na
LtaPh_3553300	3241	G	A	GTT	ATT	V	I	0.62; 0.38; 0.0	hypothetical protein conserved	na	na
LtaPh_3553300	3740	G	A	TGT	TAT	C	Y	0.55; 0.45; 0.0	hypothetical protein conserved	na	na
LtaPh_3553300	3744	G	C	AAG	AAC	K	N	0.54; 0.46; 0.0	hypothetical protein conserved	na	na
LtaPh_3553300	3745	C	G	CGT	GGT	R	G	0.55; 0.45; 0.0	hypothetical protein conserved	na	na
LtaPh_3553300	3781	A	G	ATT	GTT	I	V	0.54; 0.46; 0.0	hypothetical protein conserved	na	na
LtaPh_3553300	3791	G	C	AGG	ACG	R	T	0.51; 0.49; 0.0	hypothetical protein conserved	na	na
LtaPh_3553300	3812	G	A	GGC	GAC	G	D	0.49; 0.51; 0.0	hypothetical protein conserved	na	na
LtaPh_3553300	3830	A	C	AAG	ACG	K	T	0.51; 0.49; 0.0	hypothetical protein conserved	na	na
LtaPh_3553300	3836	A	G	CAG	CGG	Q	R	0.52; 0.48; 0.0	hypothetical protein conserved	na	na
LtaPh_3553300	3877	A	G	AAT	GAT	N	D	0.53; 0.47; 0.0	hypothetical protein conserved	na	na
LtaPh_3553300	3931	C	T	CAG	TAG	Q	*	0.59; 0.41; 0.0	hypothetical protein conserved	na	na
LtaPh_3553300	3932	A	G	CAG	CGG	Q	R	0.58; 0.42; 0.0	hypothetical protein conserved	na	na
LtaPh_3553300	3995	C	T	TCC	TTC	S	F	0.59; 0.41; 0.0	hypothetical protein conserved	na	na
LtaPh_3553300	4001	G	A	CGC	CAC	R	H	0.59; 0.41; 0.0	hypothetical protein conserved	na	na
LtaPh_3553300	4013	A	G	GAC	GGC	D	G	0.56; 0.44; 0.0	hypothetical protein conserved	na	na
LtaPh_3553300	4060	G	A	GCC	ACC	A	T	0.54; 0.46; 0.0	hypothetical protein conserved	na	na
LtaPh_3553300	4099	G	A	GCG	ACG	A	T	0.52; 0.48; 0.0	hypothetical protein conserved	na	na
LtaPh_3553300	4133	G	T	TGT	TTT	C	F	0.56; 0.44; 0.0	hypothetical protein conserved	na	na
LtaPh_3553300	4136	C	T	GCC	GTC	A	V	0.57; 0.43; 0.0	hypothetical protein conserved	na	na
LtaPh_3553300	4204	A	G	AGA	GGA	R	G	0.6; 0.4; 0.0	hypothetical protein conserved	na	na
LtaPh_3553300	4216	T	C	TGC	CGC	C	R	0.6; 0.4; 0.0	hypothetical protein conserved	na	na
LtaPh_3553300	4306	A	G	AAA	GAA	K	E	0.55; 0.45; 0.0	hypothetical protein conserved	na	na
LtaPh_3553300	4337	G	A	AGC	AAC	S	N	0.53; 0.47; 0.0	hypothetical protein conserved	na	na
LtaPh_3600800	2340	G	C	TAC	TAG	Y	*	0.56; 0.44; 0.0	hypothetical protein conserved	na	na
LtaPh_3601200	640	C	T	GAA	AAA	E	K	0.44; 0.56; 0.0	hypothetical protein conserved	na	na
LtaPh_3607700	764	A	G	AAG	AGG	K	R	0.0; 1.0; 0.0	hypothetical protein conserved	na	na
LtaPh_3610000	934	A	G	ATG	GTG	M	V	0.39; 0.61; 0.0	hypothetical protein conserved	na	na
LtaPh_3620311	602	A	G	AAG	AGG	K	R	0.0; 1.0; 0.0	chaperonin HSP60 mitochondrial precursor	na	na
LtaPh_3620311	603	G	C	AAG	AAC	K	N	0.0; 1.0; 0.0	chaperonin HSP60 mitochondrial precursor	na	na
LtaPh_3620311	604	A	G	ATC	GTC	I	V	0.0; 1.0; 0.0	chaperonin HSP60 mitochondrial precursor	na	na
LtaPh_3620311	606	C	G	ATC	ATG	I	M	0.0; 1.0; 0.0	chaperonin HSP60 mitochondrial precursor	na	na
LtaPh_3620311	609	G	C	GAG	GAC	E	D	0.0; 1.0; 0.0	chaperonin HSP60 mitochondrial precursor	na	na
LtaPh_3624800	3032	A	G	GAT	GGT	D	G	0.56; 0.44; 0.0	hypothetical protein conserved	na	na
LtaPh_3631500	863	T	A	CTT	CAT	L	H	0.55; 0.45; 0.0	hypothetical protein conserved	na	na
LtaPh_3636000	1838	G	T	TCC	TAC	S	Y	0.0; 1.0; 0.0	hypothetical protein conserved	na	na
LtaPh_3643700	1297	A	T	ATT	TTT	I	F	0.0; 1.0; 0.0	hypothetical protein conserved	na	na
LtaPh_3646100	1831	A	G	AGG	GGG	R	G	0.0; 1.0; 0.0	transmembrane amino acid transporter protein-like protein	na	na
LtaPh_3647300	973	A	G	AGC	GGC	S	G	0.0; 1.0; 0.0	hypothetical protein conserved	na	na
LtaPh_3652700	1954	C	A	GCG	TCG	A	S	0.0; 1.0; 0.0	hypothetical protein conserved	na	na
LtaPh_3665700	1326	G	C	GAC	GAG	D	E	0.0; 1.0; 0.0	hypothetical protein conserved	na	na
LtaPh_9906301	743	A	AG	na	na	na	na	0.0; 1.0; 0.0	hypothetical protein conserved	frameshift insertion	na
