# Supplementary material for: Decreased glutamate transport in acivicin resistant Leishmania tarentolae
Source: PLoS Negl Trop Dis. 2021 Dec 16;15(12):e0010046. doi: 10.1371/journal.pntd.0010046 (PMC8718007; doi:10.1371/journal.pntd.0010046)
Supplement: S3 Table — (XLSX) [file pntd.0010046.s006.xlsx]

## Sheet: Tar_acivicin_150_1_cl10_interge
S3 Table. List of SNVs detected within intergenic regions of L. tar A150.1
intergenic_region_ID	contig	position	refNt	altNT	alleleFrequency(wt; mut1; mut2)	strandGeneUp	strandGeneDown	distanceFromGeneUp	distanceFromGeneDown	functionGeneUp	functionGeneDown
intergenic_LtaPh_0106100_LtaPh_0106200	BLBS01000001.1	192227	T	C	0.7,0.3,0.0	+	+	651 nts downstream of LtaPh_0106100	888 nts upstream of LtaPh_0106200	hypothetical protein unknown function	hsp70-like protein
intergenic_LtaPh_0106200_LtaPh_0106300	BLBS01000001.1	196738	C	G	0.0,1.0,0.0	+	+	312 nts downstream of LtaPh_0106200	675 nts upstream of LtaPh_0106300	hsp70-like protein	mitochondrial processing peptide beta subunit putative
intergenic_LtaPh_0200200_LtaPh_0200300	BLBS01000002.1	6215	A	G	0.2,0.8,0.0	-	-	383 nts upstream of LtaPh_0200200	240 nts downstream of LtaPh_0200300	hypothetical protein conserved	hypothetical protein conserved
intergenic_LtaPh_0200500_LtaPh_0200600	BLBS01000002.1	16213	C	G	0.67,0.33,0.0	-	-	284 nts upstream of LtaPh_0200500	432 nts downstream of LtaPh_0200600	hypothetical protein conserved	hypothetical protein conserved
intergenic_LtaPh_0201900_LtaPh_0202000	BLBS01000002.1	99586	C	T	0.3,0.7,0.0	-	-	167 nts upstream of LtaPh_0201900	1372 nts downstream of LtaPh_0202000	small GTP binding protein rab6-like protein	hypothetical protein conserved
intergenic_LtaPh_0202200_LtaPh_0202100	BLBS01000002.1	103916	T	C	0.76,0.24,0.0	-	-	164 nts upstream of LtaPh_0202200	687 nts downstream of LtaPh_0202100	hypothetical protein conserved	protein kinase putative
intergenic_LtaPh_0202200_LtaPh_0202100	BLBS01000002.1	103918	T	C	0.52,0.48,0.0	-	-	166 nts upstream of LtaPh_0202200	685 nts downstream of LtaPh_0202100	hypothetical protein conserved	protein kinase putative
intergenic_LtaPh_0203251_LtaPh_0203300	BLBS01000002.1	149362	G	T	0.82,0.18,0.0	+	-	771 nts downstream of LtaPh_0203251	559 nts downstream of LtaPh_0203300	ubiquitin-conjugating enzyme e2 putative	RNA-editing complex protein MP81 putative
intergenic_LtaPh_0203251_LtaPh_0203300	BLBS01000002.1	149364	G	T	0.85,0.15,0.0	+	-	773 nts downstream of LtaPh_0203251	557 nts downstream of LtaPh_0203300	ubiquitin-conjugating enzyme e2 putative	RNA-editing complex protein MP81 putative
intergenic_LtaPh_0203251_LtaPh_0203300	BLBS01000002.1	149366	G	T	0.88,0.13,0.0	+	-	775 nts downstream of LtaPh_0203251	555 nts downstream of LtaPh_0203300	ubiquitin-conjugating enzyme e2 putative	RNA-editing complex protein MP81 putative
intergenic_LtaPh_0203251_LtaPh_0203300	BLBS01000002.1	149368	G	T	0.89,0.11,0.0	+	-	777 nts downstream of LtaPh_0203251	553 nts downstream of LtaPh_0203300	ubiquitin-conjugating enzyme e2 putative	RNA-editing complex protein MP81 putative
intergenic_LtaPh_0203800_LtaPh_0203900	BLBS01000002.1	169964	A	G	0.54,0.46,0.0	-	-	604 nts upstream of LtaPh_0203800	2403 nts downstream of LtaPh_0203900	hypothetical protein conserved	hypothetical protein conserved
intergenic_LtaPh_0204551_LtaPh_0204700	BLBS01000002.1	207486	A	G	0.58,0.42,0.0	-	-	3117 nts upstream of LtaPh_0204551	5967 nts downstream of LtaPh_0204700	hypothetical protein conserved	hypothetical protein conserved
intergenic_LtaPh_0204551_LtaPh_0204700	BLBS01000002.1	213339	T	C	0.69,0.31,0.0	-	-	8970 nts upstream of LtaPh_0204551	114 nts downstream of LtaPh_0204700	hypothetical protein conserved	hypothetical protein conserved
intergenic_LtaPh_0205251_LtaPh_0205400	BLBS01000002.1	258942	A	C	0.82,0.18,0.0	+	+	2592 nts downstream of LtaPh_0205251	2246 nts upstream of LtaPh_0205400	TPR repeat/tetratricopeptide repeat putative	hypothetical protein conserved
intergenic_LtaPh_0205600_LtaPh_0205700	BLBS01000002.1	272342	A	G	0.7,0.3,0.0	+	+	410 nts downstream of LtaPh_0205600	108 nts upstream of LtaPh_0205700	hypothetical protein unknown function	hypothetical protein conserved
intergenic_LtaPh_0300700_LtaPh_0300800	BLBS01000003.1	18697	C	T	0.48,0.52,0.0	+	+	140 nts downstream of LtaPh_0300700	1132 nts upstream of LtaPh_0300800	glycerol-3-phosphate acyltransferase putative	DNA primase large subunit putative
intergenic_LtaPh_0303000_LtaPh_0303100	BLBS01000003.1	89011	G	T	0.0,1.0,0.0	+	+	424 nts downstream of LtaPh_0303000	323 nts upstream of LtaPh_0303100	hypothetical protein conserved	hypothetical protein conserved
intergenic_LtaPh_0303300_LtaPh_0303400	BLBS01000003.1	101692	G	A	0.78,0.22,0.0	+	+	2984 nts downstream of LtaPh_0303300	438 nts upstream of LtaPh_0303400	protein kinase putative	hypothetical protein
intergenic_LtaPh_0303641_LtaPh_0303711	BLBS01000003.1	118004	C	T	0.0,1.0,0.0	+	+	1004 nts downstream of LtaPh_0303641	2908 nts upstream of LtaPh_0303711	GPR1/FUN34/yaaH family putative	GPR1/FUN34/yaaH family putative
intergenic_LtaPh_0305900_LtaPh_0306000	BLBS01000003.1	221848	T	C	0.37,0.63,0.0	+	+	1200 nts downstream of LtaPh_0305900	1072 nts upstream of LtaPh_0306000	hypothetical protein conserved	hypothetical protein
intergenic_LtaPh_0306300_LtaPh_0306400	BLBS01000003.1	244527	G	T	0.0,1.0,0.0	+	-	1691 nts downstream of LtaPh_0306300	610 nts downstream of LtaPh_0306400	hypothetical protein	hypothetical protein conserved
intergenic_LtaPh_0306700_LtaPh_0306800	BLBS01000003.1	267457	A	G	0.77,0.23,0.0	-	-	543 nts upstream of LtaPh_0306700	299 nts downstream of LtaPh_0306800	hypothetical protein conserved	hypothetical protein conserved
intergenic_LtaPh_0309200_LtaPh_0309300	BLBS01000003.1	366529	C	A	0.0,1.0,0.0	-	-	510 nts upstream of LtaPh_0309200	216 nts downstream of LtaPh_0309300	hypothetical protein conserved	elongation initiation factor 2 alpha subunit putative
intergenic_LtaPh_0401100_LtaPh_0401200	BLBS01000004.1	39970	T	C	0.33,0.67,0.0	+	+	305 nts downstream of LtaPh_0401100	436 nts upstream of LtaPh_0401200	hypothetical protein conserved	hypothetical protein conserved
intergenic_LtaPh_0403400_LtaPh_0403500	BLBS01000004.1	109905	C	T	0.47,0.53,0.0	+	+	668 nts downstream of LtaPh_0403400	562 nts upstream of LtaPh_0403500	hypothetical protein conserved pseudogene	hypothetical protein conserved
intergenic_LtaPh_0403900_LtaPh_0404000	BLBS01000004.1	131974	A	G	0.53,0.47,0.0	-	-	1262 nts upstream of LtaPh_0403900	349 nts downstream of LtaPh_0404000	hypothetical protein conserved	hypothetical protein conserved
intergenic_LtaPh_0406900_LtaPh_0407000	BLBS01000004.1	255593	C	T	0.73,0.27,0.0	-	-	351 nts upstream of LtaPh_0406900	625 nts downstream of LtaPh_0407000	hypothetical protein conserved	hypothetical protein conserved
intergenic_LtaPh_0407900_LtaPh_0408000	BLBS01000004.1	288468	G	A	0.0,1.0,0.0	-	-	186 nts upstream of LtaPh_0407900	449 nts downstream of LtaPh_0408000	metalloprotease-like protein	hypothetical protein conserved
intergenic_LtaPh_0407900_LtaPh_0408000	BLBS01000004.1	288469	A	G	0.0,1.0,0.0	-	-	187 nts upstream of LtaPh_0407900	448 nts downstream of LtaPh_0408000	metalloprotease-like protein	hypothetical protein conserved
intergenic_LtaPh_0409100_LtaPh_3504300	BLBS01000004.1	333788	G	A	0.27,0.73,0.0	-	+	1285 nts upstream of LtaPh_0409100	8 nts upstream of LtaPh_3504300	chaperone protein DNAJ putative	60S ribosomal protein L10 putative
intergenic_LtaPh_0409200_LtaPh_0409300	BLBS01000004.1	336434	T	C	0.71,0.29,0.0	-	-	259 nts upstream of LtaPh_0409200	670 nts downstream of LtaPh_0409300	adenylate kinase putative	hypothetical protein conserved
intergenic_LtaPh_0410400_LtaPh_0410500	BLBS01000004.1	368443	T	G	0.23,0.77,0.0	-	-	88 nts upstream of LtaPh_0410400	790 nts downstream of LtaPh_0410500	hypothetical protein conserved	hypothetical protein conserved
intergenic_LtaPh_0410700_LtaPh_0410800	BLBS01000004.1	379720	T	C	0.67,0.33,0.0	-	-	761 nts upstream of LtaPh_0410700	1194 nts downstream of LtaPh_0410800	proton motive ATPase putative	hypothetical protein conserved
intergenic_LtaPh_0410700_LtaPh_0410800	BLBS01000004.1	379727	G	A	0.67,0.33,0.0	-	-	768 nts upstream of LtaPh_0410700	1187 nts downstream of LtaPh_0410800	proton motive ATPase putative	hypothetical protein conserved
intergenic_LtaPh_0411600_LtaPh_0411700	BLBS01000004.1	417369	G	T	0.34,0.66,0.0	-	-	121 nts upstream of LtaPh_0411600	677 nts downstream of LtaPh_0411700	tRNA nucleotidyltransferase putative	hypothetical protein conserved
intergenic_LtaPh_0411600_LtaPh_0411700	BLBS01000004.1	417436	G	A	0.09,0.91,0.0	-	-	188 nts upstream of LtaPh_0411600	610 nts downstream of LtaPh_0411700	tRNA nucleotidyltransferase putative	hypothetical protein conserved
intergenic_LtaPh_0411600_LtaPh_0411700	BLBS01000004.1	417585	A	C	0.27,0.73,0.0	-	-	337 nts upstream of LtaPh_0411600	461 nts downstream of LtaPh_0411700	tRNA nucleotidyltransferase putative	hypothetical protein conserved
intergenic_LtaPh_0411600_LtaPh_0411700	BLBS01000004.1	417853	C	T	0.25,0.75,0.0	-	-	605 nts upstream of LtaPh_0411600	193 nts downstream of LtaPh_0411700	tRNA nucleotidyltransferase putative	hypothetical protein conserved
intergenic_LtaPh_0411600_LtaPh_0411700	BLBS01000004.1	417857	G	C	0.25,0.75,0.0	-	-	609 nts upstream of LtaPh_0411600	189 nts downstream of LtaPh_0411700	tRNA nucleotidyltransferase putative	hypothetical protein conserved
intergenic_LtaPh_0411600_LtaPh_0411700	BLBS01000004.1	417886	G	A	0.2,0.8,0.0	-	-	638 nts upstream of LtaPh_0411600	160 nts downstream of LtaPh_0411700	tRNA nucleotidyltransferase putative	hypothetical protein conserved
intergenic_LtaPh_0411600_LtaPh_0411700	BLBS01000004.1	417890	G	A	0.23,0.77,0.0	-	-	642 nts upstream of LtaPh_0411600	156 nts downstream of LtaPh_0411700	tRNA nucleotidyltransferase putative	hypothetical protein conserved
intergenic_LtaPh_0411700_LtaPh_0411800	BLBS01000004.1	419034	A	G	0.28,0.72,0.0	-	-	224 nts upstream of LtaPh_0411700	543 nts downstream of LtaPh_0411800	hypothetical protein conserved	unspecified product
intergenic_LtaPh_0411700_LtaPh_0411800	BLBS01000004.1	419035	T	A	0.28,0.72,0.0	-	-	225 nts upstream of LtaPh_0411700	542 nts downstream of LtaPh_0411800	hypothetical protein conserved	unspecified product
intergenic_LtaPh_0411700_LtaPh_0411800	BLBS01000004.1	419039	C	T	0.26,0.74,0.0	-	-	229 nts upstream of LtaPh_0411700	538 nts downstream of LtaPh_0411800	hypothetical protein conserved	unspecified product
intergenic_LtaPh_0411700_LtaPh_0411800	BLBS01000004.1	419160	C	T	0.25,0.75,0.0	-	-	350 nts upstream of LtaPh_0411700	417 nts downstream of LtaPh_0411800	hypothetical protein conserved	unspecified product
intergenic_LtaPh_0411800_LtaPh_0411900	BLBS01000004.1	419889	A	G	0.33,0.67,0.0	-	-	52 nts upstream of LtaPh_0411800	3371 nts downstream of LtaPh_0411900	unspecified product	protein kinase putative
intergenic_LtaPh_0411800_LtaPh_0411900	BLBS01000004.1	420110	T	A	0.26,0.74,0.0	-	-	273 nts upstream of LtaPh_0411800	3150 nts downstream of LtaPh_0411900	unspecified product	protein kinase putative
intergenic_LtaPh_0411800_LtaPh_0411900	BLBS01000004.1	420115	G	A	0.26,0.74,0.0	-	-	278 nts upstream of LtaPh_0411800	3145 nts downstream of LtaPh_0411900	unspecified product	protein kinase putative
intergenic_LtaPh_0411800_LtaPh_0411900	BLBS01000004.1	420925	G	A	0.25,0.75,0.0	-	-	1088 nts upstream of LtaPh_0411800	2335 nts downstream of LtaPh_0411900	unspecified product	protein kinase putative
intergenic_LtaPh_0411800_LtaPh_0411900	BLBS01000004.1	420964	C	T	0.25,0.75,0.0	-	-	1127 nts upstream of LtaPh_0411800	2296 nts downstream of LtaPh_0411900	unspecified product	protein kinase putative
intergenic_LtaPh_0412000_LtaPh_0412100	BLBS01000004.1	428637	A	T	0.29,0.71,0.0	-	-	152 nts upstream of LtaPh_0412000	1033 nts downstream of LtaPh_0412100	hypothetical protein conserved	actin
intergenic_LtaPh_0412000_LtaPh_0412100	BLBS01000004.1	428775	C	T	0.3,0.7,0.0	-	-	290 nts upstream of LtaPh_0412000	895 nts downstream of LtaPh_0412100	hypothetical protein conserved	actin
intergenic_LtaPh_0412000_LtaPh_0412100	BLBS01000004.1	428983	G	C	0.36,0.64,0.0	-	-	498 nts upstream of LtaPh_0412000	687 nts downstream of LtaPh_0412100	hypothetical protein conserved	actin
intergenic_LtaPh_0501201_LtaPh_0501300	BLBS01000005.1	48188	G	A	0.69,0.31,0.0	+	+	383 nts downstream of LtaPh_0501201	682 nts upstream of LtaPh_0501300	hypothetical protein conserved	hypothetical protein conserved
intergenic_LtaPh_0502300_LtaPh_0502400	BLBS01000005.1	83832	C	A	0.0,1.0,0.0	+	+	294 nts downstream of LtaPh_0502300	4765 nts upstream of LtaPh_0502400	dual specificity phosphatase-like protein	hydrogenase putative
intergenic_LtaPh_0502300_LtaPh_0502400	BLBS01000005.1	83861	T	C	0.86,0.14,0.0	+	+	323 nts downstream of LtaPh_0502300	4736 nts upstream of LtaPh_0502400	dual specificity phosphatase-like protein	hydrogenase putative
intergenic_LtaPh_0502300_LtaPh_0502400	BLBS01000005.1	83862	A	C	0.9,0.1,0.0	+	+	324 nts downstream of LtaPh_0502300	4735 nts upstream of LtaPh_0502400	dual specificity phosphatase-like protein	hydrogenase putative
intergenic_LtaPh_0503000_LtaPh_0503100	BLBS01000006.1	10337	T	C	0.25,0.75,0.0	+	+	940 nts downstream of LtaPh_0503000	2618 nts upstream of LtaPh_0503100	protein tyrosine phosphatase putative	phosphate carrier protein mitochondrial precursor-like protein
intergenic_LtaPh_0511500_LtaPh_0511600	BLBS01000006.1	308201	G	T	0.72,0.28,0.0	+	+	956 nts downstream of LtaPh_0511500	390 nts upstream of LtaPh_0511600	hypothetical protein conserved	hypothetical protein conserved
intergenic_LtaPh_0511800_LtaPh_0511900	BLBS01000006.1	321352	T	C	0.63,0.38,0.0	+	+	3088 nts downstream of LtaPh_0511800	603 nts upstream of LtaPh_0511900	hypothetical protein conserved	hypothetical protein conserved
intergenic_LtaPh_0511800_LtaPh_0511900	BLBS01000006.1	321354	T	C	0.86,0.14,0.0	+	+	3090 nts downstream of LtaPh_0511800	601 nts upstream of LtaPh_0511900	hypothetical protein conserved	hypothetical protein conserved
intergenic_LtaPh_0512800_LtaPh_0512900	BLBS01000006.1	351967	A	G	0.75,0.25,0.0	-	-	278 nts upstream of LtaPh_0512800	748 nts downstream of LtaPh_0512900	prefoldin subunit putative	protein phosphatase type 1 regulator-like protein
intergenic_LtaPh_0602700_LtaPh_0602800	BLBS01000007.1	99835	T	C	0.5,0.5,0.0	-	-	916 nts upstream of LtaPh_0602700	2128 nts downstream of LtaPh_0602800	mynd finger domain-like protein	pteridine transporter ft4 putative
intergenic_LtaPh_0609500_LtaPh_0609600	BLBS01000007.1	423040	G	T	0.0,1.0,0.0	+	+	1904 nts downstream of LtaPh_0609500	541 nts upstream of LtaPh_0609600	hypothetical protein conserved	hypothetical protein conserved
intergenic_LtaPh_0612100_LtaPh_0612200	BLBS01000007.1	492559	C	A	0.0,1.0,0.0	+	+	365 nts downstream of LtaPh_0612100	882 nts upstream of LtaPh_0612200	hypothetical protein unknown function	hypothetical protein conserved
intergenic_LtaPh_0612400_LtaPh_0612500	BLBS01000007.1	497684	A	G	0.0,1.0,0.0	+	+	61 nts downstream of LtaPh_0612400	610 nts upstream of LtaPh_0612500	hypothetical protein conserved	hypothetical protein conserved
intergenic_LtaPh_0700500_LtaPh_0700600	BLBS01000008.1	19985	C	G	0.0,1.0,0.0	+	+	428 nts downstream of LtaPh_0700500	1273 nts upstream of LtaPh_0700600	alpha-adaptin-like protein	cytochrome c1 heme protein mitochondrial precursor putative
intergenic_LtaPh_0700900_LtaPh_0701000	BLBS01000008.1	32341	T	C	0.07,0.93,0.0	+	+	570 nts downstream of LtaPh_0700900	646 nts upstream of LtaPh_0701000	methionine synthase putative	pitrilysin-like metalloprotease
intergenic_LtaPh_0701400_LtaPh_0701500	BLBS01000008.1	53643	C	T	0.07,0.93,0.0	+	+	352 nts downstream of LtaPh_0701400	504 nts upstream of LtaPh_0701500	hypothetical protein conserved	hypothetical protein conserved
intergenic_LtaPh_0702800_LtaPh_0702900	BLBS01000008.1	125232	G	A	0.04,0.96,0.0	-	-	4324 nts upstream of LtaPh_0702800	1334 nts downstream of LtaPh_0702900	ubiquitin-protein ligase-like putative	hypothetical protein conserved
intergenic_LtaPh_0703200_LtaPh_0703300	BLBS01000008.1	140244	C	A	0.05,0.95,0.0	-	-	97 nts upstream of LtaPh_0703200	825 nts downstream of LtaPh_0703300	hypothetical protein conserved	hypothetical protein conserved
intergenic_LtaPh_0703400_LtaPh_0703500	BLBS01000008.1	151042	T	G	0.06,0.94,0.0	-	-	4157 nts upstream of LtaPh_0703400	1798 nts downstream of LtaPh_0703500	hypothetical protein conserved	dead box RNA helicase putative
intergenic_LtaPh_0703700_LtaPh_0703800	BLBS01000008.1	159107	T	C	0.0,1.0,0.0	-	-	320 nts upstream of LtaPh_0703700	6500 nts downstream of LtaPh_0703800	hypothetical protein conserved	hypothetical protein unknown function
intergenic_LtaPh_0705400_LtaPh_0705500	BLBS01000008.1	245344	A	C	0.68,0.32,0.0	+	+	1131 nts downstream of LtaPh_0705400	5225 nts upstream of LtaPh_0705500	hypothetical protein conserved	hypothetical protein unknown function
intergenic_LtaPh_0705400_LtaPh_0705500	BLBS01000008.1	245345	A	C	0.68,0.32,0.0	+	+	1132 nts downstream of LtaPh_0705400	5224 nts upstream of LtaPh_0705500	hypothetical protein conserved	hypothetical protein unknown function
intergenic_LtaPh_0705400_LtaPh_0705500	BLBS01000008.1	245346	A	C	0.71,0.29,0.0	+	+	1133 nts downstream of LtaPh_0705400	5223 nts upstream of LtaPh_0705500	hypothetical protein conserved	hypothetical protein unknown function
intergenic_LtaPh_0706000_LtaPh_0706100	BLBS01000008.1	278471	C	A	0.5,0.5,0.0	+	+	717 nts downstream of LtaPh_0706000	173 nts upstream of LtaPh_0706100	hypothetical protein conserved	hypothetical protein conserved
intergenic_LtaPh_0706100_LtaPh_0706200	BLBS01000008.1	279544	G	A	0.0,1.0,0.0	+	+	118 nts downstream of LtaPh_0706100	903 nts upstream of LtaPh_0706200	hypothetical protein conserved	hypothetical protein conserved
intergenic_LtaPh_0706100_LtaPh_0706200	BLBS01000008.1	279546	A	G	0.0,1.0,0.0	+	+	120 nts downstream of LtaPh_0706100	901 nts upstream of LtaPh_0706200	hypothetical protein conserved	hypothetical protein conserved
intergenic_LtaPh_0706200_LtaPh_0706301	BLBS01000008.1	282221	T	C	0.9,0.1,0.0	+	+	125 nts downstream of LtaPh_0706200	2732 nts upstream of LtaPh_0706301	hypothetical protein conserved	vacuolar-type ca2+-ATPase putative
intergenic_LtaPh_0706621_LtaPh_0706700	BLBS01000008.1	296333	T	C	0.33,0.67,0.0	+	+	603 nts downstream of LtaPh_0706621	4537 nts upstream of LtaPh_0706700	vacuolar-type ca2+-ATPase putative	hypothetical protein conserved
intergenic_LtaPh_0706621_LtaPh_0706700	BLBS01000008.1	298193	G	T	0.64,0.36,0.0	+	+	2463 nts downstream of LtaPh_0706621	2677 nts upstream of LtaPh_0706700	vacuolar-type ca2+-ATPase putative	hypothetical protein conserved
intergenic_LtaPh_3407500_LtaPh_0708901	BLBS01000008.1	400234	A	G	0.81,0.19,0.0	-	+	820 nts upstream of LtaPh_3407500	6163 nts upstream of LtaPh_0708901	hypothetical protein unknown function	hypothetical protein conserved
intergenic_LtaPh_3407500_LtaPh_0708901	BLBS01000008.1	400485	A	T	0.65,0.35,0.0	-	+	1071 nts upstream of LtaPh_3407500	5912 nts upstream of LtaPh_0708901	hypothetical protein unknown function	hypothetical protein conserved
intergenic_LtaPh_3407500_LtaPh_0708901	BLBS01000008.1	401990	T	A	0.73,0.27,0.0	-	+	2576 nts upstream of LtaPh_3407500	4407 nts upstream of LtaPh_0708901	hypothetical protein unknown function	hypothetical protein conserved
intergenic_LtaPh_0709100_LtaPh_0709200	BLBS01000008.1	428359	A	C	0.57,0.43,0.0	+	+	1595 nts downstream of LtaPh_0709100	7724 nts upstream of LtaPh_0709200	ubiquitin-conjugating enzyme E2 putative	hypothetical protein unknown function
intergenic_LtaPh_0711001_LtaPh_0711100	BLBS01000008.1	524120	G	A	0.56,0.44,0.0	+	+	675 nts downstream of LtaPh_0711001	211 nts upstream of LtaPh_0711100	hypothetical protein conserved	hypothetical protein conserved
intergenic_LtaPh_0711800_LtaPh_0712000	BLBS01000008.1	548867	G	A	0.59,0.41,0.0	+	+	2506 nts downstream of LtaPh_0711800	672 nts upstream of LtaPh_0712000	hypothetical protein conserved	hypothetical protein conserved
intergenic_LtaPh_0712500_LtaPh_0712600	BLBS01000008.1	574457	T	C	0.74,0.26,0.0	+	+	3368 nts downstream of LtaPh_0712500	1892 nts upstream of LtaPh_0712600	transmembrane amino acid transporter putative	phosphoglycan beta 13 galactosyltransferase 1
intergenic_LtaPh_0712500_LtaPh_0712600	BLBS01000008.1	574459	C	T	0.75,0.25,0.0	+	+	3370 nts downstream of LtaPh_0712500	1890 nts upstream of LtaPh_0712600	transmembrane amino acid transporter putative	phosphoglycan beta 13 galactosyltransferase 1
intergenic_LtaPh_0801600_LtaPh_0801700	BLBS01000009.1	58058	A	C	0.9,0.1,0.0	+	+	3405 nts downstream of LtaPh_0801600	2612 nts upstream of LtaPh_0801700	hypothetical protein conserved	hypothetical protein unknown function
intergenic_LtaPh_0804500_LtaPh_0804600	BLBS01000009.1	185942	T	C	0.7,0.3,0.0	+	+	302 nts downstream of LtaPh_0804500	2161 nts upstream of LtaPh_0804600	small ubiquitin protein putative	hypothetical protein conserved
intergenic_LtaPh_0804500_LtaPh_0804600	BLBS01000009.1	185952	T	C	0.75,0.25,0.0	+	+	312 nts downstream of LtaPh_0804500	2151 nts upstream of LtaPh_0804600	small ubiquitin protein putative	hypothetical protein conserved
intergenic_LtaPh_0804500_LtaPh_0804600	BLBS01000009.1	185958	G	C	0.86,0.14,0.0	+	+	318 nts downstream of LtaPh_0804500	2145 nts upstream of LtaPh_0804600	small ubiquitin protein putative	hypothetical protein conserved
intergenic_LtaPh_0806100_LtaPh_0806200	BLBS01000009.1	258185	C	T	0.4,0.6,0.0	+	+	498 nts downstream of LtaPh_0806100	1223 nts upstream of LtaPh_0806200	hypothetical protein unknown function	hypothetical protein unknown function
intergenic_LtaPh_0806200_LtaPh_0806300	BLBS01000009.1	262079	T	C	0.25,0.75,0.0	+	+	1775 nts downstream of LtaPh_0806200	4132 nts upstream of LtaPh_0806300	hypothetical protein unknown function	hypothetical protein unknown function
intergenic_LtaPh_0807100_LtaPh_0807200	BLBS01000009.1	303426	G	A	0.57,0.43,0.0	-	-	1143 nts upstream of LtaPh_0807100	1038 nts downstream of LtaPh_0807200	mitochondrial DNA polymerase beta-PAK putative	hypothetical protein conserved
intergenic_LtaPh_0807100_LtaPh_0807200	BLBS01000009.1	303427	A	G	0.57,0.43,0.0	-	-	1144 nts upstream of LtaPh_0807100	1037 nts downstream of LtaPh_0807200	mitochondrial DNA polymerase beta-PAK putative	hypothetical protein conserved
intergenic_LtaPh_0807300_LtaPh_0807401	BLBS01000009.1	314767	C	G	0.76,0.24,0.0	-	-	1361 nts upstream of LtaPh_0807300	3127 nts downstream of LtaPh_0807401	hypothetical protein conserved	protein kinase putative
intergenic_LtaPh_0807300_LtaPh_0807401	BLBS01000009.1	314770	C	T	0.77,0.23,0.0	-	-	1364 nts upstream of LtaPh_0807300	3124 nts downstream of LtaPh_0807401	hypothetical protein conserved	protein kinase putative
intergenic_LtaPh_0809200_LtaPh_0809261	BLBS01000009.1	406772	C	A	0.36,0.64,0.0	+	+	731 nts downstream of LtaPh_0809200	47 nts upstream of LtaPh_0809261	hypothetical protein conserved	intraflagellar transport protein 122B putative
intergenic_LtaPh_0810100_LtaPh_0810131	BLBS01000009.1	436449	C	T	0.0,1.0,0.0	+	+	1252 nts downstream of LtaPh_0810100	438 nts upstream of LtaPh_0810131	protein kinase putative	hypothetical protein conserved
intergenic_LtaPh_0901100_LtaPh_0901200	BLBS01000010.1	45624	T	C	0.45,0.55,0.0	+	+	9646 nts downstream of LtaPh_0901100	1491 nts upstream of LtaPh_0901200	RNA-binding protein 5-like protein	hypothetical protein conserved
intergenic_LtaPh_0901200_LtaPh_0901300	BLBS01000010.1	49588	T	C	0.56,0.44,0.0	+	+	725 nts downstream of LtaPh_0901200	1598 nts upstream of LtaPh_0901300	hypothetical protein conserved	hypothetical protein conserved
intergenic_LtaPh_0902600_LtaPh_0902700	BLBS01000010.1	100645	C	T	0.0,1.0,0.0	+	+	563 nts downstream of LtaPh_0902600	1579 nts upstream of LtaPh_0902700	hypothetical protein conserved	integral membrane transport protein putative
intergenic_LtaPh_0910400_LtaPh_0910600	BLBS01000010.1	418738	A	G	0.45,0.55,0.0	+	-	2224 nts downstream of LtaPh_0910400	1447 nts downstream of LtaPh_0910600	surface antigen-like protein	hypothetical protein conserved
intergenic_LtaPh_0911000_LtaPh_0911101	BLBS01000010.1	434667	G	C	0.57,0.43,0.0	-	-	975 nts upstream of LtaPh_0911000	594 nts downstream of LtaPh_0911101	DNA-directed RNA polymerase III subunit putative	eukaryotic translation initiation factor 2 subunit putative
intergenic_LtaPh_0913000_LtaPh_0913100	BLBS01000010.1	497154	C	T	0.67,0.33,0.0	-	-	634 nts upstream of LtaPh_0913000	1142 nts downstream of LtaPh_0913100	hypothetical protein conserved	mitochondrial carrier protein putative
intergenic_LtaPh_0913551_LtaPh_0913600	BLBS01000010.1	511939	G	C	0.0,1.0,0.0	-	-	1197 nts upstream of LtaPh_0913551	840 nts downstream of LtaPh_0913600	hypothetical protein	paraflagellar rod component putative
intergenic_LtaPh_1000900_LtaPh_1001100	BLBS01000011.1	52402	A	G	0.54,0.46,0.0	+	+	1760 nts downstream of LtaPh_1000900	8173 nts upstream of LtaPh_1001100	hypothetical protein conserved	dead/DEAH box helicase putative
intergenic_LtaPh_1000900_LtaPh_1001100	BLBS01000011.1	54258	A	G	0.17,0.83,0.0	+	+	3616 nts downstream of LtaPh_1000900	6317 nts upstream of LtaPh_1001100	hypothetical protein conserved	dead/DEAH box helicase putative
intergenic_LtaPh_1001100_LtaPh_1001200	BLBS01000011.1	63660	T	C	0.49,0.51,0.0	+	+	746 nts downstream of LtaPh_1001100	2851 nts upstream of LtaPh_1001200	dead/DEAH box helicase putative	hypothetical protein conserved
intergenic_LtaPh_1001100_LtaPh_1001200	BLBS01000011.1	64121	G	A	0.49,0.51,0.0	+	+	1207 nts downstream of LtaPh_1001100	2390 nts upstream of LtaPh_1001200	dead/DEAH box helicase putative	hypothetical protein conserved
intergenic_LtaPh_1001200_LtaPh_1001300	BLBS01000011.1	68833	A	T	0.39,0.61,0.0	+	+	1207 nts downstream of LtaPh_1001200	2779 nts upstream of LtaPh_1001300	hypothetical protein conserved	hypothetical protein conserved
intergenic_LtaPh_1001200_LtaPh_1001300	BLBS01000011.1	70727	G	A	0.54,0.46,0.0	+	+	3101 nts downstream of LtaPh_1001200	885 nts upstream of LtaPh_1001300	hypothetical protein conserved	hypothetical protein conserved
intergenic_LtaPh_1001400_LtaPh_1001500	BLBS01000011.1	77850	G	C	0.43,0.57,0.0	+	+	2 nts downstream of LtaPh_1001400	1415 nts upstream of LtaPh_1001500	nucleoside phosphatase putative	leucine-rich repeat protein putative
intergenic_LtaPh_1001400_LtaPh_1001500	BLBS01000011.1	78105	C	T	0.42,0.58,0.0	+	+	257 nts downstream of LtaPh_1001400	1160 nts upstream of LtaPh_1001500	nucleoside phosphatase putative	leucine-rich repeat protein putative
intergenic_LtaPh_1001400_LtaPh_1001500	BLBS01000011.1	78542	T	G	0.48,0.52,0.0	+	+	694 nts downstream of LtaPh_1001400	723 nts upstream of LtaPh_1001500	nucleoside phosphatase putative	leucine-rich repeat protein putative
intergenic_LtaPh_1001800_LtaPh_1001900	BLBS01000011.1	89401	C	T	0.56,0.44,0.0	+	+	1341 nts downstream of LtaPh_1001800	4890 nts upstream of LtaPh_1001900	mitogen-activated protein kinase putative	nucleolar protein putative
intergenic_LtaPh_1001800_LtaPh_1001900	BLBS01000011.1	91535	G	A	0.33,0.67,0.0	+	+	3475 nts downstream of LtaPh_1001800	2756 nts upstream of LtaPh_1001900	mitogen-activated protein kinase putative	nucleolar protein putative
intergenic_LtaPh_1001800_LtaPh_1001900	BLBS01000011.1	91620	T	C	0.33,0.67,0.0	+	+	3560 nts downstream of LtaPh_1001800	2671 nts upstream of LtaPh_1001900	mitogen-activated protein kinase putative	nucleolar protein putative
intergenic_LtaPh_1001800_LtaPh_1001900	BLBS01000011.1	92625	A	G	0.51,0.49,0.0	+	+	4565 nts downstream of LtaPh_1001800	1666 nts upstream of LtaPh_1001900	mitogen-activated protein kinase putative	nucleolar protein putative
intergenic_LtaPh_1001800_LtaPh_1001900	BLBS01000011.1	93179	T	G	0.47,0.53,0.0	+	+	5119 nts downstream of LtaPh_1001800	1112 nts upstream of LtaPh_1001900	mitogen-activated protein kinase putative	nucleolar protein putative
intergenic_LtaPh_1001800_LtaPh_1001900	BLBS01000011.1	94059	C	T	0.38,0.62,0.0	+	+	5999 nts downstream of LtaPh_1001800	232 nts upstream of LtaPh_1001900	mitogen-activated protein kinase putative	nucleolar protein putative
intergenic_LtaPh_1001800_LtaPh_1001900	BLBS01000011.1	94069	G	T	0.36,0.64,0.0	+	+	6009 nts downstream of LtaPh_1001800	222 nts upstream of LtaPh_1001900	mitogen-activated protein kinase putative	nucleolar protein putative
intergenic_LtaPh_1001800_LtaPh_1001900	BLBS01000011.1	94114	T	C	0.42,0.58,0.0	+	+	6054 nts downstream of LtaPh_1001800	177 nts upstream of LtaPh_1001900	mitogen-activated protein kinase putative	nucleolar protein putative
intergenic_LtaPh_1001800_LtaPh_1001900	BLBS01000011.1	94213	C	T	0.35,0.65,0.0	+	+	6153 nts downstream of LtaPh_1001800	78 nts upstream of LtaPh_1001900	mitogen-activated protein kinase putative	nucleolar protein putative
intergenic_LtaPh_1001900_LtaPh_1002000	BLBS01000011.1	95752	C	A	0.53,0.47,0.0	+	+	37 nts downstream of LtaPh_1001900	1340 nts upstream of LtaPh_1002000	nucleolar protein putative	hypothetical protein unknown function
intergenic_LtaPh_1001900_LtaPh_1002000	BLBS01000011.1	95837	C	A	0.47,0.53,0.0	+	+	122 nts downstream of LtaPh_1001900	1255 nts upstream of LtaPh_1002000	nucleolar protein putative	hypothetical protein unknown function
intergenic_LtaPh_1001900_LtaPh_1002000	BLBS01000011.1	96199	C	T	0.5,0.5,0.0	+	+	484 nts downstream of LtaPh_1001900	893 nts upstream of LtaPh_1002000	nucleolar protein putative	hypothetical protein unknown function
intergenic_LtaPh_1001900_LtaPh_1002000	BLBS01000011.1	96423	G	T	0.47,0.53,0.0	+	+	708 nts downstream of LtaPh_1001900	669 nts upstream of LtaPh_1002000	nucleolar protein putative	hypothetical protein unknown function
intergenic_LtaPh_1001900_LtaPh_1002000	BLBS01000011.1	96559	T	C	0.43,0.57,0.0	+	+	844 nts downstream of LtaPh_1001900	533 nts upstream of LtaPh_1002000	nucleolar protein putative	hypothetical protein unknown function
intergenic_LtaPh_1001900_LtaPh_1002000	BLBS01000011.1	96637	G	A	0.38,0.62,0.0	+	+	922 nts downstream of LtaPh_1001900	455 nts upstream of LtaPh_1002000	nucleolar protein putative	hypothetical protein unknown function
intergenic_LtaPh_1001900_LtaPh_1002000	BLBS01000011.1	96740	C	T	0.45,0.55,0.0	+	+	1025 nts downstream of LtaPh_1001900	352 nts upstream of LtaPh_1002000	nucleolar protein putative	hypothetical protein unknown function
intergenic_LtaPh_1002000_LtaPh_1002100	BLBS01000011.1	99393	C	A	0.51,0.49,0.0	+	+	154 nts downstream of LtaPh_1002000	665 nts upstream of LtaPh_1002100	hypothetical protein unknown function	hypothetical protein unknown function
intergenic_LtaPh_1002000_LtaPh_1002100	BLBS01000011.1	99752	T	C	0.5,0.5,0.0	+	+	513 nts downstream of LtaPh_1002000	306 nts upstream of LtaPh_1002100	hypothetical protein unknown function	hypothetical protein unknown function
intergenic_LtaPh_1002000_LtaPh_1002100	BLBS01000011.1	99848	G	A	0.41,0.59,0.0	+	+	609 nts downstream of LtaPh_1002000	210 nts upstream of LtaPh_1002100	hypothetical protein unknown function	hypothetical protein unknown function
intergenic_LtaPh_1002000_LtaPh_1002100	BLBS01000011.1	100012	C	A	0.46,0.54,0.0	+	+	773 nts downstream of LtaPh_1002000	46 nts upstream of LtaPh_1002100	hypothetical protein unknown function	hypothetical protein unknown function
intergenic_LtaPh_1002200_LtaPh_1002300	BLBS01000011.1	105466	T	C	0.61,0.39,0.0	+	+	12 nts downstream of LtaPh_1002200	5561 nts upstream of LtaPh_1002300	hypothetical protein unknown function	hypothetical protein conserved
intergenic_LtaPh_1002200_LtaPh_1002300	BLBS01000011.1	110198	G	A	0.53,0.47,0.0	+	+	4744 nts downstream of LtaPh_1002200	829 nts upstream of LtaPh_1002300	hypothetical protein unknown function	hypothetical protein conserved
intergenic_LtaPh_1002200_LtaPh_1002300	BLBS01000011.1	110308	G	T	0.51,0.49,0.0	+	+	4854 nts downstream of LtaPh_1002200	719 nts upstream of LtaPh_1002300	hypothetical protein unknown function	hypothetical protein conserved
intergenic_LtaPh_1002200_LtaPh_1002300	BLBS01000011.1	110515	G	T	0.35,0.65,0.0	+	+	5061 nts downstream of LtaPh_1002200	512 nts upstream of LtaPh_1002300	hypothetical protein unknown function	hypothetical protein conserved
intergenic_LtaPh_1002200_LtaPh_1002300	BLBS01000011.1	110598	T	C	0.39,0.61,0.0	+	+	5144 nts downstream of LtaPh_1002200	429 nts upstream of LtaPh_1002300	hypothetical protein unknown function	hypothetical protein conserved
intergenic_LtaPh_1002300_LtaPh_1002400	BLBS01000011.1	113075	G	A	0.46,0.54,0.0	+	+	3 nts downstream of LtaPh_1002300	996 nts upstream of LtaPh_1002400	hypothetical protein conserved	hypothetical protein conserved
intergenic_LtaPh_1002300_LtaPh_1002400	BLBS01000011.1	113549	C	A	0.49,0.51,0.0	+	+	477 nts downstream of LtaPh_1002300	522 nts upstream of LtaPh_1002400	hypothetical protein conserved	hypothetical protein conserved
intergenic_LtaPh_1002300_LtaPh_1002400	BLBS01000011.1	113665	T	C	0.37,0.63,0.0	+	+	593 nts downstream of LtaPh_1002300	406 nts upstream of LtaPh_1002400	hypothetical protein conserved	hypothetical protein conserved
intergenic_LtaPh_1002300_LtaPh_1002400	BLBS01000011.1	113711	T	C	0.4,0.6,0.0	+	+	639 nts downstream of LtaPh_1002300	360 nts upstream of LtaPh_1002400	hypothetical protein conserved	hypothetical protein conserved
intergenic_LtaPh_1002300_LtaPh_1002400	BLBS01000011.1	113852	C	T	0.54,0.46,0.0	+	+	780 nts downstream of LtaPh_1002300	219 nts upstream of LtaPh_1002400	hypothetical protein conserved	hypothetical protein conserved
intergenic_LtaPh_1002451_LtaPh_1002500	BLBS01000011.1	115140	A	T	0.53,0.47,0.0	-	+	362 nts upstream of LtaPh_1002451	592 nts upstream of LtaPh_1002500	pterin 4 alpha carbinolamine dehydratase putative	hypothetical protein conserved
intergenic_LtaPh_1002451_LtaPh_1002500	BLBS01000011.1	115344	G	T	0.39,0.61,0.0	-	+	566 nts upstream of LtaPh_1002451	388 nts upstream of LtaPh_1002500	pterin 4 alpha carbinolamine dehydratase putative	hypothetical protein conserved
intergenic_LtaPh_1002451_LtaPh_1002500	BLBS01000011.1	115457	C	A	0.41,0.59,0.0	-	+	679 nts upstream of LtaPh_1002451	275 nts upstream of LtaPh_1002500	pterin 4 alpha carbinolamine dehydratase putative	hypothetical protein conserved
intergenic_LtaPh_1002500_LtaPh_1002600	BLBS01000011.1	116286	C	G	0.4,0.6,0.0	+	+	165 nts downstream of LtaPh_1002500	1425 nts upstream of LtaPh_1002600	hypothetical protein conserved	hypothetical protein conserved
intergenic_LtaPh_1002500_LtaPh_1002600	BLBS01000011.1	116813	T	A	0.43,0.57,0.0	+	+	692 nts downstream of LtaPh_1002500	898 nts upstream of LtaPh_1002600	hypothetical protein conserved	hypothetical protein conserved
intergenic_LtaPh_1002500_LtaPh_1002600	BLBS01000011.1	117427	C	T	0.4,0.6,0.0	+	+	1306 nts downstream of LtaPh_1002500	284 nts upstream of LtaPh_1002600	hypothetical protein conserved	hypothetical protein conserved
intergenic_LtaPh_1002500_LtaPh_1002600	BLBS01000011.1	117692	A	G	0.46,0.54,0.0	+	+	1571 nts downstream of LtaPh_1002500	19 nts upstream of LtaPh_1002600	hypothetical protein conserved	hypothetical protein conserved
intergenic_LtaPh_1002600_LtaPh_1002700	BLBS01000011.1	120739	C	G	0.53,0.47,0.0	+	+	95 nts downstream of LtaPh_1002600	885 nts upstream of LtaPh_1002700	hypothetical protein conserved	hypothetical protein conserved
intergenic_LtaPh_1002600_LtaPh_1002700	BLBS01000011.1	120868	G	A	0.55,0.45,0.0	+	+	224 nts downstream of LtaPh_1002600	756 nts upstream of LtaPh_1002700	hypothetical protein conserved	hypothetical protein conserved
intergenic_LtaPh_1002700_LtaPh_1002800	BLBS01000011.1	128838	T	C	0.29,0.71,0.0	+	+	156 nts downstream of LtaPh_1002700	1029 nts upstream of LtaPh_1002800	hypothetical protein conserved	isocitrate dehydrogenase [NADP] mitochondrial precursor putative
intergenic_LtaPh_1002700_LtaPh_1002800	BLBS01000011.1	129089	A	G	0.4,0.6,0.0	+	+	407 nts downstream of LtaPh_1002700	778 nts upstream of LtaPh_1002800	hypothetical protein conserved	isocitrate dehydrogenase [NADP] mitochondrial precursor putative
intergenic_LtaPh_1002700_LtaPh_1002800	BLBS01000011.1	129161	G	A	0.47,0.53,0.0	+	+	479 nts downstream of LtaPh_1002700	706 nts upstream of LtaPh_1002800	hypothetical protein conserved	isocitrate dehydrogenase [NADP] mitochondrial precursor putative
intergenic_LtaPh_1002700_LtaPh_1002800	BLBS01000011.1	129418	C	T	0.42,0.58,0.0	+	+	736 nts downstream of LtaPh_1002700	449 nts upstream of LtaPh_1002800	hypothetical protein conserved	isocitrate dehydrogenase [NADP] mitochondrial precursor putative
intergenic_LtaPh_1002700_LtaPh_1002800	BLBS01000011.1	129766	A	C	0.59,0.41,0.0	+	+	1084 nts downstream of LtaPh_1002700	101 nts upstream of LtaPh_1002800	hypothetical protein conserved	isocitrate dehydrogenase [NADP] mitochondrial precursor putative
intergenic_LtaPh_1002800_LtaPh_1002900	BLBS01000011.1	133951	A	C	0.0,1.0,0.0	+	+	2777 nts downstream of LtaPh_1002800	558 nts upstream of LtaPh_1002900	isocitrate dehydrogenase [NADP] mitochondrial precursor putative	hypothetical protein conserved
intergenic_LtaPh_1002800_LtaPh_1002900	BLBS01000011.1	134287	G	T	0.4,0.6,0.0	+	+	3113 nts downstream of LtaPh_1002800	222 nts upstream of LtaPh_1002900	isocitrate dehydrogenase [NADP] mitochondrial precursor putative	hypothetical protein conserved
intergenic_LtaPh_1002800_LtaPh_1002900	BLBS01000011.1	134460	G	A	0.56,0.44,0.0	+	+	3286 nts downstream of LtaPh_1002800	49 nts upstream of LtaPh_1002900	isocitrate dehydrogenase [NADP] mitochondrial precursor putative	hypothetical protein conserved
intergenic_LtaPh_1002900_LtaPh_1003000	BLBS01000011.1	137288	A	G	0.49,0.51,0.0	+	+	491 nts downstream of LtaPh_1002900	1594 nts upstream of LtaPh_1003000	hypothetical protein conserved	protein transport protein sec23 putative
intergenic_LtaPh_1002900_LtaPh_1003000	BLBS01000011.1	137344	A	C	0.5,0.5,0.0	+	+	547 nts downstream of LtaPh_1002900	1538 nts upstream of LtaPh_1003000	hypothetical protein conserved	protein transport protein sec23 putative
intergenic_LtaPh_1002900_LtaPh_1003000	BLBS01000011.1	137739	C	T	0.62,0.38,0.0	+	+	942 nts downstream of LtaPh_1002900	1143 nts upstream of LtaPh_1003000	hypothetical protein conserved	protein transport protein sec23 putative
intergenic_LtaPh_1002900_LtaPh_1003000	BLBS01000011.1	137744	C	A	0.63,0.37,0.0	+	+	947 nts downstream of LtaPh_1002900	1138 nts upstream of LtaPh_1003000	hypothetical protein conserved	protein transport protein sec23 putative
intergenic_LtaPh_1002900_LtaPh_1003000	BLBS01000011.1	137772	T	C	0.61,0.39,0.0	+	+	975 nts downstream of LtaPh_1002900	1110 nts upstream of LtaPh_1003000	hypothetical protein conserved	protein transport protein sec23 putative
intergenic_LtaPh_1002900_LtaPh_1003000	BLBS01000011.1	138081	C	A	0.55,0.45,0.0	+	+	1284 nts downstream of LtaPh_1002900	801 nts upstream of LtaPh_1003000	hypothetical protein conserved	protein transport protein sec23 putative
intergenic_LtaPh_1002900_LtaPh_1003000	BLBS01000011.1	138132	G	C	0.41,0.59,0.0	+	+	1335 nts downstream of LtaPh_1002900	750 nts upstream of LtaPh_1003000	hypothetical protein conserved	protein transport protein sec23 putative
intergenic_LtaPh_1002900_LtaPh_1003000	BLBS01000011.1	138306	C	G	0.3,0.7,0.0	+	+	1509 nts downstream of LtaPh_1002900	576 nts upstream of LtaPh_1003000	hypothetical protein conserved	protein transport protein sec23 putative
intergenic_LtaPh_1002900_LtaPh_1003000	BLBS01000011.1	138491	T	C	0.32,0.68,0.0	+	+	1694 nts downstream of LtaPh_1002900	391 nts upstream of LtaPh_1003000	hypothetical protein conserved	protein transport protein sec23 putative
intergenic_LtaPh_1002900_LtaPh_1003000	BLBS01000011.1	138592	A	G	0.38,0.62,0.0	+	+	1795 nts downstream of LtaPh_1002900	290 nts upstream of LtaPh_1003000	hypothetical protein conserved	protein transport protein sec23 putative
intergenic_LtaPh_1002900_LtaPh_1003000	BLBS01000011.1	138650	C	T	0.43,0.57,0.0	+	+	1853 nts downstream of LtaPh_1002900	232 nts upstream of LtaPh_1003000	hypothetical protein conserved	protein transport protein sec23 putative
intergenic_LtaPh_1002900_LtaPh_1003000	BLBS01000011.1	138709	C	A	0.04,0.96,0.0	+	+	1912 nts downstream of LtaPh_1002900	173 nts upstream of LtaPh_1003000	hypothetical protein conserved	protein transport protein sec23 putative
intergenic_LtaPh_1003100_LtaPh_1003200	BLBS01000011.1	149864	T	G	0.5,0.5,0.0	+	+	315 nts downstream of LtaPh_1003100	1818 nts upstream of LtaPh_1003200	hypothetical protein conserved	hypothetical protein conserved
intergenic_LtaPh_1003100_LtaPh_1003200	BLBS01000011.1	150480	T	C	0.41,0.59,0.0	+	+	931 nts downstream of LtaPh_1003100	1202 nts upstream of LtaPh_1003200	hypothetical protein conserved	hypothetical protein conserved
intergenic_LtaPh_1003100_LtaPh_1003200	BLBS01000011.1	150753	C	T	0.46,0.54,0.0	+	+	1204 nts downstream of LtaPh_1003100	929 nts upstream of LtaPh_1003200	hypothetical protein conserved	hypothetical protein conserved
intergenic_LtaPh_1003100_LtaPh_1003200	BLBS01000011.1	150909	C	A	0.45,0.55,0.0	+	+	1360 nts downstream of LtaPh_1003100	773 nts upstream of LtaPh_1003200	hypothetical protein conserved	hypothetical protein conserved
intergenic_LtaPh_1003100_LtaPh_1003200	BLBS01000011.1	151412	C	G	0.37,0.63,0.0	+	+	1863 nts downstream of LtaPh_1003100	270 nts upstream of LtaPh_1003200	hypothetical protein conserved	hypothetical protein conserved
intergenic_LtaPh_1003300_LtaPh_1003381	BLBS01000011.1	155834	G	T	0.46,0.54,0.0	+	+	1300 nts downstream of LtaPh_1003300	364 nts upstream of LtaPh_1003381	pteridine transporter ft4 putative	folate/biopterin transporter putative
intergenic_LtaPh_1003541_LtaPh_1003621	BLBS01000011.1	170220	G	C	0.0,1.0,0.0	+	+	1242 nts downstream of LtaPh_1003541	5462 nts upstream of LtaPh_1003621	folate/biopterin transporter putative	folate/biopterin transporter putative
intergenic_LtaPh_1003541_LtaPh_1003621	BLBS01000011.1	171368	G	A	0.3,0.7,0.0	+	+	2390 nts downstream of LtaPh_1003541	4314 nts upstream of LtaPh_1003621	folate/biopterin transporter putative	folate/biopterin transporter putative
intergenic_LtaPh_1004181_LtaPh_1004300	BLBS01000011.1	212477	G	T	0.0,1.0,0.0	+	+	2481 nts downstream of LtaPh_1004181	140 nts upstream of LtaPh_1004300	dihydroxyacetone kinase 1-like protein	hypothetical protein unknown function
intergenic_LtaPh_1004400_LtaPh_2926000	BLBS01000011.1	219626	C	A	0.69,0.31,0.0	+	+	2815 nts downstream of LtaPh_1004400	8066 nts upstream of LtaPh_2926000	hypothetical protein unknown function	hypothetical protein unknown function
intergenic_LtaPh_2926000_LtaPh_1004701	BLBS01000011.1	228570	G	T	0.8,0.2,0.0	+	+	627 nts downstream of LtaPh_2926000	25040 nts upstream of LtaPh_1004701	hypothetical protein unknown function	GP63 leishmanolysin
intergenic_LtaPh_2926000_LtaPh_1004701	BLBS01000011.1	241252	C	G	0.8,0.2,0.0	+	+	13309 nts downstream of LtaPh_2926000	12358 nts upstream of LtaPh_1004701	hypothetical protein unknown function	GP63 leishmanolysin
intergenic_LtaPh_2926000_LtaPh_1004701	BLBS01000011.1	241258	A	C	0.79,0.21,0.0	+	+	13315 nts downstream of LtaPh_2926000	12352 nts upstream of LtaPh_1004701	hypothetical protein unknown function	GP63 leishmanolysin
intergenic_LtaPh_2926000_LtaPh_1004701	BLBS01000011.1	241259	G	A	0.78,0.22,0.0	+	+	13316 nts downstream of LtaPh_2926000	12351 nts upstream of LtaPh_1004701	hypothetical protein unknown function	GP63 leishmanolysin
intergenic_LtaPh_2926000_LtaPh_1004701	BLBS01000011.1	241267	T	C	0.83,0.17,0.0	+	+	13324 nts downstream of LtaPh_2926000	12343 nts upstream of LtaPh_1004701	hypothetical protein unknown function	GP63 leishmanolysin
intergenic_LtaPh_2926000_LtaPh_1004701	BLBS01000011.1	241769	T	C	0.0,1.0,0.0	+	+	13826 nts downstream of LtaPh_2926000	11841 nts upstream of LtaPh_1004701	hypothetical protein unknown function	GP63 leishmanolysin
intergenic_LtaPh_2926000_LtaPh_1004701	BLBS01000011.1	241777	A	T	0.0,1.0,0.0	+	+	13834 nts downstream of LtaPh_2926000	11833 nts upstream of LtaPh_1004701	hypothetical protein unknown function	GP63 leishmanolysin
intergenic_LtaPh_2926000_LtaPh_1004701	BLBS01000011.1	241780	C	A	0.0,1.0,0.0	+	+	13837 nts downstream of LtaPh_2926000	11830 nts upstream of LtaPh_1004701	hypothetical protein unknown function	GP63 leishmanolysin
intergenic_LtaPh_2926000_LtaPh_1004701	BLBS01000011.1	241787	A	C	0.0,1.0,0.0	+	+	13844 nts downstream of LtaPh_2926000	11823 nts upstream of LtaPh_1004701	hypothetical protein unknown function	GP63 leishmanolysin
intergenic_LtaPh_2926000_LtaPh_1004701	BLBS01000011.1	241799	C	T	0.01,0.99,0.0	+	+	13856 nts downstream of LtaPh_2926000	11811 nts upstream of LtaPh_1004701	hypothetical protein unknown function	GP63 leishmanolysin
intergenic_LtaPh_2926000_LtaPh_1004701	BLBS01000011.1	241807	A	G	0.01,0.99,0.0	+	+	13864 nts downstream of LtaPh_2926000	11803 nts upstream of LtaPh_1004701	hypothetical protein unknown function	GP63 leishmanolysin
intergenic_LtaPh_2926000_LtaPh_1004701	BLBS01000011.1	241820	T	G	0.0,1.0,0.0	+	+	13877 nts downstream of LtaPh_2926000	11790 nts upstream of LtaPh_1004701	hypothetical protein unknown function	GP63 leishmanolysin
intergenic_LtaPh_2926000_LtaPh_1004701	BLBS01000011.1	241821	A	G	0.0,1.0,0.0	+	+	13878 nts downstream of LtaPh_2926000	11789 nts upstream of LtaPh_1004701	hypothetical protein unknown function	GP63 leishmanolysin
intergenic_LtaPh_2926000_LtaPh_1004701	BLBS01000011.1	241823	A	C	0.0,1.0,0.0	+	+	13880 nts downstream of LtaPh_2926000	11787 nts upstream of LtaPh_1004701	hypothetical protein unknown function	GP63 leishmanolysin
intergenic_LtaPh_2926000_LtaPh_1004701	BLBS01000011.1	241832	G	C	0.29,0.71,0.0	+	+	13889 nts downstream of LtaPh_2926000	11778 nts upstream of LtaPh_1004701	hypothetical protein unknown function	GP63 leishmanolysin
intergenic_LtaPh_2926000_LtaPh_1004701	BLBS01000011.1	241835	C	A	0.29,0.71,0.0	+	+	13892 nts downstream of LtaPh_2926000	11775 nts upstream of LtaPh_1004701	hypothetical protein unknown function	GP63 leishmanolysin
intergenic_LtaPh_2926000_LtaPh_1004701	BLBS01000011.1	241837	C	G	0.29,0.71,0.0	+	+	13894 nts downstream of LtaPh_2926000	11773 nts upstream of LtaPh_1004701	hypothetical protein unknown function	GP63 leishmanolysin
intergenic_LtaPh_1009271_LtaPh_1009281	BLBS01000011.1	400886	A	T	0.0,1.0,0.0	+	+	218 nts downstream of LtaPh_1009271	2586 nts upstream of LtaPh_1009281	GP63 leishmanolysin	GP63 leishmanolysin
intergenic_LtaPh_1009271_LtaPh_1009281	BLBS01000011.1	400894	T	G	0.0,1.0,0.0	+	+	226 nts downstream of LtaPh_1009271	2578 nts upstream of LtaPh_1009281	GP63 leishmanolysin	GP63 leishmanolysin
intergenic_LtaPh_1009271_LtaPh_1009281	BLBS01000011.1	401437	T	C	0.45,0.55,0.0	+	+	769 nts downstream of LtaPh_1009271	2035 nts upstream of LtaPh_1009281	GP63 leishmanolysin	GP63 leishmanolysin
intergenic_LtaPh_1009271_LtaPh_1009281	BLBS01000011.1	401809	G	A	0.0,1.0,0.0	+	+	1141 nts downstream of LtaPh_1009271	1663 nts upstream of LtaPh_1009281	GP63 leishmanolysin	GP63 leishmanolysin
intergenic_LtaPh_1009271_LtaPh_1009281	BLBS01000011.1	401814	A	T	0.0,1.0,0.0	+	+	1146 nts downstream of LtaPh_1009271	1658 nts upstream of LtaPh_1009281	GP63 leishmanolysin	GP63 leishmanolysin
intergenic_LtaPh_1009321_LtaPh_1009331	BLBS01000011.1	439926	G	A	0.0,1.0,0.0	+	+	10522 nts downstream of LtaPh_1009321	5775 nts upstream of LtaPh_1009331	major surface protease gp63 putative	GP63 leishmanolysin
intergenic_LtaPh_1009321_LtaPh_1009331	BLBS01000011.1	439943	C	T	0.0,1.0,0.0	+	+	10539 nts downstream of LtaPh_1009321	5758 nts upstream of LtaPh_1009331	major surface protease gp63 putative	GP63 leishmanolysin
intergenic_LtaPh_1009321_LtaPh_1009331	BLBS01000011.1	439956	G	A	0.0,1.0,0.0	+	+	10552 nts downstream of LtaPh_1009321	5745 nts upstream of LtaPh_1009331	major surface protease gp63 putative	GP63 leishmanolysin
intergenic_LtaPh_1009321_LtaPh_1009331	BLBS01000011.1	440209	T	A	0.0,1.0,0.0	+	+	10805 nts downstream of LtaPh_1009321	5492 nts upstream of LtaPh_1009331	major surface protease gp63 putative	GP63 leishmanolysin
intergenic_LtaPh_1009321_LtaPh_1009331	BLBS01000011.1	440218	A	G	0.0,1.0,0.0	+	+	10814 nts downstream of LtaPh_1009321	5483 nts upstream of LtaPh_1009331	major surface protease gp63 putative	GP63 leishmanolysin
intergenic_LtaPh_1009321_LtaPh_1009331	BLBS01000011.1	440243	G	A	0.0,1.0,0.0	+	+	10839 nts downstream of LtaPh_1009321	5458 nts upstream of LtaPh_1009331	major surface protease gp63 putative	GP63 leishmanolysin
intergenic_LtaPh_1009321_LtaPh_1009331	BLBS01000011.1	440244	A	G	0.0,1.0,0.0	+	+	10840 nts downstream of LtaPh_1009321	5457 nts upstream of LtaPh_1009331	major surface protease gp63 putative	GP63 leishmanolysin
intergenic_LtaPh_1009321_LtaPh_1009331	BLBS01000011.1	440512	T	A	0.0,1.0,0.0	+	+	11108 nts downstream of LtaPh_1009321	5189 nts upstream of LtaPh_1009331	major surface protease gp63 putative	GP63 leishmanolysin
intergenic_LtaPh_1009351_LtaPh_1009361	BLBS01000011.1	463888	C	T	0.0,1.0,0.0	+	-	7540 nts downstream of LtaPh_1009351	10442 nts downstream of LtaPh_1009361	GP63 leishmanolysin	GP63 leishmanolysin
intergenic_LtaPh_1009351_LtaPh_1009361	BLBS01000011.1	468867	G	A	0.0,1.0,0.0	+	-	12519 nts downstream of LtaPh_1009351	5463 nts downstream of LtaPh_1009361	GP63 leishmanolysin	GP63 leishmanolysin
intergenic_LtaPh_1009371_LtaPh_1009381	BLBS01000011.1	482754	G	C	0.81,0.19,0.0	+	+	3813 nts downstream of LtaPh_1009371	771 nts upstream of LtaPh_1009381	metallo-peptidase clan MA(M) Family M8	GP63 leishmanolysin
intergenic_LtaPh_1009411_LtaPh_1009421	BLBS01000011.1	492951	A	G	0.33,0.67,0.0	+	-	1615 nts downstream of LtaPh_1009411	603 nts downstream of LtaPh_1009421	GP63 leishmanolysin	GP63 leishmanolysin
intergenic_LtaPh_1009411_LtaPh_1009421	BLBS01000011.1	492955	A	G	0.43,0.57,0.0	+	-	1619 nts downstream of LtaPh_1009411	599 nts downstream of LtaPh_1009421	GP63 leishmanolysin	GP63 leishmanolysin
intergenic_LtaPh_1009411_LtaPh_1009421	BLBS01000011.1	492963	A	G	0.56,0.44,0.0	+	-	1627 nts downstream of LtaPh_1009411	591 nts downstream of LtaPh_1009421	GP63 leishmanolysin	GP63 leishmanolysin
intergenic_LtaPh_1009411_LtaPh_1009421	BLBS01000011.1	492971	G	A	0.57,0.43,0.0	+	-	1635 nts downstream of LtaPh_1009411	583 nts downstream of LtaPh_1009421	GP63 leishmanolysin	GP63 leishmanolysin
intergenic_LtaPh_1009411_LtaPh_1009421	BLBS01000011.1	493146	A	G	0.8,0.2,0.0	+	-	1810 nts downstream of LtaPh_1009411	408 nts downstream of LtaPh_1009421	GP63 leishmanolysin	GP63 leishmanolysin
intergenic_LtaPh_1009581_LtaPh_1009591	BLBS01000012.1	37963	G	C	0.75,0.25,0.0	+	+	206 nts downstream of LtaPh_1009581	4545 nts upstream of LtaPh_1009591	GP63 leishmanolysin	GP63 leishmanolysin
intergenic_LtaPh_1009581_LtaPh_1009591	BLBS01000012.1	41047	G	C	0.8,0.2,0.0	+	+	3290 nts downstream of LtaPh_1009581	1461 nts upstream of LtaPh_1009591	GP63 leishmanolysin	GP63 leishmanolysin
intergenic_LtaPh_1009581_LtaPh_1009591	BLBS01000012.1	41056	A	C	0.71,0.29,0.0	+	+	3299 nts downstream of LtaPh_1009581	1452 nts upstream of LtaPh_1009591	GP63 leishmanolysin	GP63 leishmanolysin
intergenic_LtaPh_1009581_LtaPh_1009591	BLBS01000012.1	41064	G	C	0.67,0.33,0.0	+	+	3307 nts downstream of LtaPh_1009581	1444 nts upstream of LtaPh_1009591	GP63 leishmanolysin	GP63 leishmanolysin
intergenic_LtaPh_1009581_LtaPh_1009591	BLBS01000012.1	41103	G	C	0.0,1.0,0.0	+	+	3346 nts downstream of LtaPh_1009581	1405 nts upstream of LtaPh_1009591	GP63 leishmanolysin	GP63 leishmanolysin
intergenic_LtaPh_1009581_LtaPh_1009591	BLBS01000012.1	41108	T	C	0.0,1.0,0.0	+	+	3351 nts downstream of LtaPh_1009581	1400 nts upstream of LtaPh_1009591	GP63 leishmanolysin	GP63 leishmanolysin
intergenic_LtaPh_1009581_LtaPh_1009591	BLBS01000012.1	42093	T	C	0.8,0.2,0.0	+	+	4336 nts downstream of LtaPh_1009581	415 nts upstream of LtaPh_1009591	GP63 leishmanolysin	GP63 leishmanolysin
intergenic_LtaPh_1009601_LtaPh_1009500	BLBS01000012.1	65624	C	A	0.0,1.0,0.0	+	-	9570 nts downstream of LtaPh_1009601	2487 nts downstream of LtaPh_1009500	GP63 leishmanolysin	hypothetical protein conserved
intergenic_LtaPh_1012600_LtaPh_1012631	BLBS01000012.1	181485	T	C	0.81,0.19,0.0	-	-	298 nts upstream of LtaPh_1012600	279 nts downstream of LtaPh_1012631	hypothetical protein conserved	histone H3
intergenic_LtaPh_1012600_LtaPh_1012631	BLBS01000012.1	181492	A	G	0.75,0.25,0.0	-	-	305 nts upstream of LtaPh_1012600	272 nts downstream of LtaPh_1012631	hypothetical protein conserved	histone H3
intergenic_LtaPh_1013300_LtaPh_1013500	BLBS01000012.1	211617	T	C	0.59,0.41,0.0	-	-	568 nts upstream of LtaPh_1013300	2501 nts downstream of LtaPh_1013500	hypothetical protein conserved	translation initiation factor eIF-2B beta subunit putative
intergenic_LtaPh_1013300_LtaPh_1013500	BLBS01000012.1	212231	C	A	0.32,0.68,0.0	-	-	1182 nts upstream of LtaPh_1013300	1887 nts downstream of LtaPh_1013500	hypothetical protein conserved	translation initiation factor eIF-2B beta subunit putative
intergenic_LtaPh_1013300_LtaPh_1013500	BLBS01000012.1	212309	T	C	0.67,0.33,0.0	-	-	1260 nts upstream of LtaPh_1013300	1809 nts downstream of LtaPh_1013500	hypothetical protein conserved	translation initiation factor eIF-2B beta subunit putative
intergenic_LtaPh_1013300_LtaPh_1013500	BLBS01000012.1	212323	G	A	0.7,0.3,0.0	-	-	1274 nts upstream of LtaPh_1013300	1795 nts downstream of LtaPh_1013500	hypothetical protein conserved	translation initiation factor eIF-2B beta subunit putative
intergenic_LtaPh_1013300_LtaPh_1013500	BLBS01000012.1	212481	C	T	0.48,0.52,0.0	-	-	1432 nts upstream of LtaPh_1013300	1637 nts downstream of LtaPh_1013500	hypothetical protein conserved	translation initiation factor eIF-2B beta subunit putative
intergenic_LtaPh_1013300_LtaPh_1013500	BLBS01000012.1	213395	C	G	0.54,0.46,0.0	-	-	2346 nts upstream of LtaPh_1013300	723 nts downstream of LtaPh_1013500	hypothetical protein conserved	translation initiation factor eIF-2B beta subunit putative
intergenic_LtaPh_1013300_LtaPh_1013500	BLBS01000012.1	213608	T	G	0.5,0.5,0.0	-	-	2559 nts upstream of LtaPh_1013300	510 nts downstream of LtaPh_1013500	hypothetical protein conserved	translation initiation factor eIF-2B beta subunit putative
intergenic_LtaPh_1014700_LtaPh_1014800	BLBS01000012.1	253234	T	G	0.77,0.23,0.0	-	-	202 nts upstream of LtaPh_1014700	1401 nts downstream of LtaPh_1014800	hypothetical protein conserved	hypothetical protein conserved
intergenic_LtaPh_1014700_LtaPh_1014800	BLBS01000012.1	254153	G	A	0.54,0.46,0.0	-	-	1121 nts upstream of LtaPh_1014700	482 nts downstream of LtaPh_1014800	hypothetical protein conserved	hypothetical protein conserved
intergenic_LtaPh_1016200_LtaPh_1016300	BLBS01000012.1	295703	T	C	0.45,0.55,0.0	-	-	310 nts upstream of LtaPh_1016200	333 nts downstream of LtaPh_1016300	hypothetical protein conserved	hypothetical protein conserved
intergenic_LtaPh_1016300_LtaPh_1016400	BLBS01000012.1	296497	C	A	0.0,1.0,0.0	-	-	60 nts upstream of LtaPh_1016300	2403 nts downstream of LtaPh_1016400	hypothetical protein conserved	hypothetical protein
intergenic_LtaPh_1614700_LtaPh_1104200	BLBS01000013.1	122106	T	G	0.75,0.25,0.0	+	+	973 nts downstream of LtaPh_1614700	416 nts upstream of LtaPh_1104200	hypothetical protein conserved	hypothetical protein conserved
intergenic_LtaPh_1105400_LtaPh_1105500	BLBS01000013.1	172450	A	G	0.55,0.45,0.0	+	+	943 nts downstream of LtaPh_1105400	2784 nts upstream of LtaPh_1105500	hypothetical protein conserved	protein kinase putative
intergenic_LtaPh_1106300_LtaPh_1106400	BLBS01000013.1	215883	A	T	0.81,0.19,0.0	+	+	2135 nts downstream of LtaPh_1106300	7676 nts upstream of LtaPh_1106400	hypothetical protein conserved	hypothetical protein conserved
intergenic_LtaPh_1106800_LtaPh_1106901	BLBS01000013.1	254465	C	A	0.56,0.44,0.0	+	+	1460 nts downstream of LtaPh_1106800	722 nts upstream of LtaPh_1106901	hypothetical protein conserved	major facilitator superfamily putative
intergenic_LtaPh_1108100_LtaPh_1108200	BLBS01000013.1	319163	C	A	0.52,0.48,0.0	+	+	3427 nts downstream of LtaPh_1108100	1365 nts upstream of LtaPh_1108200	hypothetical protein conserved	hypothetical protein conserved
intergenic_LtaPh_1108100_LtaPh_1108200	BLBS01000013.1	319558	T	C	0.43,0.57,0.0	+	+	3822 nts downstream of LtaPh_1108100	970 nts upstream of LtaPh_1108200	hypothetical protein conserved	hypothetical protein conserved
intergenic_LtaPh_1108100_LtaPh_1108200	BLBS01000013.1	319891	T	C	0.58,0.42,0.0	+	+	4155 nts downstream of LtaPh_1108100	637 nts upstream of LtaPh_1108200	hypothetical protein conserved	hypothetical protein conserved
intergenic_LtaPh_1109400_LtaPh_1109500	BLBS01000013.1	379720	G	T	0.0,1.0,0.0	+	+	35 nts downstream of LtaPh_1109400	4532 nts upstream of LtaPh_1109500	hypothetical protein conserved	hypothetical protein conserved
intergenic_LtaPh_1109400_LtaPh_1109500	BLBS01000013.1	379722	T	G	0.0,1.0,0.0	+	+	37 nts downstream of LtaPh_1109400	4530 nts upstream of LtaPh_1109500	hypothetical protein conserved	hypothetical protein conserved
intergenic_LtaPh_1111900_LtaPh_1112000	BLBS01000013.1	513313	G	T	0.56,0.44,0.0	+	+	827 nts downstream of LtaPh_1111900	1930 nts upstream of LtaPh_1112000	abc transporter putative	hypothetical protein conserved
intergenic_LtaPh_1202600_LtaPh_1202700	BLBS01000014.1	98140	C	T	0.56,0.44,0.0	+	+	2429 nts downstream of LtaPh_1202600	288 nts upstream of LtaPh_1202700	hypothetical protein unknown function	cysteinyl-tRNA synthetase putative
intergenic_LtaPh_1203300_LtaPh_1203400	BLBS01000014.1	147597	T	C	0.44,0.56,0.0	+	+	151 nts downstream of LtaPh_1203300	725 nts upstream of LtaPh_1203400	hypothetical protein conserved	hypothetical protein unknown function
intergenic_LtaPh_1204100_LtaPh_1204200	BLBS01000014.1	186051	C	A	0.46,0.54,0.0	+	-	1457 nts downstream of LtaPh_1204100	698 nts downstream of LtaPh_1204200	p1/s1 nuclease	hypothetical protein
intergenic_LtaPh_1204700_LtaPh_1204800	BLBS01000014.1	217289	C	G	0.48,0.52,0.0	-	-	7861 nts upstream of LtaPh_1204700	2893 nts downstream of LtaPh_1204800	hypothetical protein unknown function	hypothetical protein unknown function
intergenic_LtaPh_1204700_LtaPh_1204800	BLBS01000014.1	217290	G	T	0.48,0.52,0.0	-	-	7862 nts upstream of LtaPh_1204700	2892 nts downstream of LtaPh_1204800	hypothetical protein unknown function	hypothetical protein unknown function
intergenic_LtaPh_1204700_LtaPh_1204800	BLBS01000014.1	218880	C	A	0.69,0.31,0.0	-	-	9452 nts upstream of LtaPh_1204700	1302 nts downstream of LtaPh_1204800	hypothetical protein unknown function	hypothetical protein unknown function
intergenic_LtaPh_1204800_LtaPh_1204900	BLBS01000014.1	223607	A	C	0.71,0.29,0.0	-	-	1050 nts upstream of LtaPh_1204800	6791 nts downstream of LtaPh_1204900	hypothetical protein unknown function	hypothetical protein unknown function
intergenic_LtaPh_1204900_LtaPh_1205100	BLBS01000014.1	248392	T	C	0.8,0.2,0.0	-	-	16234 nts upstream of LtaPh_1204900	3088 nts downstream of LtaPh_1205100	hypothetical protein unknown function	hypothetical protein unknown function
intergenic_LtaPh_1204900_LtaPh_1205100	BLBS01000014.1	248396	C	T	0.77,0.23,0.0	-	-	16238 nts upstream of LtaPh_1204900	3084 nts downstream of LtaPh_1205100	hypothetical protein unknown function	hypothetical protein unknown function
intergenic_LtaPh_1206500_LtaPh_1206600	BLBS01000014.1	353371	C	T	0.78,0.22,0.0	+	+	1104 nts downstream of LtaPh_1206500	1023 nts upstream of LtaPh_1206600	alanine aminotransferase putative	hypothetical protein conserved
intergenic_LtaPh_1206900_LtaPh_1207000	BLBS01000014.1	373233	T	C	0.66,0.34,0.0	+	+	365 nts downstream of LtaPh_1206900	2274 nts upstream of LtaPh_1207000	cytochrome c oxidase subunit iv	hypothetical protein conserved
intergenic_LtaPh_1206900_LtaPh_1207000	BLBS01000014.1	373783	A	T	0.74,0.26,0.0	+	+	915 nts downstream of LtaPh_1206900	1724 nts upstream of LtaPh_1207000	cytochrome c oxidase subunit iv	hypothetical protein conserved
intergenic_LtaPh_1206900_LtaPh_1207000	BLBS01000014.1	373784	T	A	0.75,0.25,0.0	+	+	916 nts downstream of LtaPh_1206900	1723 nts upstream of LtaPh_1207000	cytochrome c oxidase subunit iv	hypothetical protein conserved
intergenic_LtaPh_1206900_LtaPh_1207000	BLBS01000014.1	374232	C	T	0.4,0.6,0.0	+	+	1364 nts downstream of LtaPh_1206900	1275 nts upstream of LtaPh_1207000	cytochrome c oxidase subunit iv	hypothetical protein conserved
intergenic_LtaPh_1207300_LtaPh_1207411	BLBS01000014.1	385382	G	T	0.57,0.43,0.0	+	+	1643 nts downstream of LtaPh_1207300	3892 nts upstream of LtaPh_1207411	hypothetical protein conserved	unspecified product
intergenic_LtaPh_1207411_LtaPh_1207521	BLBS01000014.1	391969	C	T	0.54,0.46,0.0	+	+	2576 nts downstream of LtaPh_1207411	2678 nts upstream of LtaPh_1207521	unspecified product	unspecified product
intergenic_LtaPh_1207411_LtaPh_1207521	BLBS01000014.1	391984	C	A	0.54,0.46,0.0	+	+	2591 nts downstream of LtaPh_1207411	2663 nts upstream of LtaPh_1207521	unspecified product	unspecified product
intergenic_LtaPh_1207521_LtaPh_1207631	BLBS01000014.1	396183	A	T	0.0,1.0,0.0	+	-	1417 nts downstream of LtaPh_1207521	3210 nts downstream of LtaPh_1207631	unspecified product	unspecified product
intergenic_LtaPh_1207521_LtaPh_1207631	BLBS01000014.1	396188	T	A	0.0,1.0,0.0	+	-	1422 nts downstream of LtaPh_1207521	3205 nts downstream of LtaPh_1207631	unspecified product	unspecified product
intergenic_LtaPh_1207521_LtaPh_1207631	BLBS01000014.1	396197	G	C	0.0,1.0,0.0	+	-	1431 nts downstream of LtaPh_1207521	3196 nts downstream of LtaPh_1207631	unspecified product	unspecified product
intergenic_LtaPh_1207521_LtaPh_1207631	BLBS01000014.1	396202	A	G	0.0,1.0,0.0	+	-	1436 nts downstream of LtaPh_1207521	3191 nts downstream of LtaPh_1207631	unspecified product	unspecified product
intergenic_LtaPh_1207521_LtaPh_1207631	BLBS01000014.1	396217	C	T	0.0,1.0,0.0	+	-	1451 nts downstream of LtaPh_1207521	3176 nts downstream of LtaPh_1207631	unspecified product	unspecified product
intergenic_LtaPh_1207521_LtaPh_1207631	BLBS01000014.1	396220	G	A	0.0,1.0,0.0	+	-	1454 nts downstream of LtaPh_1207521	3173 nts downstream of LtaPh_1207631	unspecified product	unspecified product
intergenic_LtaPh_1207521_LtaPh_1207631	BLBS01000014.1	396226	G	A	0.0,1.0,0.0	+	-	1460 nts downstream of LtaPh_1207521	3167 nts downstream of LtaPh_1207631	unspecified product	unspecified product
intergenic_LtaPh_1207521_LtaPh_1207631	BLBS01000014.1	396233	A	C	0.0,1.0,0.0	+	-	1467 nts downstream of LtaPh_1207521	3160 nts downstream of LtaPh_1207631	unspecified product	unspecified product
intergenic_LtaPh_1207521_LtaPh_1207631	BLBS01000014.1	396234	G	T	0.0,1.0,0.0	+	-	1468 nts downstream of LtaPh_1207521	3159 nts downstream of LtaPh_1207631	unspecified product	unspecified product
intergenic_LtaPh_1207521_LtaPh_1207631	BLBS01000014.1	396241	T	G	0.0,1.0,0.0	+	-	1475 nts downstream of LtaPh_1207521	3152 nts downstream of LtaPh_1207631	unspecified product	unspecified product
intergenic_LtaPh_1207961_LtaPh_1208071	BLBS01000014.1	426494	C	A	0.41,0.59,0.0	+	+	10310 nts downstream of LtaPh_1207961	19311 nts upstream of LtaPh_1208071	hypothetical protein conserved	unspecified product
intergenic_LtaPh_1207961_LtaPh_1208071	BLBS01000014.1	427713	G	C	0.75,0.25,0.0	+	+	11529 nts downstream of LtaPh_1207961	18092 nts upstream of LtaPh_1208071	hypothetical protein conserved	unspecified product
intergenic_LtaPh_1208071_LtaPh_2925900	BLBS01000014.1	446148	C	G	0.57,0.43,0.0	+	+	224 nts downstream of LtaPh_1208071	257 nts upstream of LtaPh_2925900	unspecified product	promastigote surface antigen protein PSA
intergenic_LtaPh_1208181_LtaPh_1208291	BLBS01000014.1	456342	A	G	0.75,0.25,0.0	+	-	3152 nts downstream of LtaPh_1208181	7915 nts downstream of LtaPh_1208291	hypothetical protein conserved	unspecified product
intergenic_LtaPh_1208181_LtaPh_1208291	BLBS01000014.1	456343	C	A	0.75,0.25,0.0	+	-	3153 nts downstream of LtaPh_1208181	7914 nts downstream of LtaPh_1208291	hypothetical protein conserved	unspecified product
intergenic_LtaPh_1208511_LtaPh_1208621	BLBS01000015.1	18229	G	T	0.74,0.26,0.0	+	+	2943 nts downstream of LtaPh_1208511	4889 nts upstream of LtaPh_1208621	hypothetical protein conserved	unspecified product
intergenic_LtaPh_1208511_LtaPh_1208621	BLBS01000015.1	18243	A	G	0.71,0.29,0.0	+	+	2957 nts downstream of LtaPh_1208511	4875 nts upstream of LtaPh_1208621	hypothetical protein conserved	unspecified product
intergenic_LtaPh_1209551_LtaPh_1209700	BLBS01000016.1	14875	G	C	0.61,0.39,0.0	+	+	7505 nts downstream of LtaPh_1209551	18000 nts upstream of LtaPh_1209700	n-ethylmaleimide reductase-like protein	hypothetical protein conserved
intergenic_LtaPh_1209551_LtaPh_1209700	BLBS01000016.1	14886	T	C	0.68,0.32,0.0	+	+	7516 nts downstream of LtaPh_1209551	17989 nts upstream of LtaPh_1209700	n-ethylmaleimide reductase-like protein	hypothetical protein conserved
intergenic_LtaPh_1209551_LtaPh_1209700	BLBS01000016.1	14888	C	G	0.71,0.29,0.0	+	+	7518 nts downstream of LtaPh_1209551	17987 nts upstream of LtaPh_1209700	n-ethylmaleimide reductase-like protein	hypothetical protein conserved
intergenic_LtaPh_1209551_LtaPh_1209700	BLBS01000016.1	14892	G	T	0.73,0.27,0.0	+	+	7522 nts downstream of LtaPh_1209551	17983 nts upstream of LtaPh_1209700	n-ethylmaleimide reductase-like protein	hypothetical protein conserved
intergenic_LtaPh_1209800_LtaPh_1209900	BLBS01000016.1	40225	A	G	0.51,0.49,0.0	+	+	101 nts downstream of LtaPh_1209800	2661 nts upstream of LtaPh_1209900	hypothetical protein conserved	hypothetical protein conserved
intergenic_LtaPh_1210200_LtaPh_1210300	BLBS01000016.1	64691	G	C	0.0,1.0,0.0	+	+	1342 nts downstream of LtaPh_1210200	435 nts upstream of LtaPh_1210300	hypothetical protein unknown function	hypothetical protein conserved
intergenic_LtaPh_1301200_LtaPh_1301300	BLBS01000017.1	36407	T	C	0.65,0.35,0.0	-	-	868 nts upstream of LtaPh_1301200	230 nts downstream of LtaPh_1301300	mcak-like kinesin putative	hypothetical protein conserved
intergenic_LtaPh_1306300_LtaPh_1306400	BLBS01000017.1	228681	G	T	0.61,0.39,0.0	-	-	249 nts upstream of LtaPh_1306300	819 nts downstream of LtaPh_1306400	ubiquitin-like protein	hypothetical protein unknown function
intergenic_LtaPh_1309400_LtaPh_1309500	BLBS01000017.1	345552	G	C	0.65,0.35,0.0	-	-	312 nts upstream of LtaPh_1309400	2379 nts downstream of LtaPh_1309500	subtilisin-like serine peptidase	hypothetical protein conserved
intergenic_LtaPh_1309400_LtaPh_1309500	BLBS01000017.1	345553	C	G	0.56,0.44,0.0	-	-	313 nts upstream of LtaPh_1309400	2378 nts downstream of LtaPh_1309500	subtilisin-like serine peptidase	hypothetical protein conserved
intergenic_LtaPh_1311181_LtaPh_1311200	BLBS01000017.1	412886	A	G	0.61,0.39,0.0	-	-	968 nts upstream of LtaPh_1311181	652 nts downstream of LtaPh_1311200	40S ribosomal protein S4 putative	hypothetical protein conserved
intergenic_LtaPh_1311900_LtaPh_1312000	BLBS01000017.1	439293	G	A	0.6,0.4,0.0	-	-	2021 nts upstream of LtaPh_1311900	2060 nts downstream of LtaPh_1312000	hypothetical protein conserved	hypothetical protein unknown function
intergenic_LtaPh_1314600_LtaPh_1314700	BLBS01000017.1	574513	C	G	0.88,0.12,0.0	-	-	1186 nts upstream of LtaPh_1314600	2088 nts downstream of LtaPh_1314700	hypothetical protein conserved	mcak-like kinesin putative
intergenic_LtaPh_1400300_LtaPh_1400400	BLBS01000018.1	12562	C	G	0.6,0.4,0.0	+	+	152 nts downstream of LtaPh_1400300	1209 nts upstream of LtaPh_1400400	J-binding protein putative	hypothetical protein conserved
intergenic_LtaPh_1402000_LtaPh_1402100	BLBS01000018.1	55093	C	T	0.62,0.38,0.0	+	+	1567 nts downstream of LtaPh_1402000	161 nts upstream of LtaPh_1402100	hypothetical protein conserved	hypothetical protein conserved
intergenic_LtaPh_1403100_LtaPh_1403200	BLBS01000018.1	93615	G	A	0.11,0.89,0.0	+	+	103 nts downstream of LtaPh_1403100	3929 nts upstream of LtaPh_1403200	hypothetical protein unknown function	inositol polyphosphate kinase-like protein putative
intergenic_LtaPh_1404800_LtaPh_1404900	BLBS01000018.1	171962	G	A	0.67,0.33,0.0	-	-	157 nts upstream of LtaPh_1404800	3388 nts downstream of LtaPh_1404900	hypothetical protein unknown function	stearic acid desaturase putative
intergenic_LtaPh_1406600_LtaPh_0509100	BLBS01000018.1	234618	T	G	0.64,0.36,0.0	-	+	1640 nts upstream of LtaPh_1406600	1319 nts upstream of LtaPh_0509100	fatty acid elongase putative	fatty acid elongase putative
intergenic_LtaPh_1407201_LtaPh_1407300	BLBS01000018.1	262608	C	T	0.0,1.0,0.0	-	-	2716 nts upstream of LtaPh_1407201	2039 nts downstream of LtaPh_1407300	fatty acid elongase putative	fatty acid elongase putative
intergenic_LtaPh_1407201_LtaPh_1407300	BLBS01000018.1	262609	T	C	0.0,1.0,0.0	-	-	2717 nts upstream of LtaPh_1407201	2038 nts downstream of LtaPh_1407300	fatty acid elongase putative	fatty acid elongase putative
intergenic_LtaPh_1409500_LtaPh_1409600	BLBS01000018.1	378231	G	C	0.73,0.27,0.0	-	-	4177 nts upstream of LtaPh_1409500	672 nts downstream of LtaPh_1409600	hypothetical protein conserved	hypothetical protein conserved
intergenic_LtaPh_1411201_LtaPh_1411501	BLBS01000018.1	456516	C	T	0.69,0.31,0.0	+	+	9101 nts downstream of LtaPh_1411201	736 nts upstream of LtaPh_1411501	kinesin K39 putative	kinesin K39 putative
intergenic_LtaPh_1411501_LtaPh_1411800	BLBS01000018.1	463924	G	C	0.67,0.33,0.0	+	+	2182 nts downstream of LtaPh_1411501	3984 nts upstream of LtaPh_1411800	kinesin K39 putative	hypothetical protein conserved
intergenic_LtaPh_1411501_LtaPh_1411800	BLBS01000018.1	464002	C	G	0.55,0.45,0.0	+	+	2260 nts downstream of LtaPh_1411501	3906 nts upstream of LtaPh_1411800	kinesin K39 putative	hypothetical protein conserved
intergenic_LtaPh_1411501_LtaPh_1411800	BLBS01000018.1	464032	T	G	0.3,0.7,0.0	+	+	2290 nts downstream of LtaPh_1411501	3876 nts upstream of LtaPh_1411800	kinesin K39 putative	hypothetical protein conserved
intergenic_LtaPh_1414400_LtaPh_1414500	BLBS01000018.1	550861	A	G	0.51,0.49,0.0	+	+	426 nts downstream of LtaPh_1414400	388 nts upstream of LtaPh_1414500	hypothetical protein unknown function	hypothetical protein conserved
intergenic_LtaPh_1500100_LtaPh_1500200	BLBS01000019.1	13913	C	A	0.0,1.0,0.0	-	-	79 nts upstream of LtaPh_1500100	744 nts downstream of LtaPh_1500200	hypothetical protein conserved	nucleoside phosphatase putative
intergenic_LtaPh_1501300_LtaPh_1501400	BLBS01000019.1	62297	A	C	0.58,0.42,0.0	-	-	1002 nts upstream of LtaPh_1501300	3574 nts downstream of LtaPh_1501400	hypothetical protein conserved	hypothetical protein unknown function
intergenic_LtaPh_1501300_LtaPh_1501400	BLBS01000019.1	62309	T	C	0.83,0.17,0.0	-	-	1014 nts upstream of LtaPh_1501300	3562 nts downstream of LtaPh_1501400	hypothetical protein conserved	hypothetical protein unknown function
intergenic_LtaPh_1501300_LtaPh_1501400	BLBS01000019.1	62421	A	G	0.69,0.31,0.0	-	-	1126 nts upstream of LtaPh_1501300	3450 nts downstream of LtaPh_1501400	hypothetical protein conserved	hypothetical protein unknown function
intergenic_LtaPh_1507600_LtaPh_1507700	BLBS01000019.1	400297	A	G	0.2,0.8,0.0	-	-	626 nts upstream of LtaPh_1507600	44 nts downstream of LtaPh_1507700	unspecified product	hypothetical protein conserved
intergenic_LtaPh_1511800_LtaPh_1511900	BLBS01000019.1	553362	C	G	0.54,0.46,0.0	-	-	911 nts upstream of LtaPh_1511800	144 nts downstream of LtaPh_1511900	hypothetical protein conserved	hypothetical protein conserved
intergenic_LtaPh_1511800_LtaPh_1511900	BLBS01000019.1	553366	T	G	0.58,0.42,0.0	-	-	915 nts upstream of LtaPh_1511800	140 nts downstream of LtaPh_1511900	hypothetical protein conserved	hypothetical protein conserved
intergenic_LtaPh_1512100_LtaPh_1512200	BLBS01000019.1	572801	A	G	0.27,0.73,0.0	-	-	2363 nts upstream of LtaPh_1512100	201 nts downstream of LtaPh_1512200	ubiquitin hydrolase putative	cation transporter putative
intergenic_LtaPh_1601300_LtaPh_1601400	BLBS01000020.1	31258	A	G	0.39,0.61,0.0	-	-	180 nts upstream of LtaPh_1601300	2412 nts downstream of LtaPh_1601400	hypothetical protein conserved	hypothetical protein conserved
intergenic_LtaPh_1601300_LtaPh_1601400	BLBS01000020.1	31908	T	C	0.47,0.53,0.0	-	-	830 nts upstream of LtaPh_1601300	1762 nts downstream of LtaPh_1601400	hypothetical protein conserved	hypothetical protein conserved
intergenic_LtaPh_1602500_LtaPh_1602600	BLBS01000020.1	82538	G	C	0.5,0.5,0.0	-	-	316 nts upstream of LtaPh_1602500	1957 nts downstream of LtaPh_1602600	protein tyrosine phosphatase-like protein	hypothetical protein conserved
intergenic_LtaPh_1603700_LtaPh_1603900	BLBS01000020.1	129355	T	A	0.73,0.27,0.0	-	-	1164 nts upstream of LtaPh_1603700	6432 nts downstream of LtaPh_1603900	hypothetical protein conserved	hypothetical protein conserved
intergenic_LtaPh_1603700_LtaPh_1603900	BLBS01000020.1	129371	T	A	0.75,0.25,0.0	-	-	1180 nts upstream of LtaPh_1603700	6416 nts downstream of LtaPh_1603900	hypothetical protein conserved	hypothetical protein conserved
intergenic_LtaPh_1603700_LtaPh_1603900	BLBS01000020.1	129375	T	A	0.79,0.21,0.0	-	-	1184 nts upstream of LtaPh_1603700	6412 nts downstream of LtaPh_1603900	hypothetical protein conserved	hypothetical protein conserved
intergenic_LtaPh_1603700_LtaPh_1603900	BLBS01000020.1	130651	A	C	0.41,0.59,0.0	-	-	2460 nts upstream of LtaPh_1603700	5136 nts downstream of LtaPh_1603900	hypothetical protein conserved	hypothetical protein conserved
intergenic_LtaPh_1603700_LtaPh_1603900	BLBS01000020.1	130668	G	T	0.57,0.42,0.0	-	-	2477 nts upstream of LtaPh_1603700	5119 nts downstream of LtaPh_1603900	hypothetical protein conserved	hypothetical protein conserved
intergenic_LtaPh_1605200_LtaPh_1605300	BLBS01000020.1	188304	C	T	0.36,0.64,0.0	-	-	2198 nts upstream of LtaPh_1605200	2034 nts downstream of LtaPh_1605300	aspartate carbamoyltransferase putative	orotidine-5-phosphate decarboxylase/orotate phosphoribosyltransferase
intergenic_LtaPh_1607600_LtaPh_1607700	BLBS01000020.1	288898	T	C	0.06,0.94,0.0	-	-	1370 nts upstream of LtaPh_1607600	982 nts downstream of LtaPh_1607700	hypothetical protein conserved	chitinase
intergenic_LtaPh_1609600_LtaPh_1609700	BLBS01000020.1	348175	G	C	0.82,0.18,0.0	+	+	3405 nts downstream of LtaPh_1609600	208 nts upstream of LtaPh_1609700	hypothetical protein conserved	hypothetical protein conserved
intergenic_LtaPh_1609800_LtaPh_1609881	BLBS01000020.1	358578	T	C	0.46,0.54,0.0	+	+	1881 nts downstream of LtaPh_1609800	7749 nts upstream of LtaPh_1609881	protein kinase putative	hypothetical protein unknown function
intergenic_LtaPh_1609800_LtaPh_1609881	BLBS01000020.1	360440	C	T	0.71,0.29,0.0	+	+	3743 nts downstream of LtaPh_1609800	5887 nts upstream of LtaPh_1609881	protein kinase putative	hypothetical protein unknown function
intergenic_LtaPh_1609800_LtaPh_1609881	BLBS01000020.1	364142	G	A	0.81,0.19,0.0	+	+	7445 nts downstream of LtaPh_1609800	2185 nts upstream of LtaPh_1609881	protein kinase putative	hypothetical protein unknown function
intergenic_LtaPh_1610401_LtaPh_1610500	BLBS01000020.1	387841	T	C	0.84,0.16,0.0	-	+	5624 nts upstream of LtaPh_1610401	782 nts upstream of LtaPh_1610500	hypothetical protein conserved	hypothetical protein conserved
intergenic_LtaPh_1611151_LtaPh_1611200	BLBS01000020.1	420722	C	G	0.63,0.38,0.0	-	-	214 nts upstream of LtaPh_1611151	347 nts downstream of LtaPh_1611200	tyrosyl or methionyl-tRNA synthetase-like protein	hypothetical protein conserved
intergenic_LtaPh_1611300_LtaPh_1611400	BLBS01000020.1	425457	T	G	0.59,0.41,0.0	-	-	639 nts upstream of LtaPh_1611300	94 nts downstream of LtaPh_1611400	hypothetical protein	hypothetical protein conserved
intergenic_LtaPh_1611500_LtaPh_2925300	BLBS01000020.1	429876	C	T	0.65,0.35,0.0	-	-	669 nts upstream of LtaPh_1611500	194 nts downstream of LtaPh_2925300	hypothetical protein unknown function	60S ribosomal protein L39 putative
intergenic_LtaPh_2925300_LtaPh_1611700	BLBS01000020.1	430405	C	T	0.47,0.53,0.0	-	-	180 nts upstream of LtaPh_2925300	833 nts downstream of LtaPh_1611700	60S ribosomal protein L39 putative	coatomer delta subunit-like protein
intergenic_LtaPh_2925300_LtaPh_1611700	BLBS01000020.1	430463	A	G	0.43,0.57,0.0	-	-	238 nts upstream of LtaPh_2925300	775 nts downstream of LtaPh_1611700	60S ribosomal protein L39 putative	coatomer delta subunit-like protein
intergenic_LtaPh_2925300_LtaPh_1611700	BLBS01000020.1	430543	C	G	0.34,0.66,0.0	-	-	318 nts upstream of LtaPh_2925300	695 nts downstream of LtaPh_1611700	60S ribosomal protein L39 putative	coatomer delta subunit-like protein
intergenic_LtaPh_2925300_LtaPh_1611700	BLBS01000020.1	430642	T	C	0.51,0.49,0.0	-	-	417 nts upstream of LtaPh_2925300	596 nts downstream of LtaPh_1611700	60S ribosomal protein L39 putative	coatomer delta subunit-like protein
intergenic_LtaPh_2925300_LtaPh_1611700	BLBS01000020.1	430791	C	T	0.45,0.55,0.0	-	-	566 nts upstream of LtaPh_2925300	447 nts downstream of LtaPh_1611700	60S ribosomal protein L39 putative	coatomer delta subunit-like protein
intergenic_LtaPh_1611700_LtaPh_1611800	BLBS01000020.1	432850	G	T	0.37,0.63,0.0	-	-	5 nts upstream of LtaPh_1611700	1183 nts downstream of LtaPh_1611800	coatomer delta subunit-like protein	hypothetical protein conserved
intergenic_LtaPh_1611700_LtaPh_1611800	BLBS01000020.1	432901	A	C	0.52,0.48,0.0	-	-	56 nts upstream of LtaPh_1611700	1132 nts downstream of LtaPh_1611800	coatomer delta subunit-like protein	hypothetical protein conserved
intergenic_LtaPh_1611700_LtaPh_1611800	BLBS01000020.1	433204	T	G	0.38,0.62,0.0	-	-	359 nts upstream of LtaPh_1611700	829 nts downstream of LtaPh_1611800	coatomer delta subunit-like protein	hypothetical protein conserved
intergenic_LtaPh_1611700_LtaPh_1611800	BLBS01000020.1	433205	C	T	0.38,0.62,0.0	-	-	360 nts upstream of LtaPh_1611700	828 nts downstream of LtaPh_1611800	coatomer delta subunit-like protein	hypothetical protein conserved
intergenic_LtaPh_1611700_LtaPh_1611800	BLBS01000020.1	433617	A	G	0.57,0.43,0.0	-	-	772 nts upstream of LtaPh_1611700	416 nts downstream of LtaPh_1611800	coatomer delta subunit-like protein	hypothetical protein conserved
intergenic_LtaPh_1611700_LtaPh_1611800	BLBS01000020.1	433754	G	A	0.53,0.47,0.0	-	-	909 nts upstream of LtaPh_1611700	279 nts downstream of LtaPh_1611800	coatomer delta subunit-like protein	hypothetical protein conserved
intergenic_LtaPh_1611700_LtaPh_1611800	BLBS01000020.1	433805	A	G	0.47,0.53,0.0	-	-	960 nts upstream of LtaPh_1611700	228 nts downstream of LtaPh_1611800	coatomer delta subunit-like protein	hypothetical protein conserved
intergenic_LtaPh_1612000_LtaPh_1612100	BLBS01000020.1	445439	G	C	0.49,0.51,0.0	-	-	298 nts upstream of LtaPh_1612000	1069 nts downstream of LtaPh_1612100	hypothetical protein conserved	hypothetical protein conserved
intergenic_LtaPh_1612200_LtaPh_1612300	BLBS01000020.1	460632	A	C	0.0,1.0,0.0	-	-	750 nts upstream of LtaPh_1612200	354 nts downstream of LtaPh_1612300	hypothetical protein conserved	hypothetical protein unknown function
intergenic_LtaPh_1612300_LtaPh_1612400	BLBS01000020.1	467916	G	A	0.47,0.53,0.0	-	-	466 nts upstream of LtaPh_1612300	1844 nts downstream of LtaPh_1612400	hypothetical protein unknown function	hypothetical protein conserved
intergenic_LtaPh_1612700_LtaPh_1612800	BLBS01000020.1	485606	G	A	0.6,0.4,0.0	-	-	17 nts upstream of LtaPh_1612700	703 nts downstream of LtaPh_1612800	hypothetical protein conserved	hypothetical protein conserved
intergenic_LtaPh_1612800_LtaPh_1612900	BLBS01000020.1	488628	C	T	0.46,0.54,0.0	-	-	109 nts upstream of LtaPh_1612800	1692 nts downstream of LtaPh_1612900	hypothetical protein conserved	hypothetical protein conserved
intergenic_LtaPh_1612800_LtaPh_1612900	BLBS01000020.1	489945	C	T	0.39,0.61,0.0	-	-	1426 nts upstream of LtaPh_1612800	375 nts downstream of LtaPh_1612900	hypothetical protein conserved	hypothetical protein conserved
intergenic_LtaPh_1612800_LtaPh_1612900	BLBS01000020.1	490100	A	C	0.56,0.44,0.0	-	-	1581 nts upstream of LtaPh_1612800	220 nts downstream of LtaPh_1612900	hypothetical protein conserved	hypothetical protein conserved
intergenic_LtaPh_1613021_LtaPh_1613041	BLBS01000020.1	497763	G	T	0.4,0.6,0.0	-	-	940 nts upstream of LtaPh_1613021	1385 nts downstream of LtaPh_1613041	cytochrome c putative	cytochrome c putative
intergenic_LtaPh_1613061_LtaPh_1613100	BLBS01000020.1	499730	G	C	0.52,0.48,0.0	+	-	204 nts downstream of LtaPh_1613061	2551 nts downstream of LtaPh_1613100	cytochrome c putative	hypothetical protein conserved
intergenic_LtaPh_1613300_LtaPh_1613400	BLBS01000020.1	527762	T	A	0.0,1.0,0.0	-	-	1885 nts upstream of LtaPh_1613300	299 nts downstream of LtaPh_1613400	DNA-directed RNA polymerase I largest subunit putative	hypothetical protein conserved
intergenic_LtaPh_1613800_LtaPh_1613900	BLBS01000020.1	542762	T	C	0.45,0.55,0.0	-	-	172 nts upstream of LtaPh_1613800	981 nts downstream of LtaPh_1613900	hypothetical protein conserved	trafficking protein particle complex subunit-like protein
intergenic_LtaPh_1613800_LtaPh_1613900	BLBS01000020.1	542766	T	C	0.45,0.55,0.0	-	-	176 nts upstream of LtaPh_1613800	977 nts downstream of LtaPh_1613900	hypothetical protein conserved	trafficking protein particle complex subunit-like protein
intergenic_LtaPh_1613800_LtaPh_1613900	BLBS01000020.1	542770	T	C	0.48,0.52,0.0	-	-	180 nts upstream of LtaPh_1613800	973 nts downstream of LtaPh_1613900	hypothetical protein conserved	trafficking protein particle complex subunit-like protein
intergenic_LtaPh_1702200_LtaPh_1702300	BLBS01000022.1	30535	A	G	0.57,0.43,0.0	-	-	1077 nts upstream of LtaPh_1702200	744 nts downstream of LtaPh_1702300	peptidase T putative	hypothetical protein conserved
intergenic_LtaPh_1702200_LtaPh_1702300	BLBS01000022.1	30540	C	G	0.56,0.44,0.0	-	-	1082 nts upstream of LtaPh_1702200	739 nts downstream of LtaPh_1702300	peptidase T putative	hypothetical protein conserved
intergenic_LtaPh_1702200_LtaPh_1702300	BLBS01000022.1	30559	G	A	0.52,0.48,0.0	-	-	1101 nts upstream of LtaPh_1702200	720 nts downstream of LtaPh_1702300	peptidase T putative	hypothetical protein conserved
intergenic_LtaPh_1702200_LtaPh_1702300	BLBS01000022.1	30581	A	G	0.45,0.55,0.0	-	-	1123 nts upstream of LtaPh_1702200	698 nts downstream of LtaPh_1702300	peptidase T putative	hypothetical protein conserved
intergenic_LtaPh_1702200_LtaPh_1702300	BLBS01000022.1	30586	C	G	0.47,0.53,0.0	-	-	1128 nts upstream of LtaPh_1702200	693 nts downstream of LtaPh_1702300	peptidase T putative	hypothetical protein conserved
intergenic_LtaPh_1703200_LtaPh_1703300	BLBS01000022.1	70857	A	G	0.44,0.56,0.0	-	-	1181 nts upstream of LtaPh_1703200	160 nts downstream of LtaPh_1703300	hypothetical protein conserved	hypothetical protein conserved
intergenic_LtaPh_1704100_LtaPh_1704200	BLBS01000022.1	102383	G	A	0.89,0.11,0.0	-	-	407 nts upstream of LtaPh_1704100	3081 nts downstream of LtaPh_1704200	protein kinase putative	hypothetical protein unknown function
intergenic_LtaPh_1704100_LtaPh_1704200	BLBS01000022.1	102390	T	A	0.8,0.2,0.0	-	-	414 nts upstream of LtaPh_1704100	3074 nts downstream of LtaPh_1704200	protein kinase putative	hypothetical protein unknown function
intergenic_LtaPh_1704100_LtaPh_1704200	BLBS01000022.1	102392	A	T	0.79,0.21,0.0	-	-	416 nts upstream of LtaPh_1704100	3072 nts downstream of LtaPh_1704200	protein kinase putative	hypothetical protein unknown function
intergenic_LtaPh_1704100_LtaPh_1704200	BLBS01000022.1	102401	G	A	0.74,0.26,0.0	-	-	425 nts upstream of LtaPh_1704100	3063 nts downstream of LtaPh_1704200	protein kinase putative	hypothetical protein unknown function
intergenic_LtaPh_1704900_LtaPh_1705100	BLBS01000022.1	157896	C	T	0.53,0.47,0.0	-	-	2682 nts upstream of LtaPh_1704900	4929 nts downstream of LtaPh_1705100	hypothetical protein conserved	hypothetical protein unknown function
intergenic_LtaPh_1705300_LtaPh_1705400	BLBS01000022.1	177057	G	T	0.0,1.0,0.0	-	-	1048 nts upstream of LtaPh_1705300	564 nts downstream of LtaPh_1705400	hypothetical protein	hypothetical protein unknown function
intergenic_LtaPh_1705800_LtaPh_1705900	BLBS01000022.1	201022	G	T	0.0,1.0,0.0	-	-	428 nts upstream of LtaPh_1705800	572 nts downstream of LtaPh_1705900	RNA-binding protein putative	hypothetical protein conserved
intergenic_LtaPh_1706200_LtaPh_1706300	BLBS01000022.1	216098	A	G	0.49,0.51,0.0	-	-	858 nts upstream of LtaPh_1706200	2188 nts downstream of LtaPh_1706300	hypothetical protein conserved	P-type ATPase putative
intergenic_LtaPh_1707201_LtaPh_1707400	BLBS01000022.1	254398	C	T	0.84,0.16,0.0	-	-	485 nts upstream of LtaPh_1707201	428 nts downstream of LtaPh_1707400	GRAM domain containing protein putative	hypothetical protein conserved
intergenic_LtaPh_1707201_LtaPh_1707400	BLBS01000022.1	254430	T	G	0.82,0.18,0.0	-	-	517 nts upstream of LtaPh_1707201	396 nts downstream of LtaPh_1707400	GRAM domain containing protein putative	hypothetical protein conserved
intergenic_LtaPh_1707800_LtaPh_1707900	BLBS01000022.1	278660	C	T	0.17,0.83,0.0	-	-	756 nts upstream of LtaPh_1707800	757 nts downstream of LtaPh_1707900	hypothetical protein conserved	protein kinase putative
intergenic_LtaPh_1707900_LtaPh_1708000	BLBS01000022.1	286672	A	G	0.0,1.0,0.0	-	-	1253 nts upstream of LtaPh_1707900	234 nts downstream of LtaPh_1708000	protein kinase putative	hypothetical protein conserved
intergenic_LtaPh_1711200_LtaPh_1711300	BLBS01000022.1	377405	G	A	0.58,0.42,0.0	+	+	116 nts downstream of LtaPh_1711200	2628 nts upstream of LtaPh_1711300	hypothetical protein conserved	hypothetical protein conserved
intergenic_LtaPh_1712000_LtaPh_1712100	BLBS01000022.1	432571	G	T	0.0,1.0,0.0	+	+	1639 nts downstream of LtaPh_1712000	2058 nts upstream of LtaPh_1712100	unspecified product	hydrolase-like protein
intergenic_LtaPh_1712900_LtaPh_1713000	BLBS01000022.1	471673	A	C	0.56,0.44,0.0	+	+	869 nts downstream of LtaPh_1712900	1001 nts upstream of LtaPh_1713000	hypothetical protein conserved	5'-3' exonuclease putative
intergenic_LtaPh_1712900_LtaPh_1713000	BLBS01000022.1	471689	T	C	0.9,0.1,0.0	+	+	885 nts downstream of LtaPh_1712900	985 nts upstream of LtaPh_1713000	hypothetical protein conserved	5'-3' exonuclease putative
intergenic_LtaPh_1713100_LtaPh_1713200	BLBS01000022.1	482659	T	C	0.71,0.29,0.0	+	+	2170 nts downstream of LtaPh_1713100	766 nts upstream of LtaPh_1713200	hypothetical protein conserved	hypothetical protein unknown function
intergenic_LtaPh_1713200_LtaPh_1713300	BLBS01000022.1	489121	A	G	0.0,1.0,0.0	+	+	3531 nts downstream of LtaPh_1713200	590 nts upstream of LtaPh_1713300	hypothetical protein unknown function	hypothetical protein conserved
intergenic_LtaPh_1713200_LtaPh_1713300	BLBS01000022.1	489122	G	A	0.29,0.71,0.0	+	+	3532 nts downstream of LtaPh_1713200	589 nts upstream of LtaPh_1713300	hypothetical protein unknown function	hypothetical protein conserved
intergenic_LtaPh_1713500_LtaPh_1713700	BLBS01000022.1	501378	C	T	0.0,1.0,0.0	+	+	155 nts downstream of LtaPh_1713500	631 nts upstream of LtaPh_1713700	hypothetical protein conserved	hypothetical protein conserved
intergenic_LtaPh_1713500_LtaPh_1713700	BLBS01000022.1	501379	T	C	0.0,1.0,0.0	+	+	156 nts downstream of LtaPh_1713500	630 nts upstream of LtaPh_1713700	hypothetical protein conserved	hypothetical protein conserved
intergenic_LtaPh_1801761_LtaPh_1801841	BLBS01000023.1	66083	C	T	0.63,0.37,0.0	-	-	5690 nts upstream of LtaPh_1801761	3207 nts downstream of LtaPh_1801841	RNA recognition motif putative	unspecified product
intergenic_LtaPh_1801921_LtaPh_1802000	BLBS01000023.1	71000	G	C	0.42,0.58,0.0	-	-	89 nts upstream of LtaPh_1801921	16203 nts downstream of LtaPh_1802000	RNA recognition motif putative	hypothetical protein unknown function
intergenic_LtaPh_1802200_LtaPh_1802300	BLBS01000023.1	102883	C	T	0.24,0.76,0.0	-	-	1216 nts upstream of LtaPh_1802200	761 nts downstream of LtaPh_1802300	hypothetical protein conserved	RNA-binding protein putative
intergenic_LtaPh_1802151_LtaPh_1801700	BLBS01000023.1	115207	A	G	0.81,0.19,0.0	-	+	1205 nts upstream of LtaPh_1802151	2040 nts upstream of LtaPh_1801700	hypothetical protein conserved	unspecified product
intergenic_LtaPh_1806200_LtaPh_1806300	BLBS01000023.1	241555	T	C	0.29,0.71,0.0	+	+	515 nts downstream of LtaPh_1806200	1007 nts upstream of LtaPh_1806300	hypothetical protein conserved	40S ribosomal protein S27-1 putative
intergenic_LtaPh_1809500_LtaPh_1809600	BLBS01000023.1	419618	C	T	0.66,0.34,0.0	+	+	428 nts downstream of LtaPh_1809500	843 nts upstream of LtaPh_1809600	hypothetical protein conserved	hypothetical protein conserved
intergenic_LtaPh_1810400_LtaPh_1810500	BLBS01000023.1	464014	C	A	0.65,0.35,0.0	+	+	5918 nts downstream of LtaPh_1810400	1197 nts upstream of LtaPh_1810500	hypothetical protein conserved	calpain-like cysteine peptidase putative
intergenic_LtaPh_1812900_LtaPh_1813100	BLBS01000023.1	574813	C	G	0.0,1.0,0.0	+	+	1133 nts downstream of LtaPh_1812900	9989 nts upstream of LtaPh_1813100	hypothetical protein conserved	hypothetical protein conserved
intergenic_LtaPh_1812900_LtaPh_1813100	BLBS01000023.1	574814	G	C	0.0,1.0,0.0	+	+	1134 nts downstream of LtaPh_1812900	9988 nts upstream of LtaPh_1813100	hypothetical protein conserved	hypothetical protein conserved
intergenic_LtaPh_1813100_LtaPh_1813200	BLBS01000023.1	587704	A	G	0.66,0.34,0.0	+	+	1025 nts downstream of LtaPh_1813100	11700 nts upstream of LtaPh_1813200	hypothetical protein conserved	hypothetical protein conserved
intergenic_LtaPh_1813100_LtaPh_1813200	BLBS01000023.1	588839	G	T	0.6,0.4,0.0	+	+	2160 nts downstream of LtaPh_1813100	10565 nts upstream of LtaPh_1813200	hypothetical protein conserved	hypothetical protein conserved
intergenic_LtaPh_1814000_LtaPh_1814100	BLBS01000023.1	642684	C	T	0.62,0.38,0.0	+	+	1159 nts downstream of LtaPh_1814000	4829 nts upstream of LtaPh_1814100	hypothetical protein conserved	hypothetical protein conserved
intergenic_LtaPh_1814551_LtaPh_1814600	BLBS01000023.1	667594	T	C	0.84,0.16,0.0	-	+	1138 nts upstream of LtaPh_1814551	103 nts upstream of LtaPh_1814600	unspecified product	chaperone protein DNAJ putative
intergenic_LtaPh_1814551_LtaPh_1814600	BLBS01000023.1	667598	T	C	0.9,0.1,0.0	-	+	1142 nts upstream of LtaPh_1814551	99 nts upstream of LtaPh_1814600	unspecified product	chaperone protein DNAJ putative
intergenic_LtaPh_1815800_LtaPh_1815900	BLBS01000023.1	713583	G	T	0.0,1.0,0.0	+	+	1172 nts downstream of LtaPh_1815800	612 nts upstream of LtaPh_1815900	hypothetical protein conserved	hypothetical protein conserved
intergenic_LtaPh_1816000_LtaPh_1816100	BLBS01000023.1	716576	G	C	0.0,1.0,0.0	+	+	299 nts downstream of LtaPh_1816000	2110 nts upstream of LtaPh_1816100	hypothetical protein conserved	hypothetical protein conserved
intergenic_LtaPh_1816400_LtaPh_1816451	BLBS01000023.1	727401	C	T	0.0,1.0,0.0	+	-	479 nts downstream of LtaPh_1816400	1623 nts downstream of LtaPh_1816451	gamma-glutamylcysteine synthetase putative	unspecified product
intergenic_LtaPh_1901400_LtaPh_1901500	BLBS01000024.1	41971	A	T	0.0,1.0,0.0	-	-	1964 nts upstream of LtaPh_1901400	2791 nts downstream of LtaPh_1901500	hypothetical protein conserved	mitogen activated protein kinase putative
intergenic_LtaPh_1902600_LtaPh_1902700	BLBS01000024.1	109127	C	T	0.44,0.56,0.0	+	+	1210 nts downstream of LtaPh_1902600	3048 nts upstream of LtaPh_1902700	RNA binding protein putative	RNA binding protein
intergenic_LtaPh_1903400_LtaPh_1903500	BLBS01000024.1	152075	A	T	0.45,0.55,0.0	+	+	652 nts downstream of LtaPh_1903400	3160 nts upstream of LtaPh_1903500	hypothetical protein conserved	hypothetical protein conserved
intergenic_LtaPh_1904500_LtaPh_1904600	BLBS01000024.1	185174	T	C	0.0,1.0,0.0	+	+	442 nts downstream of LtaPh_1904500	917 nts upstream of LtaPh_1904600	hypothetical protein conserved	hypothetical protein unknown function
intergenic_LtaPh_1904600_LtaPh_1904700	BLBS01000024.1	190767	A	C	0.53,0.47,0.0	+	+	3915 nts downstream of LtaPh_1904600	257 nts upstream of LtaPh_1904700	hypothetical protein unknown function	hypothetical protein conserved
intergenic_LtaPh_1904600_LtaPh_1904700	BLBS01000024.1	190769	A	C	0.76,0.24,0.0	+	+	3917 nts downstream of LtaPh_1904600	255 nts upstream of LtaPh_1904700	hypothetical protein unknown function	hypothetical protein conserved
intergenic_LtaPh_1904800_LtaPh_1904900	BLBS01000024.1	194615	T	C	0.02,0.98,0.0	+	+	730 nts downstream of LtaPh_1904800	660 nts upstream of LtaPh_1904900	hypothetical protein conserved	hypothetical protein conserved
intergenic_LtaPh_1905400_LtaPh_1905451	BLBS01000024.1	226641	T	C	0.0,1.0,0.0	+	+	4281 nts downstream of LtaPh_1905400	680 nts upstream of LtaPh_1905451	hypothetical protein conserved	hypothetical protein conserved
intergenic_LtaPh_1905600_LtaPh_1905700	BLBS01000024.1	260298	C	T	0.0,1.0,0.0	+	+	5859 nts downstream of LtaPh_1905600	1502 nts upstream of LtaPh_1905700	protein kinase putative	hypothetical protein unknown function
intergenic_LtaPh_1906000_LtaPh_1906100	BLBS01000024.1	277882	G	C	0.6,0.4,0.0	+	+	1635 nts downstream of LtaPh_1906000	540 nts upstream of LtaPh_1906100	histone h3	extracellular receptor putative
intergenic_LtaPh_1906000_LtaPh_1906100	BLBS01000024.1	277886	G	C	0.67,0.33,0.0	+	+	1639 nts downstream of LtaPh_1906000	536 nts upstream of LtaPh_1906100	histone h3	extracellular receptor putative
intergenic_LtaPh_1906100_LtaPh_1906200	BLBS01000024.1	281350	G	T	0.02,0.98,0.0	+	+	172 nts downstream of LtaPh_1906100	1035 nts upstream of LtaPh_1906200	extracellular receptor putative	hypothetical protein conserved
intergenic_LtaPh_1908900_LtaPh_1908961	BLBS01000024.1	381749	T	C	0.51,0.49,0.0	+	+	1776 nts downstream of LtaPh_1908900	3217 nts upstream of LtaPh_1908961	hypothetical protein conserved	4-coumarate:coa ligase-like protein
intergenic_LtaPh_1909021_LtaPh_1909100	BLBS01000024.1	391705	A	G	0.0,1.0,0.0	+	+	44 nts downstream of LtaPh_1909021	3859 nts upstream of LtaPh_1909100	4-coumarate:coa ligase-like protein	4-coumarate:coa ligase-like protein
intergenic_LtaPh_1909100_LtaPh_1909200	BLBS01000024.1	398374	G	C	0.0,1.0,0.0	+	+	816 nts downstream of LtaPh_1909100	2083 nts upstream of LtaPh_1909200	4-coumarate:coa ligase-like protein	hypothetical protein conserved
intergenic_LtaPh_1909100_LtaPh_1909200	BLBS01000024.1	398375	G	C	0.0,1.0,0.0	+	+	817 nts downstream of LtaPh_1909100	2082 nts upstream of LtaPh_1909200	4-coumarate:coa ligase-like protein	hypothetical protein conserved
intergenic_LtaPh_1909700_LtaPh_1909800	BLBS01000024.1	426891	G	T	0.0,1.0,0.0	+	+	3579 nts downstream of LtaPh_1909700	807 nts upstream of LtaPh_1909800	hypothetical protein conserved	hypothetical protein conserved
intergenic_LtaPh_1910600_LtaPh_1910700	BLBS01000024.1	478276	C	T	0.55,0.45,0.0	+	+	789 nts downstream of LtaPh_1910600	735 nts upstream of LtaPh_1910700	hypothetical protein unknown function	hypothetical protein conserved
intergenic_LtaPh_1912551_LtaPh_1912600	BLBS01000024.1	556083	T	A	0.51,0.49,0.0	+	+	1271 nts downstream of LtaPh_1912551	1818 nts upstream of LtaPh_1912600	glycerol uptake protein putative	glycerol uptake protein putative
intergenic_LtaPh_1912600_LtaPh_1912651	BLBS01000024.1	563410	A	C	0.73,0.27,0.0	+	+	3251 nts downstream of LtaPh_1912600	1287 nts upstream of LtaPh_1912651	glycerol uptake protein putative	hypothetical protein conserved
intergenic_LtaPh_1912651_LtaPh_1912700	BLBS01000024.1	572820	G	A	0.65,0.35,0.0	+	+	5376 nts downstream of LtaPh_1912651	1421 nts upstream of LtaPh_1912700	hypothetical protein conserved	phosphatidic acid phosphatase putative
intergenic_LtaPh_1912651_LtaPh_1912700	BLBS01000024.1	572846	A	G	0.68,0.32,0.0	+	+	5402 nts downstream of LtaPh_1912651	1395 nts upstream of LtaPh_1912700	hypothetical protein conserved	phosphatidic acid phosphatase putative
intergenic_LtaPh_1912651_LtaPh_1912700	BLBS01000024.1	572852	C	T	0.68,0.32,0.0	+	+	5408 nts downstream of LtaPh_1912651	1389 nts upstream of LtaPh_1912700	hypothetical protein conserved	phosphatidic acid phosphatase putative
intergenic_LtaPh_1912651_LtaPh_1912700	BLBS01000024.1	573357	A	G	0.56,0.44,0.0	+	+	5913 nts downstream of LtaPh_1912651	884 nts upstream of LtaPh_1912700	hypothetical protein conserved	phosphatidic acid phosphatase putative
intergenic_LtaPh_1912651_LtaPh_1912700	BLBS01000024.1	573363	A	G	0.63,0.37,0.0	+	+	5919 nts downstream of LtaPh_1912651	878 nts upstream of LtaPh_1912700	hypothetical protein conserved	phosphatidic acid phosphatase putative
intergenic_LtaPh_1912800_LtaPh_1912900	BLBS01000024.1	579369	T	C	0.0,1.0,0.0	+	+	2430 nts downstream of LtaPh_1912800	86 nts upstream of LtaPh_1912900	hypothetical protein unknown function	hypothetical protein conserved
intergenic_LtaPh_1913900_LtaPh_1914200	BLBS01000024.1	618424	C	G	0.0,1.0,0.0	+	+	3873 nts downstream of LtaPh_1913900	834 nts upstream of LtaPh_1914200	hypothetical protein conserved	eukaryotic translation initiation factor-like
intergenic_LtaPh_1914501_LtaPh_1914601	BLBS01000024.1	624403	C	T	0.0,1.0,0.0	-	+	823 nts upstream of LtaPh_1914501	3562 nts upstream of LtaPh_1914601	hypothetical protein conserved	hypothetical protein conserved
intergenic_LtaPh_1914501_LtaPh_1914601	BLBS01000024.1	626678	A	C	0.0,1.0,0.0	-	+	3098 nts upstream of LtaPh_1914501	1287 nts upstream of LtaPh_1914601	hypothetical protein conserved	hypothetical protein conserved
intergenic_LtaPh_2005600_LtaPh_2005700	BLBS01000025.1	197679	C	A	0.7,0.3,0.0	+	+	936 nts downstream of LtaPh_2005600	414 nts upstream of LtaPh_2005700	hypothetical protein conserved	hypothetical protein conserved
intergenic_LtaPh_2009000_LtaPh_2009100	BLBS01000025.1	333677	T	C	0.76,0.24,0.0	+	+	275 nts downstream of LtaPh_2009000	879 nts upstream of LtaPh_2009100	hypothetical protein conserved	hypothetical protein conserved
intergenic_LtaPh_2009300_LtaPh_2009400	BLBS01000025.1	348350	G	C	0.4,0.6,0.0	+	+	2113 nts downstream of LtaPh_2009300	2530 nts upstream of LtaPh_2009400	hypothetical protein conserved	protein kinase putative
intergenic_LtaPh_2010000_LtaPh_2010100	BLBS01000025.1	383429	G	T	0.0,1.0,0.0	+	+	743 nts downstream of LtaPh_2010000	5561 nts upstream of LtaPh_2010100	hypothetical protein unknown function	hypothetical protein conserved
intergenic_LtaPh_2011800_LtaPh_2011900	BLBS01000025.1	505211	G	C	0.73,0.27,0.0	+	+	3942 nts downstream of LtaPh_2011800	753 nts upstream of LtaPh_2011900	calpain-like cysteine peptidase putative	calpain-like cysteine peptidase putative
intergenic_LtaPh_2012400_LtaPh_2012500	BLBS01000025.1	531450	T	C	0.0,1.0,0.0	+	+	1127 nts downstream of LtaPh_2012400	264 nts upstream of LtaPh_2012500	hypothetical protein conserved	hypothetical protein conserved
intergenic_LtaPh_2013200_LtaPh_2013351	BLBS01000025.1	561502	T	C	0.9,0.1,0.0	+	+	2003 nts downstream of LtaPh_2013200	547 nts upstream of LtaPh_2013351	hypothetical protein conserved	protein kinase putative
intergenic_LtaPh_2101500_LtaPh_2101600	BLBS01000026.1	42627	G	A	0.5,0.5,0.0	+	+	1639 nts downstream of LtaPh_2101500	764 nts upstream of LtaPh_2101600	protein kinase putative	hypothetical protein conserved
intergenic_LtaPh_2102200_LtaPh_2102300	BLBS01000026.1	67027	C	A	0.36,0.64,0.0	+	+	789 nts downstream of LtaPh_2102200	18 nts upstream of LtaPh_2102300	major vault protein-like protein	hypothetical protein conserved
intergenic_LtaPh_2102400_LtaPh_2102500	BLBS01000026.1	70265	C	G	0.63,0.37,0.0	+	+	532 nts downstream of LtaPh_2102400	82 nts upstream of LtaPh_2102500	calmodulin-like protein	actin-like protein putative
intergenic_LtaPh_2111100_LtaPh_2111200	BLBS01000026.1	383539	T	C	0.43,0.57,0.0	+	+	227 nts downstream of LtaPh_2111100	1391 nts upstream of LtaPh_2111200	hypothetical protein conserved	hypothetical protein conserved
intergenic_LtaPh_2111900_LtaPh_2112000	BLBS01000026.1	415140	G	C	0.77,0.23,0.0	+	+	534 nts downstream of LtaPh_2111900	1117 nts upstream of LtaPh_2112000	dynein arm light chain putative	hypothetical protein conserved
intergenic_LtaPh_2112100_LtaPh_2112201	BLBS01000026.1	428601	C	A	0.14,0.86,0.0	+	+	1101 nts downstream of LtaPh_2112100	1342 nts upstream of LtaPh_2112201	kinesin putative	60S ribosomal protein L9 putative
intergenic_LtaPh_2114200_LtaPh_2114300	BLBS01000027.1	64263	G	T	0.58,0.42,0.0	-	-	356 nts upstream of LtaPh_2114200	3011 nts downstream of LtaPh_2114300	hypothetical protein conserved	adenylate kinase putative
intergenic_LtaPh_2116200_LtaPh_2116300	BLBS01000028.1	29167	C	T	0.44,0.56,0.0	-	-	900 nts upstream of LtaPh_2116200	396 nts downstream of LtaPh_2116300	hypothetical protein conserved	2-oxoisovalerate dehydrogenase alpha subunit putative
intergenic_LtaPh_2118400_LtaPh_2118500	BLBS01000028.1	114854	A	T	0.0,1.0,0.0	-	-	749 nts upstream of LtaPh_2118400	371 nts downstream of LtaPh_2118500	hypothetical protein conserved	hypothetical protein conserved
intergenic_LtaPh_2200051_LtaPh_2200100	BLBS01000029.1	7409	C	G	0.59,0.41,0.0	-	+	3775 nts upstream of LtaPh_2200051	689 nts upstream of LtaPh_2200100	hypothetical protein conserved	unspecified product
intergenic_LtaPh_2200051_LtaPh_2200100	BLBS01000029.1	7434	G	T	0.5,0.5,0.0	-	+	3800 nts upstream of LtaPh_2200051	664 nts upstream of LtaPh_2200100	hypothetical protein conserved	unspecified product
intergenic_LtaPh_2202300_LtaPh_2202400	BLBS01000029.1	102996	G	C	0.59,0.41,0.0	-	-	384 nts upstream of LtaPh_2202300	1117 nts downstream of LtaPh_2202400	transmembrane amino acid transporter putative	hypothetical protein unknown function
intergenic_LtaPh_2206661_LtaPh_2206691	BLBS01000029.1	278548	G	C	0.83,0.17,0.0	-	-	1306 nts upstream of LtaPh_2206661	251 nts downstream of LtaPh_2206691	5'a2rel-related protein	hypothetical protein conserved
intergenic_LtaPh_2208800_LtaPh_2208901	BLBS01000029.1	377640	C	T	0.42,0.58,0.0	+	+	1296 nts downstream of LtaPh_2208800	218 nts upstream of LtaPh_2208901	hypothetical protein conserved	mitochondrial chaperone putative
intergenic_LtaPh_2210000_LtaPh_2210100	BLBS01000029.1	433537	G	C	0.51,0.49,0.0	+	+	782 nts downstream of LtaPh_2210000	431 nts upstream of LtaPh_2210100	hypothetical protein conserved	hypothetical protein conserved
intergenic_LtaPh_2212500_LtaPh_2212600	BLBS01000029.1	528390	A	C	0.45,0.55,0.0	-	-	1291 nts upstream of LtaPh_2212500	1659 nts downstream of LtaPh_2212600	polyprotein putative	hypothetical protein conserved
intergenic_LtaPh_2212600_LtaPh_2213100	BLBS01000029.1	546621	T	G	0.0,1.0,0.0	-	-	13180 nts upstream of LtaPh_2212600	21638 nts downstream of LtaPh_2213100	hypothetical protein conserved	hypothetical protein conserved
intergenic_LtaPh_2300400_LtaPh_2300500	BLBS01000030.1	8481	G	C	0.0,1.0,0.0	+	+	198 nts downstream of LtaPh_2300400	560 nts upstream of LtaPh_2300500	beta propeller protein putative	tryparedoxin peroxidase
intergenic_LtaPh_2302000_LtaPh_2302100	BLBS01000030.1	54984	T	C	0.11,0.89,0.0	+	+	399 nts downstream of LtaPh_2302000	301 nts upstream of LtaPh_2302100	hypothetical protein conserved	hypothetical protein conserved
intergenic_LtaPh_2305900_LtaPh_2306000	BLBS01000030.1	180670	C	A	0.0,1.0,0.0	+	+	455 nts downstream of LtaPh_2305900	167 nts upstream of LtaPh_2306000	hypothetical protein conserved	hypothetical protein conserved
intergenic_LtaPh_2307800_LtaPh_2307900	BLBS01000030.1	230796	A	T	0.69,0.31,0.0	-	-	2199 nts upstream of LtaPh_2307800	1165 nts downstream of LtaPh_2307900	hypothetical protein	hypothetical protein
intergenic_LtaPh_2308900_LtaPh_2309000	BLBS01000030.1	285786	C	A	0.78,0.22,0.0	-	-	7587 nts upstream of LtaPh_2308900	5487 nts downstream of LtaPh_2309000	hypothetical protein conserved	hypothetical protein conserved
intergenic_LtaPh_2309801_LtaPh_2309900	BLBS01000030.1	328560	T	C	0.86,0.14,0.0	-	-	2522 nts upstream of LtaPh_2309801	6421 nts downstream of LtaPh_2309900	acetyl-coA synthetase putative	hypothetical protein unknown function
intergenic_LtaPh_2309801_LtaPh_2309900	BLBS01000030.1	328565	G	C	0.86,0.14,0.0	-	-	2527 nts upstream of LtaPh_2309801	6416 nts downstream of LtaPh_2309900	acetyl-coA synthetase putative	hypothetical protein unknown function
intergenic_LtaPh_2309900_LtaPh_2310000	BLBS01000030.1	344276	C	T	0.64,0.36,0.0	-	-	7490 nts upstream of LtaPh_2309900	3655 nts downstream of LtaPh_2310000	hypothetical protein unknown function	RNA-binding protein putative
intergenic_LtaPh_2312200_LtaPh_2312300	BLBS01000030.1	449856	G	A	0.0,1.0,0.0	-	-	3261 nts upstream of LtaPh_2312200	228 nts downstream of LtaPh_2312300	hypothetical protein conserved	hypothetical protein unknown function
intergenic_LtaPh_2314800_LtaPh_2314900	BLBS01000030.1	542130	T	G	0.0,1.0,0.0	+	+	320 nts downstream of LtaPh_2314800	1121 nts upstream of LtaPh_2314900	sir2-family protein-like protein	T-complex protein 1 gamma subunit putative
intergenic_LtaPh_2315500_LtaPh_2315600	BLBS01000030.1	570610	T	G	0.63,0.37,0.0	+	+	2921 nts downstream of LtaPh_2315500	1246 nts upstream of LtaPh_2315600	hypothetical protein unknown function	hypothetical protein conserved
intergenic_LtaPh_2318600_LtaPh_2318700	BLBS01000030.1	700987	G	C	0.23,0.77,0.0	+	+	2926 nts downstream of LtaPh_2318600	1216 nts upstream of LtaPh_2318700	hypothetical protein conserved	hypothetical protein conserved
intergenic_LtaPh_2403600_LtaPh_2404100	BLBS01000031.1	130237	T	C	0.34,0.66,0.0	+	+	11825 nts downstream of LtaPh_2403600	3425 nts upstream of LtaPh_2404100	aspartate aminotransferase putative	hypothetical protein conserved
intergenic_LtaPh_2403600_LtaPh_2404100	BLBS01000031.1	130612	G	A	0.55,0.45,0.0	+	+	12200 nts downstream of LtaPh_2403600	3050 nts upstream of LtaPh_2404100	aspartate aminotransferase putative	hypothetical protein conserved
intergenic_LtaPh_2403600_LtaPh_2404100	BLBS01000031.1	130630	G	C	0.51,0.49,0.0	+	+	12218 nts downstream of LtaPh_2403600	3032 nts upstream of LtaPh_2404100	aspartate aminotransferase putative	hypothetical protein conserved
intergenic_LtaPh_2403600_LtaPh_2404100	BLBS01000031.1	131485	C	T	0.56,0.44,0.0	+	+	13073 nts downstream of LtaPh_2403600	2177 nts upstream of LtaPh_2404100	aspartate aminotransferase putative	hypothetical protein conserved
intergenic_LtaPh_2403600_LtaPh_2404100	BLBS01000031.1	131662	G	A	0.57,0.43,0.0	+	+	13250 nts downstream of LtaPh_2403600	2000 nts upstream of LtaPh_2404100	aspartate aminotransferase putative	hypothetical protein conserved
intergenic_LtaPh_2403600_LtaPh_2404100	BLBS01000031.1	131755	T	C	0.55,0.45,0.0	+	+	13343 nts downstream of LtaPh_2403600	1907 nts upstream of LtaPh_2404100	aspartate aminotransferase putative	hypothetical protein conserved
intergenic_LtaPh_2403600_LtaPh_2404100	BLBS01000031.1	132283	A	G	0.46,0.54,0.0	+	+	13871 nts downstream of LtaPh_2403600	1379 nts upstream of LtaPh_2404100	aspartate aminotransferase putative	hypothetical protein conserved
intergenic_LtaPh_2403600_LtaPh_2404100	BLBS01000031.1	132730	T	C	0.45,0.55,0.0	+	+	14318 nts downstream of LtaPh_2403600	932 nts upstream of LtaPh_2404100	aspartate aminotransferase putative	hypothetical protein conserved
intergenic_LtaPh_2403600_LtaPh_2404100	BLBS01000031.1	133169	C	T	0.5,0.5,0.0	+	+	14757 nts downstream of LtaPh_2403600	493 nts upstream of LtaPh_2404100	aspartate aminotransferase putative	hypothetical protein conserved
intergenic_LtaPh_2403600_LtaPh_2404100	BLBS01000031.1	133171	A	C	0.49,0.51,0.0	+	+	14759 nts downstream of LtaPh_2403600	491 nts upstream of LtaPh_2404100	aspartate aminotransferase putative	hypothetical protein conserved
intergenic_LtaPh_2403600_LtaPh_2404100	BLBS01000031.1	133271	G	A	0.52,0.48,0.0	+	+	14859 nts downstream of LtaPh_2403600	391 nts upstream of LtaPh_2404100	aspartate aminotransferase putative	hypothetical protein conserved
intergenic_LtaPh_2403600_LtaPh_2404100	BLBS01000031.1	133285	G	A	0.49,0.51,0.0	+	+	14873 nts downstream of LtaPh_2403600	377 nts upstream of LtaPh_2404100	aspartate aminotransferase putative	hypothetical protein conserved
intergenic_LtaPh_2404300_LtaPh_2404701	BLBS01000031.1	150580	T	C	0.81,0.19,0.0	+	+	10540 nts downstream of LtaPh_2404300	4080 nts upstream of LtaPh_2404701	hypothetical protein unknown function	protein of unknown function putative
intergenic_LtaPh_2404300_LtaPh_2404701	BLBS01000031.1	152590	T	C	0.86,0.14,0.0	+	+	12550 nts downstream of LtaPh_2404300	2070 nts upstream of LtaPh_2404701	hypothetical protein unknown function	protein of unknown function putative
intergenic_LtaPh_2405400_LtaPh_2405500	BLBS01000031.1	179532	C	A	0.57,0.43,0.0	+	+	1017 nts downstream of LtaPh_2405400	36 nts upstream of LtaPh_2405500	hypothetical protein conserved	hypothetical protein conserved
intergenic_LtaPh_2407500_LtaPh_2407700	BLBS01000031.1	236517	T	C	0.51,0.49,0.0	+	+	1505 nts downstream of LtaPh_2407500	5831 nts upstream of LtaPh_2407700	protein kinase putative	hypothetical predicted transmembrane protein
intergenic_LtaPh_2407500_LtaPh_2407700	BLBS01000031.1	236518	G	A	0.51,0.49,0.0	+	+	1506 nts downstream of LtaPh_2407500	5830 nts upstream of LtaPh_2407700	protein kinase putative	hypothetical predicted transmembrane protein
intergenic_LtaPh_2407500_LtaPh_2407700	BLBS01000031.1	236523	T	C	0.51,0.49,0.0	+	+	1511 nts downstream of LtaPh_2407500	5825 nts upstream of LtaPh_2407700	protein kinase putative	hypothetical predicted transmembrane protein
intergenic_LtaPh_2407500_LtaPh_2407700	BLBS01000031.1	236524	G	A	0.54,0.46,0.0	+	+	1512 nts downstream of LtaPh_2407500	5824 nts upstream of LtaPh_2407700	protein kinase putative	hypothetical predicted transmembrane protein
intergenic_LtaPh_2412300_LtaPh_2412500	BLBS01000031.1	395375	T	C	0.82,0.18,0.0	+	+	524 nts downstream of LtaPh_2412300	4666 nts upstream of LtaPh_2412500	hypothetical protein conserved	actin-interacting protein-like protein
intergenic_LtaPh_2413621_LtaPh_2413700	BLBS01000031.1	442879	C	T	0.11,0.89,0.0	+	+	1047 nts downstream of LtaPh_2413621	4408 nts upstream of LtaPh_2413700	amastin-like surface protein-like protein	amastin-like surface protein-like protein
intergenic_LtaPh_2415800_LtaPh_2415900	BLBS01000031.1	536775	G	A	0.46,0.54,0.0	+	+	5254 nts downstream of LtaPh_2415800	3189 nts upstream of LtaPh_2415900	protein kinase putative	multi drug resistance protein-like
intergenic_LtaPh_2415800_LtaPh_2415900	BLBS01000031.1	538803	C	A	0.56,0.44,0.0	+	+	7282 nts downstream of LtaPh_2415800	1161 nts upstream of LtaPh_2415900	protein kinase putative	multi drug resistance protein-like
intergenic_LtaPh_2415800_LtaPh_2415900	BLBS01000031.1	539726	G	A	0.0,1.0,0.0	+	+	8205 nts downstream of LtaPh_2415800	238 nts upstream of LtaPh_2415900	protein kinase putative	multi drug resistance protein-like
intergenic_LtaPh_2415800_LtaPh_2415900	BLBS01000031.1	539857	A	G	0.51,0.49,0.0	+	+	8336 nts downstream of LtaPh_2415800	107 nts upstream of LtaPh_2415900	protein kinase putative	multi drug resistance protein-like
intergenic_LtaPh_2416000_LtaPh_2416100	BLBS01000031.1	547646	C	A	0.46,0.54,0.0	+	+	113 nts downstream of LtaPh_2416000	1090 nts upstream of LtaPh_2416100	hypothetical protein conserved	hypothetical protein conserved
intergenic_LtaPh_2416000_LtaPh_2416100	BLBS01000031.1	548105	T	G	0.55,0.45,0.0	+	+	572 nts downstream of LtaPh_2416000	631 nts upstream of LtaPh_2416100	hypothetical protein conserved	hypothetical protein conserved
intergenic_LtaPh_2416000_LtaPh_2416100	BLBS01000031.1	548278	A	C	0.59,0.41,0.0	+	+	745 nts downstream of LtaPh_2416000	458 nts upstream of LtaPh_2416100	hypothetical protein conserved	hypothetical protein conserved
intergenic_LtaPh_2416000_LtaPh_2416100	BLBS01000031.1	548373	A	G	0.63,0.38,0.0	+	+	840 nts downstream of LtaPh_2416000	363 nts upstream of LtaPh_2416100	hypothetical protein conserved	hypothetical protein conserved
intergenic_LtaPh_2416000_LtaPh_2416100	BLBS01000031.1	548376	C	T	0.7,0.3,0.0	+	+	843 nts downstream of LtaPh_2416000	360 nts upstream of LtaPh_2416100	hypothetical protein conserved	hypothetical protein conserved
intergenic_LtaPh_2416100_LtaPh_2416200	BLBS01000031.1	557812	C	A	0.58,0.42,0.0	+	+	479 nts downstream of LtaPh_2416100	2044 nts upstream of LtaPh_2416200	hypothetical protein conserved	hypothetical protein conserved
intergenic_LtaPh_2416100_LtaPh_2416200	BLBS01000031.1	559447	C	T	0.53,0.47,0.0	+	+	2114 nts downstream of LtaPh_2416100	409 nts upstream of LtaPh_2416200	hypothetical protein conserved	hypothetical protein conserved
intergenic_LtaPh_2416200_LtaPh_2416301	BLBS01000031.1	561795	G	T	0.35,0.65,0.0	+	+	47 nts downstream of LtaPh_2416200	510 nts upstream of LtaPh_2416301	hypothetical protein conserved	WD domain G-beta repeat putative
intergenic_LtaPh_2416200_LtaPh_2416301	BLBS01000031.1	562095	T	C	0.57,0.43,0.0	+	+	347 nts downstream of LtaPh_2416200	210 nts upstream of LtaPh_2416301	hypothetical protein conserved	WD domain G-beta repeat putative
intergenic_LtaPh_2416301_LtaPh_2416400	BLBS01000031.1	563859	C	T	0.59,0.41,0.0	+	+	223 nts downstream of LtaPh_2416301	1123 nts upstream of LtaPh_2416400	WD domain G-beta repeat putative	ige-dependent histamine-releasing factor putative
intergenic_LtaPh_2416301_LtaPh_2416400	BLBS01000031.1	564281	G	T	0.55,0.45,0.0	+	+	645 nts downstream of LtaPh_2416301	701 nts upstream of LtaPh_2416400	WD domain G-beta repeat putative	ige-dependent histamine-releasing factor putative
intergenic_LtaPh_2416461_LtaPh_2416500	BLBS01000031.1	568151	C	A	0.75,0.25,0.0	+	+	673 nts downstream of LtaPh_2416461	1093 nts upstream of LtaPh_2416500	ige-dependent histamine-releasing factor putative	hypothetical protein conserved
intergenic_LtaPh_2416700_LtaPh_2416800	BLBS01000031.1	582041	C	T	0.62,0.38,0.0	+	+	565 nts downstream of LtaPh_2416700	92 nts upstream of LtaPh_2416800	adaptor complex AP-3 small subunit putative	hypothetical protein conserved
intergenic_LtaPh_2416900_LtaPh_2417000	BLBS01000031.1	588498	T	C	0.63,0.37,0.0	+	+	895 nts downstream of LtaPh_2416900	8472 nts upstream of LtaPh_2417000	hypothetical protein conserved	hypothetical protein conserved
intergenic_LtaPh_2416900_LtaPh_2417000	BLBS01000031.1	595360	C	A	0.48,0.52,0.0	+	+	7757 nts downstream of LtaPh_2416900	1610 nts upstream of LtaPh_2417000	hypothetical protein conserved	hypothetical protein conserved
intergenic_LtaPh_2416900_LtaPh_2417000	BLBS01000031.1	596119	C	T	0.45,0.55,0.0	+	+	8516 nts downstream of LtaPh_2416900	851 nts upstream of LtaPh_2417000	hypothetical protein conserved	hypothetical protein conserved
intergenic_LtaPh_2416900_LtaPh_2417000	BLBS01000031.1	596358	T	A	0.58,0.42,0.0	+	+	8755 nts downstream of LtaPh_2416900	612 nts upstream of LtaPh_2417000	hypothetical protein conserved	hypothetical protein conserved
intergenic_LtaPh_2416900_LtaPh_2417000	BLBS01000031.1	596359	A	T	0.55,0.45,0.0	+	+	8756 nts downstream of LtaPh_2416900	611 nts upstream of LtaPh_2417000	hypothetical protein conserved	hypothetical protein conserved
intergenic_LtaPh_2417000_LtaPh_2417100	BLBS01000031.1	600109	G	A	0.43,0.57,0.0	+	+	710 nts downstream of LtaPh_2417000	8445 nts upstream of LtaPh_2417100	hypothetical protein conserved	hypothetical protein conserved
intergenic_LtaPh_2417000_LtaPh_2417100	BLBS01000031.1	601377	C	T	0.46,0.54,0.0	+	+	1978 nts downstream of LtaPh_2417000	7177 nts upstream of LtaPh_2417100	hypothetical protein conserved	hypothetical protein conserved
intergenic_LtaPh_2417000_LtaPh_2417100	BLBS01000031.1	601479	A	G	0.38,0.62,0.0	+	+	2080 nts downstream of LtaPh_2417000	7075 nts upstream of LtaPh_2417100	hypothetical protein conserved	hypothetical protein conserved
intergenic_LtaPh_2417000_LtaPh_2417100	BLBS01000031.1	602422	T	A	0.56,0.44,0.0	+	+	3023 nts downstream of LtaPh_2417000	6132 nts upstream of LtaPh_2417100	hypothetical protein conserved	hypothetical protein conserved
intergenic_LtaPh_2417000_LtaPh_2417100	BLBS01000031.1	602803	A	T	0.69,0.31,0.0	+	+	3404 nts downstream of LtaPh_2417000	5751 nts upstream of LtaPh_2417100	hypothetical protein conserved	hypothetical protein conserved
intergenic_LtaPh_2417000_LtaPh_2417100	BLBS01000031.1	602805	T	A	0.6,0.4,0.0	+	+	3406 nts downstream of LtaPh_2417000	5749 nts upstream of LtaPh_2417100	hypothetical protein conserved	hypothetical protein conserved
intergenic_LtaPh_2417000_LtaPh_2417100	BLBS01000031.1	603258	A	G	0.58,0.42,0.0	+	+	3859 nts downstream of LtaPh_2417000	5296 nts upstream of LtaPh_2417100	hypothetical protein conserved	hypothetical protein conserved
intergenic_LtaPh_2417000_LtaPh_2417100	BLBS01000031.1	603333	A	G	0.54,0.46,0.0	+	+	3934 nts downstream of LtaPh_2417000	5221 nts upstream of LtaPh_2417100	hypothetical protein conserved	hypothetical protein conserved
intergenic_LtaPh_2417000_LtaPh_2417100	BLBS01000031.1	604466	T	C	0.54,0.46,0.0	+	+	5067 nts downstream of LtaPh_2417000	4088 nts upstream of LtaPh_2417100	hypothetical protein conserved	hypothetical protein conserved
intergenic_LtaPh_2417000_LtaPh_2417100	BLBS01000031.1	604714	T	G	0.43,0.57,0.0	+	+	5315 nts downstream of LtaPh_2417000	3840 nts upstream of LtaPh_2417100	hypothetical protein conserved	hypothetical protein conserved
intergenic_LtaPh_2417300_LtaPh_2417400	BLBS01000031.1	614444	C	A	0.64,0.36,0.0	+	+	743 nts downstream of LtaPh_2417300	613 nts upstream of LtaPh_2417400	hypothetical protein unknown function	ring-box protein putative
intergenic_LtaPh_2418600_LtaPh_2418700	BLBS01000032.1	16501	T	C	0.0,1.0,0.0	-	-	1248 nts upstream of LtaPh_2418600	877 nts downstream of LtaPh_2418700	ubiquitin-conjugating enzyme E2 putative	cell division cycle protein putative
intergenic_LtaPh_2420500_LtaPh_2420600	BLBS01000033.1	63792	C	A	0.02,0.98,0.0	-	-	5368 nts upstream of LtaPh_2420500	4537 nts downstream of LtaPh_2420600	cyclin 11 putative	cyclin 10
intergenic_LtaPh_2421500_LtaPh_2421600	BLBS01000033.1	96755	G	C	0.0,1.0,0.0	-	-	705 nts upstream of LtaPh_2421500	116 nts downstream of LtaPh_2421600	hypothetical protein conserved	hypothetical protein conserved
intergenic_LtaPh_2501800_LtaPh_2501900	BLBS01000034.1	42721	T	C	0.55,0.45,0.0	-	-	1245 nts upstream of LtaPh_2501800	25 nts downstream of LtaPh_2501900	hypothetical protein conserved	cleavage and polyadenylation specificity factor putative
intergenic_LtaPh_2504400_LtaPh_2504600	BLBS01000034.1	118193	A	C	0.77,0.23,0.0	-	-	18 nts upstream of LtaPh_2504400	6748 nts downstream of LtaPh_2504600	hypothetical protein conserved	hypothetical protein conserved
intergenic_LtaPh_2504400_LtaPh_2504600	BLBS01000034.1	118197	A	C	0.77,0.23,0.0	-	-	22 nts upstream of LtaPh_2504400	6744 nts downstream of LtaPh_2504600	hypothetical protein conserved	hypothetical protein conserved
intergenic_LtaPh_2505100_LtaPh_2505400	BLBS01000034.1	160890	T	G	0.65,0.35,0.0	-	-	10146 nts upstream of LtaPh_2505100	8652 nts downstream of LtaPh_2505400	hypothetical protein conserved	hypothetical protein unknown function
intergenic_LtaPh_2506251_LtaPh_2506300	BLBS01000034.1	196187	A	C	0.52,0.48,0.0	+	-	152 nts downstream of LtaPh_2506251	500 nts downstream of LtaPh_2506300	hypothetical protein conserved	unspecified product
intergenic_LtaPh_2507200_LtaPh_2507300	BLBS01000034.1	235503	G	A	0.0,1.0,0.0	-	-	5433 nts upstream of LtaPh_2507200	2659 nts downstream of LtaPh_2507300	myosin heavy chain kinase c-like protein	hypothetical protein conserved
intergenic_LtaPh_2507200_LtaPh_2507300	BLBS01000034.1	236378	T	A	0.54,0.46,0.0	-	-	6308 nts upstream of LtaPh_2507200	1784 nts downstream of LtaPh_2507300	myosin heavy chain kinase c-like protein	hypothetical protein conserved
intergenic_LtaPh_2507300_LtaPh_2507400	BLBS01000034.1	241546	G	C	0.39,0.61,0.0	-	-	208 nts upstream of LtaPh_2507300	565 nts downstream of LtaPh_2507400	hypothetical protein conserved	hypothetical protein conserved
intergenic_LtaPh_2507400_LtaPh_2507500	BLBS01000034.1	246142	G	A	0.56,0.44,0.0	-	-	2400 nts upstream of LtaPh_2507400	3034 nts downstream of LtaPh_2507500	hypothetical protein conserved	hypothetical protein conserved
intergenic_LtaPh_2507861_LtaPh_2507900	BLBS01000034.1	257507	T	G	0.68,0.32,0.0	+	+	288 nts downstream of LtaPh_2507861	1206 nts upstream of LtaPh_2507900	eukaryotic initiation factor 5a putative	DNA repair protein putative
intergenic_LtaPh_2507861_LtaPh_2507900	BLBS01000034.1	257593	T	C	0.5,0.5,0.0	+	+	374 nts downstream of LtaPh_2507861	1120 nts upstream of LtaPh_2507900	eukaryotic initiation factor 5a putative	DNA repair protein putative
intergenic_LtaPh_2508000_LtaPh_2508100	BLBS01000034.1	269898	A	T	0.54,0.46,0.0	+	+	3183 nts downstream of LtaPh_2508000	3017 nts upstream of LtaPh_2508100	protein phosphatase putative	hypothetical protein conserved
intergenic_LtaPh_2508300_LtaPh_2508400	BLBS01000034.1	282569	G	A	0.53,0.47,0.0	+	+	2071 nts downstream of LtaPh_2508300	1600 nts upstream of LtaPh_2508400	hypothetical protein unknown function	hypothetical protein unknown function
intergenic_LtaPh_2508300_LtaPh_2508400	BLBS01000034.1	282790	C	T	0.65,0.35,0.0	+	+	2292 nts downstream of LtaPh_2508300	1379 nts upstream of LtaPh_2508400	hypothetical protein unknown function	hypothetical protein unknown function
intergenic_LtaPh_2508500_LtaPh_2508600	BLBS01000034.1	290175	A	G	0.55,0.45,0.0	+	+	1232 nts downstream of LtaPh_2508500	2488 nts upstream of LtaPh_2508600	hypothetical protein conserved	hypothetical protein conserved
intergenic_LtaPh_2508500_LtaPh_2508600	BLBS01000034.1	290401	T	C	0.44,0.56,0.0	+	+	1458 nts downstream of LtaPh_2508500	2262 nts upstream of LtaPh_2508600	hypothetical protein conserved	hypothetical protein conserved
intergenic_LtaPh_2508500_LtaPh_2508600	BLBS01000034.1	291852	A	G	0.59,0.41,0.0	+	+	2909 nts downstream of LtaPh_2508500	811 nts upstream of LtaPh_2508600	hypothetical protein conserved	hypothetical protein conserved
intergenic_LtaPh_2508600_LtaPh_2508700	BLBS01000034.1	295897	C	T	0.34,0.66,0.0	+	+	175 nts downstream of LtaPh_2508600	2251 nts upstream of LtaPh_2508700	hypothetical protein conserved	hypothetical protein conserved
intergenic_LtaPh_2508600_LtaPh_2508700	BLBS01000034.1	297003	T	C	0.72,0.28,0.0	+	+	1281 nts downstream of LtaPh_2508600	1145 nts upstream of LtaPh_2508700	hypothetical protein conserved	hypothetical protein conserved
intergenic_LtaPh_2508700_LtaPh_2508800	BLBS01000034.1	299597	C	T	0.6,0.4,0.0	+	+	1066 nts downstream of LtaPh_2508700	1936 nts upstream of LtaPh_2508800	hypothetical protein conserved	hypothetical protein conserved
intergenic_LtaPh_2508900_LtaPh_2509000	BLBS01000034.1	310324	C	T	0.63,0.37,0.0	+	+	2141 nts downstream of LtaPh_2508900	2995 nts upstream of LtaPh_2509000	hypothetical protein conserved	hypothetical protein conserved
intergenic_LtaPh_2509100_LtaPh_2509200	BLBS01000034.1	321041	G	A	0.49,0.51,0.0	+	+	200 nts downstream of LtaPh_2509100	5503 nts upstream of LtaPh_2509200	hypothetical protein conserved	protein kinase putative
intergenic_LtaPh_2509100_LtaPh_2509200	BLBS01000034.1	321055	T	C	0.52,0.48,0.0	+	+	214 nts downstream of LtaPh_2509100	5489 nts upstream of LtaPh_2509200	hypothetical protein conserved	protein kinase putative
intergenic_LtaPh_2509100_LtaPh_2509200	BLBS01000034.1	321331	A	T	0.49,0.51,0.0	+	+	490 nts downstream of LtaPh_2509100	5213 nts upstream of LtaPh_2509200	hypothetical protein conserved	protein kinase putative
intergenic_LtaPh_2509100_LtaPh_2509200	BLBS01000034.1	321596	A	C	0.5,0.5,0.0	+	+	755 nts downstream of LtaPh_2509100	4948 nts upstream of LtaPh_2509200	hypothetical protein conserved	protein kinase putative
intergenic_LtaPh_2509100_LtaPh_2509200	BLBS01000034.1	321931	T	C	0.56,0.44,0.0	+	+	1090 nts downstream of LtaPh_2509100	4613 nts upstream of LtaPh_2509200	hypothetical protein conserved	protein kinase putative
intergenic_LtaPh_2509100_LtaPh_2509200	BLBS01000034.1	322105	A	T	0.39,0.61,0.0	+	+	1264 nts downstream of LtaPh_2509100	4439 nts upstream of LtaPh_2509200	hypothetical protein conserved	protein kinase putative
intergenic_LtaPh_2509100_LtaPh_2509200	BLBS01000034.1	322214	A	G	0.44,0.56,0.0	+	+	1373 nts downstream of LtaPh_2509100	4330 nts upstream of LtaPh_2509200	hypothetical protein conserved	protein kinase putative
intergenic_LtaPh_2509100_LtaPh_2509200	BLBS01000034.1	322296	A	T	0.48,0.52,0.0	+	+	1455 nts downstream of LtaPh_2509100	4248 nts upstream of LtaPh_2509200	hypothetical protein conserved	protein kinase putative
intergenic_LtaPh_2509100_LtaPh_2509200	BLBS01000034.1	324154	G	A	0.08,0.92,0.0	+	+	3313 nts downstream of LtaPh_2509100	2390 nts upstream of LtaPh_2509200	hypothetical protein conserved	protein kinase putative
intergenic_LtaPh_2509100_LtaPh_2509200	BLBS01000034.1	324597	G	T	0.48,0.52,0.0	+	+	3756 nts downstream of LtaPh_2509100	1947 nts upstream of LtaPh_2509200	hypothetical protein conserved	protein kinase putative
intergenic_LtaPh_2509300_LtaPh_2509400	BLBS01000034.1	333148	T	G	0.5,0.5,0.0	+	+	391 nts downstream of LtaPh_2509300	375 nts upstream of LtaPh_2509400	hypothetical protein conserved	hypothetical protein conserved
intergenic_LtaPh_2509300_LtaPh_2509400	BLBS01000034.1	333150	A	G	0.49,0.51,0.0	+	+	393 nts downstream of LtaPh_2509300	373 nts upstream of LtaPh_2509400	hypothetical protein conserved	hypothetical protein conserved
intergenic_LtaPh_2509300_LtaPh_2509400	BLBS01000034.1	333285	G	C	0.47,0.53,0.0	+	+	528 nts downstream of LtaPh_2509300	238 nts upstream of LtaPh_2509400	hypothetical protein conserved	hypothetical protein conserved
intergenic_LtaPh_2509300_LtaPh_2509400	BLBS01000034.1	333362	G	A	0.48,0.52,0.0	+	+	605 nts downstream of LtaPh_2509300	161 nts upstream of LtaPh_2509400	hypothetical protein conserved	hypothetical protein conserved
intergenic_LtaPh_2509651_LtaPh_2509700	BLBS01000034.1	338357	C	T	0.63,0.37,0.0	-	+	1026 nts upstream of LtaPh_2509651	1326 nts upstream of LtaPh_2509700	cyclophilin a putative	hypothetical protein conserved
intergenic_LtaPh_2509651_LtaPh_2509700	BLBS01000034.1	338806	A	G	0.55,0.45,0.0	-	+	1475 nts upstream of LtaPh_2509651	877 nts upstream of LtaPh_2509700	cyclophilin a putative	hypothetical protein conserved
intergenic_LtaPh_2509651_LtaPh_2509700	BLBS01000034.1	338936	T	C	0.41,0.59,0.0	-	+	1605 nts upstream of LtaPh_2509651	747 nts upstream of LtaPh_2509700	cyclophilin a putative	hypothetical protein conserved
intergenic_LtaPh_2509651_LtaPh_2509700	BLBS01000034.1	338960	G	A	0.51,0.49,0.0	-	+	1629 nts upstream of LtaPh_2509651	723 nts upstream of LtaPh_2509700	cyclophilin a putative	hypothetical protein conserved
intergenic_LtaPh_2509651_LtaPh_2509700	BLBS01000034.1	339545	T	C	0.49,0.51,0.0	-	+	2214 nts upstream of LtaPh_2509651	138 nts upstream of LtaPh_2509700	cyclophilin a putative	hypothetical protein conserved
intergenic_LtaPh_2509651_LtaPh_2509700	BLBS01000034.1	339626	A	C	0.51,0.49,0.0	-	+	2295 nts upstream of LtaPh_2509651	57 nts upstream of LtaPh_2509700	cyclophilin a putative	hypothetical protein conserved
intergenic_LtaPh_2509900_LtaPh_2510000	BLBS01000034.1	347533	C	T	0.5,0.5,0.0	+	+	412 nts downstream of LtaPh_2509900	253 nts upstream of LtaPh_2510000	hypothetical protein conserved	hypothetical protein conserved
intergenic_LtaPh_2510000_LtaPh_2510100	BLBS01000034.1	349987	T	C	0.44,0.56,0.0	+	+	876 nts downstream of LtaPh_2510000	38 nts upstream of LtaPh_2510100	hypothetical protein conserved	gamma-tubulin
intergenic_LtaPh_2510100_LtaPh_2510200	BLBS01000034.1	352437	A	T	0.58,0.42,0.0	+	+	1069 nts downstream of LtaPh_2510100	188 nts upstream of LtaPh_2510200	gamma-tubulin	hypothetical protein conserved
intergenic_LtaPh_2510200_LtaPh_2510300	BLBS01000034.1	356557	G	A	0.55,0.45,0.0	+	+	303 nts downstream of LtaPh_2510200	710 nts upstream of LtaPh_2510300	hypothetical protein conserved	dynein heavy chain putative
intergenic_LtaPh_2510200_LtaPh_2510300	BLBS01000034.1	356626	C	T	0.59,0.41,0.0	+	+	372 nts downstream of LtaPh_2510200	641 nts upstream of LtaPh_2510300	hypothetical protein conserved	dynein heavy chain putative
intergenic_LtaPh_2510200_LtaPh_2510300	BLBS01000034.1	356713	C	A	0.47,0.53,0.0	+	+	459 nts downstream of LtaPh_2510200	554 nts upstream of LtaPh_2510300	hypothetical protein conserved	dynein heavy chain putative
intergenic_LtaPh_2510200_LtaPh_2510300	BLBS01000034.1	356893	A	G	0.57,0.43,0.0	+	+	639 nts downstream of LtaPh_2510200	374 nts upstream of LtaPh_2510300	hypothetical protein conserved	dynein heavy chain putative
intergenic_LtaPh_2510200_LtaPh_2510300	BLBS01000034.1	357099	A	C	0.5,0.5,0.0	+	+	845 nts downstream of LtaPh_2510200	168 nts upstream of LtaPh_2510300	hypothetical protein conserved	dynein heavy chain putative
intergenic_LtaPh_2510200_LtaPh_2510300	BLBS01000034.1	357257	G	A	0.5,0.5,0.0	+	+	1003 nts downstream of LtaPh_2510200	10 nts upstream of LtaPh_2510300	hypothetical protein conserved	dynein heavy chain putative
intergenic_LtaPh_2510300_LtaPh_2510400	BLBS01000034.1	373875	A	G	0.5,0.5,0.0	+	+	2497 nts downstream of LtaPh_2510300	1027 nts upstream of LtaPh_2510400	dynein heavy chain putative	hypothetical protein conserved
intergenic_LtaPh_2510300_LtaPh_2510400	BLBS01000034.1	374488	G	T	0.51,0.49,0.0	+	+	3110 nts downstream of LtaPh_2510300	414 nts upstream of LtaPh_2510400	dynein heavy chain putative	hypothetical protein conserved
intergenic_LtaPh_2510400_LtaPh_2510600	BLBS01000034.1	376509	A	G	0.53,0.47,0.0	+	+	1119 nts downstream of LtaPh_2510400	10139 nts upstream of LtaPh_2510600	hypothetical protein conserved	hypothetical protein conserved
intergenic_LtaPh_2510400_LtaPh_2510600	BLBS01000034.1	376965	A	T	0.79,0.21,0.0	+	+	1575 nts downstream of LtaPh_2510400	9683 nts upstream of LtaPh_2510600	hypothetical protein conserved	hypothetical protein conserved
intergenic_LtaPh_2510400_LtaPh_2510600	BLBS01000034.1	376968	G	C	0.78,0.22,0.0	+	+	1578 nts downstream of LtaPh_2510400	9680 nts upstream of LtaPh_2510600	hypothetical protein conserved	hypothetical protein conserved
intergenic_LtaPh_2510400_LtaPh_2510600	BLBS01000034.1	380789	C	G	0.78,0.22,0.0	+	+	5399 nts downstream of LtaPh_2510400	5859 nts upstream of LtaPh_2510600	hypothetical protein conserved	hypothetical protein conserved
intergenic_LtaPh_2510400_LtaPh_2510600	BLBS01000034.1	380824	G	C	0.87,0.13,0.0	+	+	5434 nts downstream of LtaPh_2510400	5824 nts upstream of LtaPh_2510600	hypothetical protein conserved	hypothetical protein conserved
intergenic_LtaPh_2517900_LtaPh_2518000	BLBS01000034.1	674160	G	A	0.17,0.83,0.0	-	-	1579 nts upstream of LtaPh_2517900	399 nts downstream of LtaPh_2518000	hypothetical protein conserved	pyruvate dehydrogenase E1 beta subunit putative
intergenic_LtaPh_2517900_LtaPh_2518000	BLBS01000034.1	674164	A	G	0.5,0.5,0.0	-	-	1583 nts upstream of LtaPh_2517900	395 nts downstream of LtaPh_2518000	hypothetical protein conserved	pyruvate dehydrogenase E1 beta subunit putative
intergenic_LtaPh_2519101_LtaPh_2519200	BLBS01000034.1	710391	C	T	0.57,0.43,0.0	-	-	56 nts upstream of LtaPh_2519101	1822 nts downstream of LtaPh_2519200	hypothetical protein conserved	hypothetical protein conserved
intergenic_LtaPh_2521200_LtaPh_2521300	BLBS01000034.1	765431	C	G	0.41,0.59,0.0	-	+	1195 nts upstream of LtaPh_2521200	1001 nts upstream of LtaPh_2521300	hypothetical protein conserved	hypothetical protein conserved
intergenic_LtaPh_2521200_LtaPh_2521300	BLBS01000034.1	765459	C	G	0.43,0.57,0.0	-	+	1223 nts upstream of LtaPh_2521200	973 nts upstream of LtaPh_2521300	hypothetical protein conserved	hypothetical protein conserved
intergenic_LtaPh_2521200_LtaPh_2521300	BLBS01000034.1	765505	C	T	0.47,0.53,0.0	-	+	1269 nts upstream of LtaPh_2521200	927 nts upstream of LtaPh_2521300	hypothetical protein conserved	hypothetical protein conserved
intergenic_LtaPh_2521200_LtaPh_2521300	BLBS01000034.1	765507	C	T	0.47,0.53,0.0	-	+	1271 nts upstream of LtaPh_2521200	925 nts upstream of LtaPh_2521300	hypothetical protein conserved	hypothetical protein conserved
intergenic_LtaPh_2521200_LtaPh_2521300	BLBS01000034.1	765509	C	T	0.47,0.53,0.0	-	+	1273 nts upstream of LtaPh_2521200	923 nts upstream of LtaPh_2521300	hypothetical protein conserved	hypothetical protein conserved
intergenic_LtaPh_2521200_LtaPh_2521300	BLBS01000034.1	765511	C	T	0.49,0.51,0.0	-	+	1275 nts upstream of LtaPh_2521200	921 nts upstream of LtaPh_2521300	hypothetical protein conserved	hypothetical protein conserved
intergenic_LtaPh_2521200_LtaPh_2521300	BLBS01000034.1	765523	C	T	0.58,0.42,0.0	-	+	1287 nts upstream of LtaPh_2521200	909 nts upstream of LtaPh_2521300	hypothetical protein conserved	hypothetical protein conserved
intergenic_LtaPh_2521200_LtaPh_2521300	BLBS01000034.1	765529	C	G	0.57,0.43,0.0	-	+	1293 nts upstream of LtaPh_2521200	903 nts upstream of LtaPh_2521300	hypothetical protein conserved	hypothetical protein conserved
intergenic_LtaPh_2521200_LtaPh_2521300	BLBS01000034.1	765541	C	T	0.48,0.52,0.0	-	+	1305 nts upstream of LtaPh_2521200	891 nts upstream of LtaPh_2521300	hypothetical protein conserved	hypothetical protein conserved
intergenic_LtaPh_2521400_LtaPh_2521500	BLBS01000034.1	770598	G	C	0.6,0.4,0.0	-	-	601 nts upstream of LtaPh_2521400	523 nts downstream of LtaPh_2521500	hypothetical protein conserved	hypothetical protein conserved
intergenic_LtaPh_2521500_LtaPh_2521600	BLBS01000034.1	773977	G	T	0.33,0.67,0.0	-	-	1762 nts upstream of LtaPh_2521500	219 nts downstream of LtaPh_2521600	hypothetical protein conserved	hypothetical protein conserved
intergenic_LtaPh_2521600_LtaPh_2521700	BLBS01000034.1	775479	A	G	0.6,0.4,0.0	-	-	132 nts upstream of LtaPh_2521600	1047 nts downstream of LtaPh_2521700	hypothetical protein conserved	helicase-like protein putative
intergenic_LtaPh_2523900_LtaPh_2524000	BLBS01000034.1	833477	T	C	0.54,0.46,0.0	+	+	397 nts downstream of LtaPh_2523900	851 nts upstream of LtaPh_2524000	hypothetical protein conserved	hypothetical protein conserved
intergenic_LtaPh_2524300_LtaPh_2524400	BLBS01000034.1	844969	C	T	0.43,0.57,0.0	+	+	598 nts downstream of LtaPh_2524300	407 nts upstream of LtaPh_2524400	hypothetical protein conserved	hypothetical protein conserved
intergenic_LtaPh_2601500_LtaPh_2601600	BLBS01000035.1	33974	C	T	0.0,1.0,0.0	-	+	1812 nts upstream of LtaPh_2601500	3388 nts upstream of LtaPh_2601600	nuclear lim interactor-interacting factor-like protein	60S ribosomal protein L7 putative
intergenic_LtaPh_2601681_LtaPh_2601700	BLBS01000035.1	40813	T	G	0.08,0.92,0.0	-	-	280 nts upstream of LtaPh_2601681	570 nts downstream of LtaPh_2601700	unspecified product	hypothetical protein conserved
intergenic_LtaPh_2602400_LtaPh_2602500	BLBS01000035.1	59687	G	A	0.0,1.0,0.0	-	-	472 nts upstream of LtaPh_2602400	28 nts downstream of LtaPh_2602500	hypothetical protein conserved	hypothetical protein conserved
intergenic_LtaPh_2605100_LtaPh_2605200	BLBS01000035.1	141564	C	A	0.0,1.0,0.0	-	-	451 nts upstream of LtaPh_2605100	1138 nts downstream of LtaPh_2605200	hypothetical protein conserved	galactofuranosyltransferase lpg1-like protein
intergenic_LtaPh_2607551_LtaPh_2607700	BLBS01000035.1	234918	C	A	0.67,0.33,0.0	-	-	4265 nts upstream of LtaPh_2607551	1354 nts downstream of LtaPh_2607700	type II (glutathione peroxidase-like) tryparedoxin peroxidase	asparagine synthetase a putative
intergenic_LtaPh_2607551_LtaPh_2607700	BLBS01000035.1	234920	C	A	0.67,0.33,0.0	-	-	4267 nts upstream of LtaPh_2607551	1352 nts downstream of LtaPh_2607700	type II (glutathione peroxidase-like) tryparedoxin peroxidase	asparagine synthetase a putative
intergenic_LtaPh_2607551_LtaPh_2607700	BLBS01000035.1	235489	C	A	0.33,0.67,0.0	-	-	4836 nts upstream of LtaPh_2607551	783 nts downstream of LtaPh_2607700	type II (glutathione peroxidase-like) tryparedoxin peroxidase	asparagine synthetase a putative
intergenic_LtaPh_2609500_LtaPh_2609600	BLBS01000035.1	315211	G	C	0.0,1.0,0.0	+	+	29 nts downstream of LtaPh_2609500	1463 nts upstream of LtaPh_2609600	dynein heavy chain putative	hypothetical protein conserved
intergenic_LtaPh_2613200_LtaPh_2613300	BLBS01000035.1	464883	A	C	0.48,0.52,0.0	+	+	1064 nts downstream of LtaPh_2613200	1099 nts upstream of LtaPh_2613300	hypothetical protein conserved	hypothetical protein conserved
intergenic_LtaPh_2618000_LtaPh_2618900	BLBS01000035.1	641222	A	C	0.4,0.6,0.0	+	+	16006 nts downstream of LtaPh_2618000	405 nts upstream of LtaPh_2618900	hypothetical protein unknown function	hypothetical protein conserved
intergenic_LtaPh_2621000_LtaPh_2621100	BLBS01000035.1	740992	C	G	0.31,0.69,0.0	+	+	1141 nts downstream of LtaPh_2621000	3527 nts upstream of LtaPh_2621100	hypothetical protein conserved	cytochrome c oxidase assembly factor putative
intergenic_LtaPh_2622600_LtaPh_2622700	BLBS01000035.1	821291	C	T	0.17,0.83,0.0	+	+	457 nts downstream of LtaPh_2622600	142 nts upstream of LtaPh_2622700	hypothetical protein conserved	hypothetical protein conserved
intergenic_LtaPh_2624700_LtaPh_2624771	BLBS01000036.1	53445	C	A	0.0,1.0,0.0	+	-	4156 nts downstream of LtaPh_2624700	449 nts downstream of LtaPh_2624771	hypothetical protein conserved	60S ribosomal protein L35 putative
intergenic_LtaPh_2625600_LtaPh_2625700	BLBS01000036.1	102099	G	T	0.49,0.51,0.0	+	+	406 nts downstream of LtaPh_2625600	1177 nts upstream of LtaPh_2625700	hypothetical protein conserved	hypothetical protein conserved
intergenic_LtaPh_2704300_LtaPh_2704400	BLBS01000037.1	122796	A	G	0.0,1.0,0.0	+	+	588 nts downstream of LtaPh_2704300	876 nts upstream of LtaPh_2704400	hypothetical protein conserved	hypothetical protein conserved
intergenic_LtaPh_2704800_LtaPh_2704871	BLBS01000037.1	141970	C	A	0.0,1.0,0.0	+	+	457 nts downstream of LtaPh_2704800	2132 nts upstream of LtaPh_2704871	hypothetical protein conserved	cysteine peptidase clan CA family C2 putative
intergenic_LtaPh_2705011_LtaPh_2705081	BLBS01000037.1	188938	A	C	0.14,0.86,0.0	+	+	1002 nts downstream of LtaPh_2705011	10686 nts upstream of LtaPh_2705081	calpain-like cysteine peptidase putative	calpain-like cysteine peptidase putative
intergenic_LtaPh_2716600_LtaPh_2716631	BLBS01000037.1	677820	C	T	0.0,1.0,0.0	+	+	208 nts downstream of LtaPh_2716600	3889 nts upstream of LtaPh_2716631	amino acid transporter putative	diacylglycerol acyltransferase putative
intergenic_LtaPh_2717800_LtaPh_2717900	BLBS01000037.1	744015	C	T	0.0,1.0,0.0	+	+	3329 nts downstream of LtaPh_2717800	312 nts upstream of LtaPh_2717900	eukaryotic translation release factor putative	hypothetical protein conserved
intergenic_LtaPh_2717800_LtaPh_2717900	BLBS01000037.1	744016	T	C	0.0,1.0,0.0	+	+	3330 nts downstream of LtaPh_2717800	311 nts upstream of LtaPh_2717900	eukaryotic translation release factor putative	hypothetical protein conserved
intergenic_LtaPh_2718100_LtaPh_2718200	BLBS01000037.1	771156	T	C	0.73,0.27,0.0	-	-	2449 nts upstream of LtaPh_2718100	173 nts downstream of LtaPh_2718200	hypothetical protein conserved	hypothetical protein conserved
intergenic_LtaPh_2718200_LtaPh_2718300	BLBS01000037.1	778674	T	G	0.33,0.67,0.0	-	-	2651 nts upstream of LtaPh_2718200	2819 nts downstream of LtaPh_2718300	hypothetical protein conserved	casein kinase I-like protein
intergenic_LtaPh_2726300_LtaPh_2726400	BLBS01000038.1	31260	G	A	0.14,0.86,0.0	+	+	662 nts downstream of LtaPh_2726300	185 nts upstream of LtaPh_2726400	hypothetical protein conserved	dynein heavy chain putative
intergenic_LtaPh_2726300_LtaPh_2726400	BLBS01000038.1	31269	A	G	0.54,0.46,0.0	+	+	671 nts downstream of LtaPh_2726300	176 nts upstream of LtaPh_2726400	hypothetical protein conserved	dynein heavy chain putative
intergenic_LtaPh_2726300_LtaPh_2726400	BLBS01000038.1	31273	A	G	0.28,0.72,0.0	+	+	675 nts downstream of LtaPh_2726300	172 nts upstream of LtaPh_2726400	hypothetical protein conserved	dynein heavy chain putative
intergenic_LtaPh_2802100_LtaPh_2802200	BLBS01000039.1	64202	A	G	0.0,1.0,0.0	+	+	2449 nts downstream of LtaPh_2802100	78 nts upstream of LtaPh_2802200	hypothetical protein conserved	histone H2B
intergenic_LtaPh_2805100_LtaPh_2805200	BLBS01000039.1	167700	A	G	0.0,1.0,0.0	-	-	3321 nts upstream of LtaPh_2805100	3554 nts downstream of LtaPh_2805200	propionyl-coa carboxylase beta chain putative	hypothetical protein conserved
intergenic_LtaPh_2812300_LtaPh_2812451	BLBS01000039.1	432321	A	C	0.82,0.18,0.0	+	+	786 nts downstream of LtaPh_2812300	4672 nts upstream of LtaPh_2812451	vacuolar type H+ ATPase subunit putative	AN1-like zinc finger putative
intergenic_LtaPh_2812300_LtaPh_2812451	BLBS01000039.1	432326	T	C	0.8,0.2,0.0	+	+	791 nts downstream of LtaPh_2812300	4667 nts upstream of LtaPh_2812451	vacuolar type H+ ATPase subunit putative	AN1-like zinc finger putative
intergenic_LtaPh_2812300_LtaPh_2812451	BLBS01000039.1	432330	A	C	0.8,0.2,0.0	+	+	795 nts downstream of LtaPh_2812300	4663 nts upstream of LtaPh_2812451	vacuolar type H+ ATPase subunit putative	AN1-like zinc finger putative
intergenic_LtaPh_2812300_LtaPh_2812451	BLBS01000039.1	432337	A	C	0.8,0.2,0.0	+	+	802 nts downstream of LtaPh_2812300	4656 nts upstream of LtaPh_2812451	vacuolar type H+ ATPase subunit putative	AN1-like zinc finger putative
intergenic_LtaPh_2812600_LtaPh_2812700	BLBS01000039.1	441566	G	A	0.39,0.61,0.0	+	+	2719 nts downstream of LtaPh_2812600	1849 nts upstream of LtaPh_2812700	hypothetical protein conserved	heat shock protein 70-related protein
intergenic_LtaPh_2812700_LtaPh_2812731	BLBS01000039.1	447199	A	C	0.75,0.25,0.0	+	+	1808 nts downstream of LtaPh_2812700	1013 nts upstream of LtaPh_2812731	heat shock protein 70-related protein	heat shock protein 70-related protein
intergenic_LtaPh_2818000_LtaPh_2818100	BLBS01000039.1	668480	G	T	0.53,0.47,0.0	-	-	489 nts upstream of LtaPh_2818000	534 nts downstream of LtaPh_2818100	hypothetical protein conserved	protein kinase putative
intergenic_LtaPh_2818800_LtaPh_2818900	BLBS01000039.1	706164	C	T	0.37,0.63,0.0	-	-	205 nts upstream of LtaPh_2818800	880 nts downstream of LtaPh_2818900	DNA repair protein putative	hypothetical protein conserved
intergenic_LtaPh_2823200_LtaPh_2823300	BLBS01000039.1	873533	G	T	0.43,0.57,0.0	+	+	1470 nts downstream of LtaPh_2823200	1844 nts upstream of LtaPh_2823300	hypothetical protein conserved	glycosomal membrane protein-like protein
intergenic_LtaPh_2823200_LtaPh_2823300	BLBS01000039.1	873534	G	A	0.46,0.54,0.0	+	+	1471 nts downstream of LtaPh_2823200	1843 nts upstream of LtaPh_2823300	hypothetical protein conserved	glycosomal membrane protein-like protein
intergenic_LtaPh_2828000_LtaPh_2828011	BLBS01000039.1	1045479	C	G	0.04,0.96,0.0	-	-	67 nts upstream of LtaPh_2828000	1938 nts downstream of LtaPh_2828011	gamma-tubulin complex subunit putative	heat-shock protein hsp70 putative
intergenic_LtaPh_2828000_LtaPh_2828011	BLBS01000039.1	1046857	A	C	0.41,0.59,0.0	-	-	1445 nts upstream of LtaPh_2828000	560 nts downstream of LtaPh_2828011	gamma-tubulin complex subunit putative	heat-shock protein hsp70 putative
intergenic_LtaPh_2828900_LtaPh_2829000	BLBS01000039.1	1099053	A	C	0.39,0.61,0.0	-	-	212 nts upstream of LtaPh_2828900	696 nts downstream of LtaPh_2829000	hypothetical protein unknown function	dynein heavy chain putative
intergenic_LtaPh_2900100_LtaPh_2900200	BLBS01000040.1	3986	C	G	0.56,0.44,0.0	-	-	2058 nts upstream of LtaPh_2900100	206 nts downstream of LtaPh_2900200	32-trans-enoyl-coA isomerase mitochondrial precursor-like protein	transcription factor-like protein
intergenic_LtaPh_2901100_LtaPh_2901200	BLBS01000040.1	34245	G	A	0.79,0.21,0.0	-	-	1255 nts upstream of LtaPh_2901100	3554 nts downstream of LtaPh_2901200	hypothetical protein conserved	proteasome regulatory non-ATPase subunit putative
intergenic_LtaPh_2902831_LtaPh_2902861	BLBS01000040.1	89815	A	C	0.63,0.37,0.0	+	+	956 nts downstream of LtaPh_2902831	328 nts upstream of LtaPh_2902861	hypothetical protein conserved	unspecified product
intergenic_LtaPh_2905000_LtaPh_2905100	BLBS01000040.1	166597	G	A	0.49,0.51,0.0	-	-	2120 nts upstream of LtaPh_2905000	3764 nts downstream of LtaPh_2905100	hypothetical protein conserved	hypothetical protein unknown function
intergenic_LtaPh_2908201_LtaPh_2905400	BLBS01000040.1	183349	T	G	0.71,0.29,0.0	-	-	810 nts upstream of LtaPh_2908201	1177 nts downstream of LtaPh_2905400	hypothetical protein conserved	hypothetical protein conserved
intergenic_LtaPh_2908201_LtaPh_2905400	BLBS01000040.1	183351	C	G	0.71,0.29,0.0	-	-	812 nts upstream of LtaPh_2908201	1175 nts downstream of LtaPh_2905400	hypothetical protein conserved	hypothetical protein conserved
intergenic_LtaPh_2907700_LtaPh_2907800	BLBS01000040.1	263705	A	G	0.67,0.33,0.0	-	-	817 nts upstream of LtaPh_2907700	577 nts downstream of LtaPh_2907800	peroxisomal targeting signal type 2 receptor putative	unspecified product
intergenic_LtaPh_2912000_LtaPh_2912100	BLBS01000041.1	93577	A	C	0.42,0.58,0.0	+	+	1260 nts downstream of LtaPh_2912000	2165 nts upstream of LtaPh_2912100	hypothetical protein conserved	hypothetical protein conserved
intergenic_LtaPh_2912000_LtaPh_2912100	BLBS01000041.1	93910	A	G	0.49,0.51,0.0	+	+	1593 nts downstream of LtaPh_2912000	1832 nts upstream of LtaPh_2912100	hypothetical protein conserved	hypothetical protein conserved
intergenic_LtaPh_2912000_LtaPh_2912100	BLBS01000041.1	93987	A	G	0.6,0.4,0.0	+	+	1670 nts downstream of LtaPh_2912000	1755 nts upstream of LtaPh_2912100	hypothetical protein conserved	hypothetical protein conserved
intergenic_LtaPh_2912000_LtaPh_2912100	BLBS01000041.1	94006	T	C	0.57,0.43,0.0	+	+	1689 nts downstream of LtaPh_2912000	1736 nts upstream of LtaPh_2912100	hypothetical protein conserved	hypothetical protein conserved
intergenic_LtaPh_2912000_LtaPh_2912100	BLBS01000041.1	94113	A	C	0.55,0.45,0.0	+	+	1796 nts downstream of LtaPh_2912000	1629 nts upstream of LtaPh_2912100	hypothetical protein conserved	hypothetical protein conserved
intergenic_LtaPh_2912000_LtaPh_2912100	BLBS01000041.1	94320	T	C	0.62,0.38,0.0	+	+	2003 nts downstream of LtaPh_2912000	1422 nts upstream of LtaPh_2912100	hypothetical protein conserved	hypothetical protein conserved
intergenic_LtaPh_2912000_LtaPh_2912100	BLBS01000041.1	94440	T	C	0.41,0.59,0.0	+	+	2123 nts downstream of LtaPh_2912000	1302 nts upstream of LtaPh_2912100	hypothetical protein conserved	hypothetical protein conserved
intergenic_LtaPh_2912100_LtaPh_2912200	BLBS01000041.1	96644	T	C	0.55,0.45,0.0	+	+	324 nts downstream of LtaPh_2912100	780 nts upstream of LtaPh_2912200	hypothetical protein conserved	hypothetical protein conserved
intergenic_LtaPh_2912100_LtaPh_2912200	BLBS01000041.1	96741	A	C	0.55,0.45,0.0	+	+	421 nts downstream of LtaPh_2912100	683 nts upstream of LtaPh_2912200	hypothetical protein conserved	hypothetical protein conserved
intergenic_LtaPh_2912100_LtaPh_2912200	BLBS01000041.1	96871	T	C	0.61,0.39,0.0	+	+	551 nts downstream of LtaPh_2912100	553 nts upstream of LtaPh_2912200	hypothetical protein conserved	hypothetical protein conserved
intergenic_LtaPh_2912100_LtaPh_2912200	BLBS01000041.1	96975	C	G	0.31,0.69,0.0	+	+	655 nts downstream of LtaPh_2912100	449 nts upstream of LtaPh_2912200	hypothetical protein conserved	hypothetical protein conserved
intergenic_LtaPh_2912700_LtaPh_2912800	BLBS01000041.1	137191	T	C	0.0,1.0,0.0	+	+	6690 nts downstream of LtaPh_2912700	667 nts upstream of LtaPh_2912800	hypothetical protein conserved	hypothetical protein conserved
intergenic_LtaPh_2913000_LtaPh_2913100	BLBS01000041.1	152863	T	A	0.6,0.4,0.0	+	+	2819 nts downstream of LtaPh_2913000	1092 nts upstream of LtaPh_2913100	tryparedoxin-like protein	tryparedoxin putative
intergenic_LtaPh_2913000_LtaPh_2913100	BLBS01000041.1	152864	A	T	0.6,0.4,0.0	+	+	2820 nts downstream of LtaPh_2913000	1091 nts upstream of LtaPh_2913100	tryparedoxin-like protein	tryparedoxin putative
intergenic_LtaPh_2914300_LtaPh_2914401	BLBS01000041.1	211255	G	A	0.47,0.53,0.0	+	+	3102 nts downstream of LtaPh_2914300	306 nts upstream of LtaPh_2914401	ATP-dependent clp protease subunit heat shock protein 100 putative	lipase domain protein putative
intergenic_LtaPh_2915100_LtaPh_2915200	BLBS01000041.1	267367	G	C	0.79,0.21,0.0	+	+	1276 nts downstream of LtaPh_2915100	11583 nts upstream of LtaPh_2915200	RNA binding protein putative	RNA binding protein putative
intergenic_LtaPh_2915100_LtaPh_2915200	BLBS01000041.1	277892	G	A	0.65,0.35,0.0	+	+	11801 nts downstream of LtaPh_2915100	1058 nts upstream of LtaPh_2915200	RNA binding protein putative	RNA binding protein putative
intergenic_LtaPh_2915200_LtaPh_2915300	BLBS01000041.1	294907	G	A	0.48,0.52,0.0	+	+	13966 nts downstream of LtaPh_2915200	5386 nts upstream of LtaPh_2915300	RNA binding protein putative	RNA binding protein putative
intergenic_LtaPh_2915500_LtaPh_2915600	BLBS01000041.1	320823	T	A	0.57,0.43,0.0	+	+	6345 nts downstream of LtaPh_2915500	4740 nts upstream of LtaPh_2915600	RNA binding protein putative	hypothetical protein conserved
intergenic_LtaPh_2915500_LtaPh_2915600	BLBS01000041.1	320824	A	T	0.57,0.43,0.0	+	+	6346 nts downstream of LtaPh_2915500	4739 nts upstream of LtaPh_2915600	RNA binding protein putative	hypothetical protein conserved
intergenic_LtaPh_2915500_LtaPh_2915600	BLBS01000041.1	320840	C	T	0.33,0.67,0.0	+	+	6362 nts downstream of LtaPh_2915500	4723 nts upstream of LtaPh_2915600	RNA binding protein putative	hypothetical protein conserved
intergenic_LtaPh_2919900_LtaPh_2920000	BLBS01000041.1	520142	T	G	0.71,0.29,0.0	-	-	1902 nts upstream of LtaPh_2919900	186 nts downstream of LtaPh_2920000	hypothetical protein conserved	hypothetical protein conserved
intergenic_LtaPh_2922600_LtaPh_2922800	BLBS01000041.1	630325	C	T	0.5,0.5,0.0	-	-	5515 nts upstream of LtaPh_2922600	7302 nts downstream of LtaPh_2922800	C-8 sterol isomerase-like protein	Rab-GDP dissociation inhibitor putative
intergenic_LtaPh_2922600_LtaPh_2922800	BLBS01000041.1	635072	T	G	0.5,0.5,0.0	-	-	10262 nts upstream of LtaPh_2922600	2555 nts downstream of LtaPh_2922800	C-8 sterol isomerase-like protein	Rab-GDP dissociation inhibitor putative
intergenic_LtaPh_2923100_LtaPh_2923500	BLBS01000041.1	655934	C	T	0.51,0.49,0.0	-	-	3487 nts upstream of LtaPh_2923100	642 nts downstream of LtaPh_2923500	hypothetical protein conserved	GTP-binding protein putative
intergenic_LtaPh_2927200_LtaPh_2927300	BLBS01000041.1	777065	C	T	0.7,0.3,0.0	+	+	1002 nts downstream of LtaPh_2927200	226 nts upstream of LtaPh_2927300	hypothetical protein conserved	hypothetical protein conserved
intergenic_LtaPh_2927900_LtaPh_2928000	BLBS01000041.1	802933	G	C	0.8,0.2,0.0	+	+	666 nts downstream of LtaPh_2927900	444 nts upstream of LtaPh_2928000	hypothetical protein conserved	unspecified product
intergenic_LtaPh_3002100_LtaPh_3002200	BLBS01000042.1	49801	C	T	0.5,0.5,0.0	-	-	1129 nts upstream of LtaPh_3002100	147 nts downstream of LtaPh_3002200	leucine-rich repeat protein putative	hypothetical protein conserved
intergenic_LtaPh_3002551_LtaPh_3002600	BLBS01000042.1	61658	G	T	0.17,0.83,0.0	+	-	796 nts downstream of LtaPh_3002551	89 nts downstream of LtaPh_3002600	hypothetical protein conserved	ribosomal RNA adenine dimethylase family protein putative
intergenic_LtaPh_3011200_LtaPh_3011300	BLBS01000043.1	123386	C	T	0.0,1.0,0.0	+	+	808 nts downstream of LtaPh_3011200	998 nts upstream of LtaPh_3011300	thioredoxin putative	hypothetical protein conserved
intergenic_LtaPh_3011900_LtaPh_3012000	BLBS01000043.1	147196	C	T	0.49,0.51,0.0	+	+	341 nts downstream of LtaPh_3011900	2032 nts upstream of LtaPh_3012000	hypothetical protein unknown function	hypothetical protein conserved
intergenic_LtaPh_3012000_LtaPh_3012100	BLBS01000043.1	152911	A	C	0.36,0.64,0.0	+	+	177 nts downstream of LtaPh_3012000	1763 nts upstream of LtaPh_3012100	hypothetical protein conserved	drev methyltransferase putative
intergenic_LtaPh_3012000_LtaPh_3012100	BLBS01000043.1	153402	G	T	0.53,0.47,0.0	+	+	668 nts downstream of LtaPh_3012000	1272 nts upstream of LtaPh_3012100	hypothetical protein conserved	drev methyltransferase putative
intergenic_LtaPh_3012000_LtaPh_3012100	BLBS01000043.1	154159	C	T	0.43,0.57,0.0	+	+	1425 nts downstream of LtaPh_3012000	515 nts upstream of LtaPh_3012100	hypothetical protein conserved	drev methyltransferase putative
intergenic_LtaPh_3012000_LtaPh_3012100	BLBS01000043.1	154332	T	C	0.35,0.65,0.0	+	+	1598 nts downstream of LtaPh_3012000	342 nts upstream of LtaPh_3012100	hypothetical protein conserved	drev methyltransferase putative
intergenic_LtaPh_3012100_LtaPh_3012200	BLBS01000043.1	155650	G	T	0.35,0.65,0.0	+	+	65 nts downstream of LtaPh_3012100	3016 nts upstream of LtaPh_3012200	drev methyltransferase putative	RNA-binding protein putative
intergenic_LtaPh_3012100_LtaPh_3012200	BLBS01000043.1	155890	G	C	0.43,0.57,0.0	+	+	305 nts downstream of LtaPh_3012100	2776 nts upstream of LtaPh_3012200	drev methyltransferase putative	RNA-binding protein putative
intergenic_LtaPh_3012100_LtaPh_3012200	BLBS01000043.1	156654	A	G	0.34,0.66,0.0	+	+	1069 nts downstream of LtaPh_3012100	2012 nts upstream of LtaPh_3012200	drev methyltransferase putative	RNA-binding protein putative
intergenic_LtaPh_3012200_LtaPh_3012300	BLBS01000043.1	161803	C	A	0.57,0.43,0.0	+	+	558 nts downstream of LtaPh_3012200	4628 nts upstream of LtaPh_3012300	RNA-binding protein putative	importin alpha putative
intergenic_LtaPh_3012200_LtaPh_3012300	BLBS01000043.1	163995	T	G	0.55,0.45,0.0	+	+	2750 nts downstream of LtaPh_3012200	2436 nts upstream of LtaPh_3012300	RNA-binding protein putative	importin alpha putative
intergenic_LtaPh_3012200_LtaPh_3012300	BLBS01000043.1	164781	G	T	0.46,0.54,0.0	+	+	3536 nts downstream of LtaPh_3012200	1650 nts upstream of LtaPh_3012300	RNA-binding protein putative	importin alpha putative
intergenic_LtaPh_3012200_LtaPh_3012300	BLBS01000043.1	164972	T	G	0.53,0.47,0.0	+	+	3727 nts downstream of LtaPh_3012200	1459 nts upstream of LtaPh_3012300	RNA-binding protein putative	importin alpha putative
intergenic_LtaPh_3012200_LtaPh_3012300	BLBS01000043.1	165174	C	G	0.41,0.59,0.0	+	+	3929 nts downstream of LtaPh_3012200	1257 nts upstream of LtaPh_3012300	RNA-binding protein putative	importin alpha putative
intergenic_LtaPh_3012200_LtaPh_3012300	BLBS01000043.1	165369	G	T	0.43,0.57,0.0	+	+	4124 nts downstream of LtaPh_3012200	1062 nts upstream of LtaPh_3012300	RNA-binding protein putative	importin alpha putative
intergenic_LtaPh_3012200_LtaPh_3012300	BLBS01000043.1	165374	G	A	0.45,0.55,0.0	+	+	4129 nts downstream of LtaPh_3012200	1057 nts upstream of LtaPh_3012300	RNA-binding protein putative	importin alpha putative
intergenic_LtaPh_3012200_LtaPh_3012300	BLBS01000043.1	165409	C	A	0.53,0.47,0.0	+	+	4164 nts downstream of LtaPh_3012200	1022 nts upstream of LtaPh_3012300	RNA-binding protein putative	importin alpha putative
intergenic_LtaPh_3012200_LtaPh_3012300	BLBS01000043.1	165427	A	G	0.58,0.42,0.0	+	+	4182 nts downstream of LtaPh_3012200	1004 nts upstream of LtaPh_3012300	RNA-binding protein putative	importin alpha putative
intergenic_LtaPh_3012200_LtaPh_3012300	BLBS01000043.1	165459	T	C	0.57,0.43,0.0	+	+	4214 nts downstream of LtaPh_3012200	972 nts upstream of LtaPh_3012300	RNA-binding protein putative	importin alpha putative
intergenic_LtaPh_3012200_LtaPh_3012300	BLBS01000043.1	165511	C	T	0.44,0.56,0.0	+	+	4266 nts downstream of LtaPh_3012200	920 nts upstream of LtaPh_3012300	RNA-binding protein putative	importin alpha putative
intergenic_LtaPh_3012200_LtaPh_3012300	BLBS01000043.1	166232	T	C	0.57,0.43,0.0	+	+	4987 nts downstream of LtaPh_3012200	199 nts upstream of LtaPh_3012300	RNA-binding protein putative	importin alpha putative
intergenic_LtaPh_3012200_LtaPh_3012300	BLBS01000043.1	166417	G	A	0.52,0.48,0.0	+	+	5172 nts downstream of LtaPh_3012200	14 nts upstream of LtaPh_3012300	RNA-binding protein putative	importin alpha putative
intergenic_LtaPh_3012300_LtaPh_3012400	BLBS01000043.1	168888	T	G	0.44,0.56,0.0	+	+	838 nts downstream of LtaPh_3012300	1667 nts upstream of LtaPh_3012400	importin alpha putative	hypothetical protein conserved
intergenic_LtaPh_3012300_LtaPh_3012400	BLBS01000043.1	170269	C	T	0.55,0.45,0.0	+	+	2219 nts downstream of LtaPh_3012300	286 nts upstream of LtaPh_3012400	importin alpha putative	hypothetical protein conserved
intergenic_LtaPh_3012700_LtaPh_3012800	BLBS01000043.1	183219	T	C	0.32,0.68,0.0	+	+	412 nts downstream of LtaPh_3012700	742 nts upstream of LtaPh_3012800	hypothetical protein conserved	hypothetical protein unknown function
intergenic_LtaPh_3012800_LtaPh_3012900	BLBS01000043.1	187048	T	C	0.38,0.62,0.0	+	+	1084 nts downstream of LtaPh_3012800	1272 nts upstream of LtaPh_3012900	hypothetical protein unknown function	hypothetical protein conserved
intergenic_LtaPh_3012900_LtaPh_3013000	BLBS01000043.1	189548	T	C	0.29,0.71,0.0	+	+	731 nts downstream of LtaPh_3012900	1820 nts upstream of LtaPh_3013000	hypothetical protein conserved	hypothetical protein unknown function
intergenic_LtaPh_3013000_LtaPh_3013100	BLBS01000043.1	193547	G	T	0.76,0.24,0.0	+	+	1949 nts downstream of LtaPh_3013000	100 nts upstream of LtaPh_3013100	hypothetical protein unknown function	ubiquitin hydrolase putative
intergenic_LtaPh_3021201_LtaPh_3021300	BLBS01000043.1	545313	A	C	0.0,1.0,0.0	-	-	969 nts upstream of LtaPh_3021201	43 nts downstream of LtaPh_3021300	alcohol dehydrogenase putative	hypothetical protein conserved
intergenic_LtaPh_3022200_LtaPh_3022300	BLBS01000043.1	597578	A	T	0.0,1.0,0.0	-	-	8788 nts upstream of LtaPh_3022200	6832 nts downstream of LtaPh_3022300	RNA-binding protein putative	hypothetical protein conserved
intergenic_LtaPh_3022400_LtaPh_3022500	BLBS01000043.1	614748	C	G	0.64,0.36,0.0	-	-	1313 nts upstream of LtaPh_3022400	641 nts downstream of LtaPh_3022500	endosomal trafficking protein RME-8 putative	hypothetical protein conserved
intergenic_LtaPh_3022500_LtaPh_3022600	BLBS01000043.1	618359	C	T	0.0,1.0,0.0	-	-	1030 nts upstream of LtaPh_3022500	373 nts downstream of LtaPh_3022600	hypothetical protein conserved	hypothetical protein unknown function
intergenic_LtaPh_3022500_LtaPh_3022600	BLBS01000043.1	618360	T	C	0.0,1.0,0.0	-	-	1031 nts upstream of LtaPh_3022500	372 nts downstream of LtaPh_3022600	hypothetical protein conserved	hypothetical protein unknown function
intergenic_LtaPh_3023100_LtaPh_3023300	BLBS01000043.1	645081	G	T	0.0,1.0,0.0	-	-	3310 nts upstream of LtaPh_3023100	607 nts downstream of LtaPh_3023300	tubulin-tyrosine ligase-like protein	ATP-dependent DEAD/H DNA helicase recQ family-like protein
intergenic_LtaPh_3026300_LtaPh_3026400	BLBS01000043.1	792321	G	T	0.0,1.0,0.0	-	-	223 nts upstream of LtaPh_3026300	655 nts downstream of LtaPh_3026400	hypothetical protein conserved	hypothetical protein conserved
intergenic_LtaPh_3026300_LtaPh_3026400	BLBS01000043.1	792322	T	G	0.0,1.0,0.0	-	-	224 nts upstream of LtaPh_3026300	654 nts downstream of LtaPh_3026400	hypothetical protein conserved	hypothetical protein conserved
intergenic_LtaPh_3026800_LtaPh_3026900	BLBS01000043.1	804579	G	T	0.0,1.0,0.0	-	-	1599 nts upstream of LtaPh_3026800	170 nts downstream of LtaPh_3026900	sh3 domain protein-like protein	hypothetical protein conserved
intergenic_LtaPh_3026800_LtaPh_3026900	BLBS01000043.1	804580	T	G	0.0,1.0,0.0	-	-	1600 nts upstream of LtaPh_3026800	169 nts downstream of LtaPh_3026900	sh3 domain protein-like protein	hypothetical protein conserved
intergenic_LtaPh_3027600_LtaPh_3027700	BLBS01000043.1	829668	A	C	0.0,1.0,0.0	-	-	688 nts upstream of LtaPh_3027600	1148 nts downstream of LtaPh_3027700	superoxide dismutase putative	hypothetical protein unknown function
intergenic_LtaPh_3034100_LtaPh_3034200	BLBS01000043.1	1031179	G	A	0.8,0.2,0.0	+	+	5030 nts downstream of LtaPh_3034100	3763 nts upstream of LtaPh_3034200	hypothetical protein conserved	pas-domain containing phosphoglycerate kinase putative
intergenic_LtaPh_3034700_LtaPh_3034800	BLBS01000043.1	1064804	G	T	0.5,0.5,0.0	+	+	3007 nts downstream of LtaPh_3034700	2397 nts upstream of LtaPh_3034800	hypothetical protein conserved	DNA ligase I putative
intergenic_LtaPh_3103500_LtaPh_3104831	BLBS01000044.1	91842	T	C	0.69,0.31,0.0	-	-	2005 nts upstream of LtaPh_3103500	1248 nts downstream of LtaPh_3104831	amino acid transporter putative	amino acid permease putative
intergenic_LtaPh_3103500_LtaPh_3104831	BLBS01000044.1	91848	T	C	0.75,0.25,0.0	-	-	2011 nts upstream of LtaPh_3103500	1242 nts downstream of LtaPh_3104831	amino acid transporter putative	amino acid permease putative
intergenic_LtaPh_3104300_LtaPh_3104400	BLBS01000044.1	131481	G	T	0.4,0.6,0.0	-	-	943 nts upstream of LtaPh_3104300	1405 nts downstream of LtaPh_3104400	calpain-like protein putative	calpain-like cysteine peptidase putative
intergenic_LtaPh_3104600_LtaPh_3104700	BLBS01000044.1	147094	A	G	0.4,0.6,0.0	-	-	540 nts upstream of LtaPh_3104600	1611 nts downstream of LtaPh_3104700	cytoskeleton-associated protein CAP5.5 putative	calpain-like cysteine peptidase putative
intergenic_LtaPh_3104600_LtaPh_3104700	BLBS01000044.1	147112	T	G	0.41,0.59,0.0	-	-	558 nts upstream of LtaPh_3104600	1593 nts downstream of LtaPh_3104700	cytoskeleton-associated protein CAP5.5 putative	calpain-like cysteine peptidase putative
intergenic_LtaPh_3104600_LtaPh_3104700	BLBS01000044.1	147120	A	G	0.4,0.6,0.0	-	-	566 nts upstream of LtaPh_3104600	1585 nts downstream of LtaPh_3104700	cytoskeleton-associated protein CAP5.5 putative	calpain-like cysteine peptidase putative
intergenic_LtaPh_3104600_LtaPh_3104700	BLBS01000044.1	147346	G	T	0.42,0.58,0.0	-	-	792 nts upstream of LtaPh_3104600	1359 nts downstream of LtaPh_3104700	cytoskeleton-associated protein CAP5.5 putative	calpain-like cysteine peptidase putative
intergenic_LtaPh_3104600_LtaPh_3104700	BLBS01000044.1	147473	T	C	0.46,0.54,0.0	-	-	919 nts upstream of LtaPh_3104600	1232 nts downstream of LtaPh_3104700	cytoskeleton-associated protein CAP5.5 putative	calpain-like cysteine peptidase putative
intergenic_LtaPh_3104600_LtaPh_3104700	BLBS01000044.1	147474	T	C	0.47,0.53,0.0	-	-	920 nts upstream of LtaPh_3104600	1231 nts downstream of LtaPh_3104700	cytoskeleton-associated protein CAP5.5 putative	calpain-like cysteine peptidase putative
intergenic_LtaPh_3104600_LtaPh_3104700	BLBS01000044.1	147579	G	T	0.39,0.61,0.0	-	-	1025 nts upstream of LtaPh_3104600	1126 nts downstream of LtaPh_3104700	cytoskeleton-associated protein CAP5.5 putative	calpain-like cysteine peptidase putative
intergenic_LtaPh_3104600_LtaPh_3104700	BLBS01000044.1	147581	T	C	0.37,0.63,0.0	-	-	1027 nts upstream of LtaPh_3104600	1124 nts downstream of LtaPh_3104700	cytoskeleton-associated protein CAP5.5 putative	calpain-like cysteine peptidase putative
intergenic_LtaPh_3104600_LtaPh_3104700	BLBS01000044.1	147806	A	G	0.44,0.56,0.0	-	-	1252 nts upstream of LtaPh_3104600	899 nts downstream of LtaPh_3104700	cytoskeleton-associated protein CAP5.5 putative	calpain-like cysteine peptidase putative
intergenic_LtaPh_3104600_LtaPh_3104700	BLBS01000044.1	147835	T	G	0.44,0.56,0.0	-	-	1281 nts upstream of LtaPh_3104600	870 nts downstream of LtaPh_3104700	cytoskeleton-associated protein CAP5.5 putative	calpain-like cysteine peptidase putative
intergenic_LtaPh_3104600_LtaPh_3104700	BLBS01000044.1	147856	G	A	0.43,0.57,0.0	-	-	1302 nts upstream of LtaPh_3104600	849 nts downstream of LtaPh_3104700	cytoskeleton-associated protein CAP5.5 putative	calpain-like cysteine peptidase putative
intergenic_LtaPh_3104600_LtaPh_3104700	BLBS01000044.1	147874	A	G	0.43,0.57,0.0	-	-	1320 nts upstream of LtaPh_3104600	831 nts downstream of LtaPh_3104700	cytoskeleton-associated protein CAP5.5 putative	calpain-like cysteine peptidase putative
intergenic_LtaPh_3104600_LtaPh_3104700	BLBS01000044.1	147888	A	C	0.38,0.62,0.0	-	-	1334 nts upstream of LtaPh_3104600	817 nts downstream of LtaPh_3104700	cytoskeleton-associated protein CAP5.5 putative	calpain-like cysteine peptidase putative
intergenic_LtaPh_3104600_LtaPh_3104700	BLBS01000044.1	147922	C	G	0.27,0.73,0.0	-	-	1368 nts upstream of LtaPh_3104600	783 nts downstream of LtaPh_3104700	cytoskeleton-associated protein CAP5.5 putative	calpain-like cysteine peptidase putative
intergenic_LtaPh_3104600_LtaPh_3104700	BLBS01000044.1	147980	C	T	0.25,0.75,0.0	-	-	1426 nts upstream of LtaPh_3104600	725 nts downstream of LtaPh_3104700	cytoskeleton-associated protein CAP5.5 putative	calpain-like cysteine peptidase putative
intergenic_LtaPh_3104600_LtaPh_3104700	BLBS01000044.1	148124	G	T	0.12,0.88,0.0	-	-	1570 nts upstream of LtaPh_3104600	581 nts downstream of LtaPh_3104700	cytoskeleton-associated protein CAP5.5 putative	calpain-like cysteine peptidase putative
intergenic_LtaPh_3104600_LtaPh_3104700	BLBS01000044.1	148535	G	C	0.45,0.55,0.0	-	-	1981 nts upstream of LtaPh_3104600	170 nts downstream of LtaPh_3104700	cytoskeleton-associated protein CAP5.5 putative	calpain-like cysteine peptidase putative
intergenic_LtaPh_3104700_LtaPh_3104801	BLBS01000044.1	151069	T	C	0.34,0.66,0.0	-	+	241 nts upstream of LtaPh_3104700	1269 nts upstream of LtaPh_3104801	calpain-like cysteine peptidase putative	hypothetical protein conserved
intergenic_LtaPh_3104700_LtaPh_3104801	BLBS01000044.1	151077	T	A	0.37,0.63,0.0	-	+	249 nts upstream of LtaPh_3104700	1261 nts upstream of LtaPh_3104801	calpain-like cysteine peptidase putative	hypothetical protein conserved
intergenic_LtaPh_3104700_LtaPh_3104801	BLBS01000044.1	151270	A	G	0.36,0.64,0.0	-	+	442 nts upstream of LtaPh_3104700	1068 nts upstream of LtaPh_3104801	calpain-like cysteine peptidase putative	hypothetical protein conserved
intergenic_LtaPh_3104700_LtaPh_3104801	BLBS01000044.1	151365	G	C	0.46,0.54,0.0	-	+	537 nts upstream of LtaPh_3104700	973 nts upstream of LtaPh_3104801	calpain-like cysteine peptidase putative	hypothetical protein conserved
intergenic_LtaPh_3104700_LtaPh_3104801	BLBS01000044.1	151491	T	C	0.42,0.58,0.0	-	+	663 nts upstream of LtaPh_3104700	847 nts upstream of LtaPh_3104801	calpain-like cysteine peptidase putative	hypothetical protein conserved
intergenic_LtaPh_3104700_LtaPh_3104801	BLBS01000044.1	151502	G	A	0.33,0.67,0.0	-	+	674 nts upstream of LtaPh_3104700	836 nts upstream of LtaPh_3104801	calpain-like cysteine peptidase putative	hypothetical protein conserved
intergenic_LtaPh_3104700_LtaPh_3104801	BLBS01000044.1	151872	G	A	0.42,0.58,0.0	-	+	1044 nts upstream of LtaPh_3104700	466 nts upstream of LtaPh_3104801	calpain-like cysteine peptidase putative	hypothetical protein conserved
intergenic_LtaPh_3104700_LtaPh_3104801	BLBS01000044.1	152196	G	C	0.47,0.53,0.0	-	+	1368 nts upstream of LtaPh_3104700	142 nts upstream of LtaPh_3104801	calpain-like cysteine peptidase putative	hypothetical protein conserved
intergenic_LtaPh_3104900_LtaPh_3105000	BLBS01000044.1	153528	A	G	0.38,0.62,0.0	-	-	153 nts upstream of LtaPh_3104900	1894 nts downstream of LtaPh_3105000	hypothetical protein conserved	hypothetical protein conserved
intergenic_LtaPh_3104900_LtaPh_3105000	BLBS01000044.1	154198	C	G	0.43,0.57,0.0	-	-	823 nts upstream of LtaPh_3104900	1224 nts downstream of LtaPh_3105000	hypothetical protein conserved	hypothetical protein conserved
intergenic_LtaPh_3104900_LtaPh_3105000	BLBS01000044.1	154944	T	C	0.46,0.54,0.0	-	-	1569 nts upstream of LtaPh_3104900	478 nts downstream of LtaPh_3105000	hypothetical protein conserved	hypothetical protein conserved
intergenic_LtaPh_3104900_LtaPh_3105000	BLBS01000044.1	155035	T	C	0.37,0.63,0.0	-	-	1660 nts upstream of LtaPh_3104900	387 nts downstream of LtaPh_3105000	hypothetical protein conserved	hypothetical protein conserved
intergenic_LtaPh_3104900_LtaPh_3105000	BLBS01000044.1	155376	G	A	0.77,0.23,0.0	-	-	2001 nts upstream of LtaPh_3104900	46 nts downstream of LtaPh_3105000	hypothetical protein conserved	hypothetical protein conserved
intergenic_LtaPh_3104900_LtaPh_3105000	BLBS01000044.1	155377	A	C	0.77,0.23,0.0	-	-	2002 nts upstream of LtaPh_3104900	45 nts downstream of LtaPh_3105000	hypothetical protein conserved	hypothetical protein conserved
intergenic_LtaPh_3105000_LtaPh_3105100	BLBS01000044.1	156656	A	T	0.81,0.19,0.0	-	-	86 nts upstream of LtaPh_3105000	875 nts downstream of LtaPh_3105100	hypothetical protein conserved	hypothetical protein unknown function
intergenic_LtaPh_3105000_LtaPh_3105100	BLBS01000044.1	156870	G	A	0.83,0.17,0.0	-	-	300 nts upstream of LtaPh_3105000	661 nts downstream of LtaPh_3105100	hypothetical protein conserved	hypothetical protein unknown function
intergenic_LtaPh_3105000_LtaPh_3105100	BLBS01000044.1	157140	G	A	0.82,0.18,0.0	-	-	570 nts upstream of LtaPh_3105000	391 nts downstream of LtaPh_3105100	hypothetical protein conserved	hypothetical protein unknown function
intergenic_LtaPh_3106900_LtaPh_3107100	BLBS01000045.1	35339	A	G	0.83,0.17,0.0	-	-	2825 nts upstream of LtaPh_3106900	946 nts downstream of LtaPh_3107100	hypothetical protein conserved	hypothetical protein conserved
intergenic_LtaPh_3107400_LtaPh_3107600	BLBS01000045.1	54965	T	C	0.4,0.6,0.0	-	+	771 nts upstream of LtaPh_3107400	1289 nts upstream of LtaPh_3107600	hypothetical protein conserved	hypothetical protein unknown function
intergenic_LtaPh_3107400_LtaPh_3107600	BLBS01000045.1	54967	C	T	0.31,0.69,0.0	-	+	773 nts upstream of LtaPh_3107400	1287 nts upstream of LtaPh_3107600	hypothetical protein conserved	hypothetical protein unknown function
intergenic_LtaPh_3108100_LtaPh_3108201	BLBS01000045.1	85072	A	G	0.81,0.19,0.0	-	-	7911 nts upstream of LtaPh_3108100	422 nts downstream of LtaPh_3108201	hypothetical protein conserved	hypothetical protein conserved
intergenic_LtaPh_3108100_LtaPh_3108201	BLBS01000045.1	85308	G	A	0.77,0.23,0.0	-	-	8147 nts upstream of LtaPh_3108100	186 nts downstream of LtaPh_3108201	hypothetical protein conserved	hypothetical protein conserved
intergenic_LtaPh_3108100_LtaPh_3108201	BLBS01000045.1	85310	G	A	0.8,0.2,0.0	-	-	8149 nts upstream of LtaPh_3108100	184 nts downstream of LtaPh_3108201	hypothetical protein conserved	hypothetical protein conserved
intergenic_LtaPh_3108100_LtaPh_3108201	BLBS01000045.1	85312	G	A	0.8,0.2,0.0	-	-	8151 nts upstream of LtaPh_3108100	182 nts downstream of LtaPh_3108201	hypothetical protein conserved	hypothetical protein conserved
intergenic_LtaPh_3108100_LtaPh_3108201	BLBS01000045.1	85315	C	T	0.84,0.16,0.0	-	-	8154 nts upstream of LtaPh_3108100	179 nts downstream of LtaPh_3108201	hypothetical protein conserved	hypothetical protein conserved
intergenic_LtaPh_3108100_LtaPh_3108201	BLBS01000045.1	85316	T	C	0.83,0.17,0.0	-	-	8155 nts upstream of LtaPh_3108100	178 nts downstream of LtaPh_3108201	hypothetical protein conserved	hypothetical protein conserved
intergenic_LtaPh_3108700_LtaPh_3108800	BLBS01000045.1	123156	T	G	0.2,0.8,0.0	-	+	1682 nts upstream of LtaPh_3108700	120 nts upstream of LtaPh_3108800	hypothetical protein conserved	hypothetical protein conserved
intergenic_LtaPh_3108921_LtaPh_3109000	BLBS01000045.1	128632	A	T	0.13,0.87,0.0	+	-	5071 nts downstream of LtaPh_3108921	3532 nts downstream of LtaPh_3109000	hypothetical protein conserved	sodium stibogluconate resistance protein putative
intergenic_LtaPh_3109500_LtaPh_3109600	BLBS01000046.1	29722	T	C	0.22,0.78,0.0	-	-	341 nts upstream of LtaPh_3109500	486 nts downstream of LtaPh_3109600	hypothetical protein conserved	hypothetical protein conserved
intergenic_LtaPh_3111551_LtaPh_3111600	BLBS01000046.1	106166	G	A	0.63,0.37,0.0	+	-	451 nts downstream of LtaPh_3111551	1010 nts downstream of LtaPh_3111600	cytochrome b5-like heme/steroid binding domain containing protein putative	hypothetical protein conserved
intergenic_LtaPh_3112900_LtaPh_3113100	BLBS01000046.1	187589	G	C	0.58,0.42,0.0	-	-	9613 nts upstream of LtaPh_3112900	2818 nts downstream of LtaPh_3113100	hypothetical protein conserved	hypothetical protein unknown function
intergenic_LtaPh_3113901_LtaPh_3114000	BLBS01000046.1	257713	G	C	0.63,0.37,0.0	-	-	9284 nts upstream of LtaPh_3113901	1257 nts downstream of LtaPh_3114000	hypothetical protein conserved	hypothetical protein conserved
intergenic_LtaPh_3121161_LtaPh_3121300	BLBS01000047.1	182289	C	T	0.13,0.87,0.0	-	-	4479 nts upstream of LtaPh_3121161	341 nts downstream of LtaPh_3121300	3-ketoacyl-coA thiolase-like protein putative	hypothetical protein conserved
intergenic_LtaPh_3121161_LtaPh_3121300	BLBS01000047.1	182293	G	A	0.13,0.88,0.0	-	-	4483 nts upstream of LtaPh_3121161	337 nts downstream of LtaPh_3121300	3-ketoacyl-coA thiolase-like protein putative	hypothetical protein conserved
intergenic_LtaPh_3121161_LtaPh_3121300	BLBS01000047.1	182332	G	T	0.08,0.92,0.0	-	-	4522 nts upstream of LtaPh_3121161	298 nts downstream of LtaPh_3121300	3-ketoacyl-coA thiolase-like protein putative	hypothetical protein conserved
intergenic_LtaPh_3121800_LtaPh_3121900	BLBS01000047.1	196917	G	A	0.6,0.4,0.0	-	-	559 nts upstream of LtaPh_3121800	416 nts downstream of LtaPh_3121900	hypothetical protein conserved	hypothetical protein conserved
intergenic_LtaPh_3122100_LtaPh_3122200	BLBS01000047.1	210585	G	A	0.8,0.2,0.0	-	-	1154 nts upstream of LtaPh_3122100	1046 nts downstream of LtaPh_3122200	hypothetical protein conserved	hypothetical protein conserved
intergenic_LtaPh_3123200_LtaPh_3123300	BLBS01000047.1	313443	G	C	0.71,0.29,0.0	-	-	6112 nts upstream of LtaPh_3123200	6066 nts downstream of LtaPh_3123300	hypothetical protein unknown function	mannosyltransferase-like protein
intergenic_LtaPh_3125000_LtaPh_3125101	BLBS01000047.1	395515	T	C	0.77,0.23,0.0	-	-	242 nts upstream of LtaPh_3125000	2514 nts downstream of LtaPh_3125101	unspecified product	hypothetical protein conserved
intergenic_LtaPh_3125000_LtaPh_3125101	BLBS01000047.1	397888	T	A	0.0,1.0,0.0	-	-	2615 nts upstream of LtaPh_3125000	141 nts downstream of LtaPh_3125101	unspecified product	hypothetical protein conserved
intergenic_LtaPh_3126000_LtaPh_3126100	BLBS01000047.1	446330	G	C	0.77,0.23,0.0	-	-	927 nts upstream of LtaPh_3126000	2115 nts downstream of LtaPh_3126100	hypothetical protein unknown function	hypothetical protein conserved
intergenic_LtaPh_3126300_LtaPh_3126400	BLBS01000047.1	466345	C	G	0.84,0.16,0.0	-	-	1123 nts upstream of LtaPh_3126300	6182 nts downstream of LtaPh_3126400	hypothetical protein unknown function	hypothetical protein
intergenic_LtaPh_3126300_LtaPh_3126400	BLBS01000047.1	467280	A	C	0.03,0.97,0.0	-	-	2058 nts upstream of LtaPh_3126300	5247 nts downstream of LtaPh_3126400	hypothetical protein unknown function	hypothetical protein
intergenic_LtaPh_3128800_LtaPh_3128900	BLBS01000047.1	578475	C	T	0.38,0.62,0.0	-	-	483 nts upstream of LtaPh_3128800	1796 nts downstream of LtaPh_3128900	hypothetical protein unknown function	hypothetical protein unknown function
intergenic_LtaPh_3128800_LtaPh_3128900	BLBS01000047.1	578904	A	G	0.0,1.0,0.0	-	-	912 nts upstream of LtaPh_3128800	1367 nts downstream of LtaPh_3128900	hypothetical protein unknown function	hypothetical protein unknown function
intergenic_LtaPh_3129800_LtaPh_3129900	BLBS01000047.1	605360	T	A	0.01,0.99,0.0	-	-	293 nts upstream of LtaPh_3129800	1981 nts downstream of LtaPh_3129900	hypothetical protein unknown function	hypothetical protein conserved
intergenic_LtaPh_3130400_LtaPh_3130500	BLBS01000047.1	634098	C	G	0.86,0.14,0.0	-	-	1347 nts upstream of LtaPh_3130400	609 nts downstream of LtaPh_3130500	hypothetical protein conserved	serine/threonine protein phosphatase pp1 putative
intergenic_LtaPh_3132200_LtaPh_3132300	BLBS01000047.1	685873	T	A	0.76,0.24,0.0	-	-	466 nts upstream of LtaPh_3132200	3356 nts downstream of LtaPh_3132300	kinetoplast-associated protein-like protein	hypothetical protein unknown function
intergenic_LtaPh_3134200_LtaPh_3134300	BLBS01000047.1	740110	C	T	0.7,0.3,0.0	-	-	3293 nts upstream of LtaPh_3134200	229 nts downstream of LtaPh_3134300	hypothetical protein conserved	farnesyltransferase putative
intergenic_LtaPh_3200900_LtaPh_3201000	BLBS01000048.1	27324	T	G	0.0,1.0,0.0	-	-	106 nts upstream of LtaPh_3200900	2938 nts downstream of LtaPh_3201000	hypothetical protein conserved	hypothetical protein conserved
intergenic_LtaPh_3202200_LtaPh_3202300	BLBS01000048.1	67122	A	G	0.77,0.23,0.0	-	-	1198 nts upstream of LtaPh_3202200	794 nts downstream of LtaPh_3202300	hypothetical protein conserved	hypothetical protein conserved
intergenic_LtaPh_3204400_LtaPh_3204551	BLBS01000048.1	160867	G	C	0.0,1.0,0.0	-	-	2080 nts upstream of LtaPh_3204400	2133 nts downstream of LtaPh_3204551	hypothetical protein conserved	60S ribosomal protein L17 putative
intergenic_LtaPh_3205900_LtaPh_3206000	BLBS01000048.1	195199	A	G	0.41,0.59,0.0	+	+	2547 nts downstream of LtaPh_3205900	466 nts upstream of LtaPh_3206000	hypothetical protein conserved	hypothetical protein conserved
intergenic_LtaPh_3208800_LtaPh_3208900	BLBS01000048.1	293800	C	A	0.22,0.78,0.0	+	+	3887 nts downstream of LtaPh_3208800	5127 nts upstream of LtaPh_3208900	serine/threonine protein kinase putative	cyc2-like cyclin putative
intergenic_LtaPh_3209000_LtaPh_3209200	BLBS01000048.1	313317	T	C	0.0,1.0,0.0	+	+	7621 nts downstream of LtaPh_3209000	1026 nts upstream of LtaPh_3209200	hypothetical protein unknown function	hypothetical protein conserved
intergenic_LtaPh_3210300_LtaPh_3210400	BLBS01000048.1	357172	G	A	0.38,0.63,0.0	+	+	322 nts downstream of LtaPh_3210300	3585 nts upstream of LtaPh_3210400	hypothetical protein conserved	ubiquitin-conjugating enzyme protein putative
intergenic_LtaPh_3211300_LtaPh_3211400	BLBS01000048.1	412651	A	T	0.0,1.0,0.0	+	+	653 nts downstream of LtaPh_3211300	996 nts upstream of LtaPh_3211400	hypothetical protein conserved	vacuolar sorting-like protein
intergenic_LtaPh_3211600_LtaPh_3211700	BLBS01000048.1	420444	A	G	0.57,0.43,0.0	+	+	905 nts downstream of LtaPh_3211600	482 nts upstream of LtaPh_3211700	small nuclear ribonucleoprotein putative	hypothetical protein conserved
intergenic_LtaPh_3211600_LtaPh_3211700	BLBS01000048.1	420656	G	T	0.53,0.47,0.0	+	+	1117 nts downstream of LtaPh_3211600	270 nts upstream of LtaPh_3211700	small nuclear ribonucleoprotein putative	hypothetical protein conserved
intergenic_LtaPh_3211600_LtaPh_3211700	BLBS01000048.1	420745	C	G	0.59,0.41,0.0	+	+	1206 nts downstream of LtaPh_3211600	181 nts upstream of LtaPh_3211700	small nuclear ribonucleoprotein putative	hypothetical protein conserved
intergenic_LtaPh_3211700_LtaPh_3211800	BLBS01000048.1	421741	C	T	0.49,0.51,0.0	+	+	249 nts downstream of LtaPh_3211700	1825 nts upstream of LtaPh_3211800	hypothetical protein conserved	hypothetical protein conserved
intergenic_LtaPh_3211700_LtaPh_3211800	BLBS01000048.1	421847	T	C	0.63,0.38,0.0	+	+	355 nts downstream of LtaPh_3211700	1719 nts upstream of LtaPh_3211800	hypothetical protein conserved	hypothetical protein conserved
intergenic_LtaPh_3211700_LtaPh_3211800	BLBS01000048.1	422264	C	T	0.37,0.63,0.0	+	+	772 nts downstream of LtaPh_3211700	1302 nts upstream of LtaPh_3211800	hypothetical protein conserved	hypothetical protein conserved
intergenic_LtaPh_3211700_LtaPh_3211800	BLBS01000048.1	422846	T	C	0.58,0.42,0.0	+	+	1354 nts downstream of LtaPh_3211700	720 nts upstream of LtaPh_3211800	hypothetical protein conserved	hypothetical protein conserved
intergenic_LtaPh_3211700_LtaPh_3211800	BLBS01000048.1	422857	G	C	0.63,0.37,0.0	+	+	1365 nts downstream of LtaPh_3211700	709 nts upstream of LtaPh_3211800	hypothetical protein conserved	hypothetical protein conserved
intergenic_LtaPh_3211700_LtaPh_3211800	BLBS01000048.1	423261	C	G	0.6,0.4,0.0	+	+	1769 nts downstream of LtaPh_3211700	305 nts upstream of LtaPh_3211800	hypothetical protein conserved	hypothetical protein conserved
intergenic_LtaPh_3211700_LtaPh_3211800	BLBS01000048.1	423430	A	G	0.5,0.5,0.0	+	+	1938 nts downstream of LtaPh_3211700	136 nts upstream of LtaPh_3211800	hypothetical protein conserved	hypothetical protein conserved
intergenic_LtaPh_3211800_LtaPh_3211900	BLBS01000048.1	429595	C	T	0.52,0.48,0.0	+	+	1140 nts downstream of LtaPh_3211800	468 nts upstream of LtaPh_3211900	hypothetical protein conserved	exportin 1 putative
intergenic_LtaPh_3211900_LtaPh_3212000	BLBS01000048.1	433486	G	T	0.52,0.48,0.0	+	+	310 nts downstream of LtaPh_3211900	933 nts upstream of LtaPh_3212000	exportin 1 putative	mitochondrial carrier protein putative
intergenic_LtaPh_3211900_LtaPh_3212000	BLBS01000048.1	433594	T	G	0.51,0.49,0.0	+	+	418 nts downstream of LtaPh_3211900	825 nts upstream of LtaPh_3212000	exportin 1 putative	mitochondrial carrier protein putative
intergenic_LtaPh_3211900_LtaPh_3212000	BLBS01000048.1	433976	A	C	0.5,0.5,0.0	+	+	800 nts downstream of LtaPh_3211900	443 nts upstream of LtaPh_3212000	exportin 1 putative	mitochondrial carrier protein putative
intergenic_LtaPh_3211900_LtaPh_3212000	BLBS01000048.1	433981	C	T	0.47,0.53,0.0	+	+	805 nts downstream of LtaPh_3211900	438 nts upstream of LtaPh_3212000	exportin 1 putative	mitochondrial carrier protein putative
intergenic_LtaPh_3211900_LtaPh_3212000	BLBS01000048.1	434279	A	T	0.44,0.56,0.0	+	+	1103 nts downstream of LtaPh_3211900	140 nts upstream of LtaPh_3212000	exportin 1 putative	mitochondrial carrier protein putative
intergenic_LtaPh_3211900_LtaPh_3212000	BLBS01000048.1	434322	C	A	0.47,0.53,0.0	+	+	1146 nts downstream of LtaPh_3211900	97 nts upstream of LtaPh_3212000	exportin 1 putative	mitochondrial carrier protein putative
intergenic_LtaPh_3211900_LtaPh_3212000	BLBS01000048.1	434332	G	A	0.46,0.54,0.0	+	+	1156 nts downstream of LtaPh_3211900	87 nts upstream of LtaPh_3212000	exportin 1 putative	mitochondrial carrier protein putative
intergenic_LtaPh_3211900_LtaPh_3212000	BLBS01000048.1	434393	G	A	0.4,0.6,0.0	+	+	1217 nts downstream of LtaPh_3211900	26 nts upstream of LtaPh_3212000	exportin 1 putative	mitochondrial carrier protein putative
intergenic_LtaPh_3212000_LtaPh_3212100	BLBS01000048.1	436455	C	G	0.54,0.46,0.0	+	+	939 nts downstream of LtaPh_3212000	86 nts upstream of LtaPh_3212100	mitochondrial carrier protein putative	mitochondrial carrier protein putative
intergenic_LtaPh_3212300_LtaPh_3212400	BLBS01000048.1	447907	C	T	0.0,1.0,0.0	+	+	662 nts downstream of LtaPh_3212300	993 nts upstream of LtaPh_3212400	hypothetical protein conserved	hypothetical protein conserved
intergenic_LtaPh_3212700_LtaPh_3212800	BLBS01000048.1	461646	A	T	0.69,0.31,0.0	+	+	963 nts downstream of LtaPh_3212700	219 nts upstream of LtaPh_3212800	hypothetical protein conserved	hypothetical protein conserved
intergenic_LtaPh_3213200_LtaPh_3213300	BLBS01000048.1	475538	C	A	0.24,0.76,0.0	+	+	713 nts downstream of LtaPh_3213200	496 nts upstream of LtaPh_3213300	ADP-ribosylation factor GTPase activating protein 1 putative	hypothetical protein conserved
intergenic_LtaPh_3213200_LtaPh_3213300	BLBS01000048.1	475540	C	A	0.23,0.77,0.0	+	+	715 nts downstream of LtaPh_3213200	494 nts upstream of LtaPh_3213300	ADP-ribosylation factor GTPase activating protein 1 putative	hypothetical protein conserved
intergenic_LtaPh_3213200_LtaPh_3213300	BLBS01000048.1	475544	C	A	0.09,0.91,0.0	+	+	719 nts downstream of LtaPh_3213200	490 nts upstream of LtaPh_3213300	ADP-ribosylation factor GTPase activating protein 1 putative	hypothetical protein conserved
intergenic_LtaPh_3213200_LtaPh_3213300	BLBS01000048.1	475902	A	G	0.48,0.52,0.0	+	+	1077 nts downstream of LtaPh_3213200	132 nts upstream of LtaPh_3213300	ADP-ribosylation factor GTPase activating protein 1 putative	hypothetical protein conserved
intergenic_LtaPh_3213300_LtaPh_3213400	BLBS01000048.1	478837	C	A	0.56,0.44,0.0	+	+	23 nts downstream of LtaPh_3213300	1250 nts upstream of LtaPh_3213400	hypothetical protein conserved	ubiquitin hydrolase putative
intergenic_LtaPh_3213500_LtaPh_3213600	BLBS01000048.1	484923	A	G	0.37,0.63,0.0	+	+	769 nts downstream of LtaPh_3213500	6496 nts upstream of LtaPh_3213600	hypothetical protein conserved	hypothetical protein conserved
intergenic_LtaPh_3213500_LtaPh_3213600	BLBS01000048.1	485927	C	T	0.45,0.55,0.0	+	+	1773 nts downstream of LtaPh_3213500	5492 nts upstream of LtaPh_3213600	hypothetical protein conserved	hypothetical protein conserved
intergenic_LtaPh_3213500_LtaPh_3213600	BLBS01000048.1	486041	T	G	0.38,0.62,0.0	+	+	1887 nts downstream of LtaPh_3213500	5378 nts upstream of LtaPh_3213600	hypothetical protein conserved	hypothetical protein conserved
intergenic_LtaPh_3213500_LtaPh_3213600	BLBS01000048.1	486176	A	G	0.5,0.5,0.0	+	+	2022 nts downstream of LtaPh_3213500	5243 nts upstream of LtaPh_3213600	hypothetical protein conserved	hypothetical protein conserved
intergenic_LtaPh_3213500_LtaPh_3213600	BLBS01000048.1	487150	C	T	0.54,0.46,0.0	+	+	2996 nts downstream of LtaPh_3213500	4269 nts upstream of LtaPh_3213600	hypothetical protein conserved	hypothetical protein conserved
intergenic_LtaPh_3213500_LtaPh_3213600	BLBS01000048.1	488041	T	A	0.62,0.38,0.0	+	+	3887 nts downstream of LtaPh_3213500	3378 nts upstream of LtaPh_3213600	hypothetical protein conserved	hypothetical protein conserved
intergenic_LtaPh_3213500_LtaPh_3213600	BLBS01000048.1	488102	G	T	0.49,0.51,0.0	+	+	3948 nts downstream of LtaPh_3213500	3317 nts upstream of LtaPh_3213600	hypothetical protein conserved	hypothetical protein conserved
intergenic_LtaPh_3213500_LtaPh_3213600	BLBS01000048.1	488913	C	A	0.61,0.39,0.0	+	+	4759 nts downstream of LtaPh_3213500	2506 nts upstream of LtaPh_3213600	hypothetical protein conserved	hypothetical protein conserved
intergenic_LtaPh_3213500_LtaPh_3213600	BLBS01000048.1	490870	C	G	0.54,0.46,0.0	+	+	6716 nts downstream of LtaPh_3213500	549 nts upstream of LtaPh_3213600	hypothetical protein conserved	hypothetical protein conserved
intergenic_LtaPh_3213500_LtaPh_3213600	BLBS01000048.1	490898	C	A	0.6,0.4,0.0	+	+	6744 nts downstream of LtaPh_3213500	521 nts upstream of LtaPh_3213600	hypothetical protein conserved	hypothetical protein conserved
intergenic_LtaPh_3213600_LtaPh_3213700	BLBS01000048.1	495133	T	C	0.59,0.41,0.0	+	+	1348 nts downstream of LtaPh_3213600	971 nts upstream of LtaPh_3213700	hypothetical protein conserved	RNA polymerase-like protein putative
intergenic_LtaPh_3213700_LtaPh_3213800	BLBS01000048.1	497882	A	G	0.49,0.51,0.0	+	+	1179 nts downstream of LtaPh_3213700	2135 nts upstream of LtaPh_3213800	RNA polymerase-like protein putative	hypothetical protein conserved
intergenic_LtaPh_3213700_LtaPh_3213800	BLBS01000048.1	498419	A	G	0.4,0.6,0.0	+	+	1716 nts downstream of LtaPh_3213700	1598 nts upstream of LtaPh_3213800	RNA polymerase-like protein putative	hypothetical protein conserved
intergenic_LtaPh_3213700_LtaPh_3213800	BLBS01000048.1	499905	T	G	0.46,0.54,0.0	+	+	3202 nts downstream of LtaPh_3213700	112 nts upstream of LtaPh_3213800	RNA polymerase-like protein putative	hypothetical protein conserved
intergenic_LtaPh_3213800_LtaPh_3213900	BLBS01000048.1	502142	T	A	0.29,0.71,0.0	+	+	428 nts downstream of LtaPh_3213800	2142 nts upstream of LtaPh_3213900	hypothetical protein conserved	polypeptide deformylase-like protein putative
intergenic_LtaPh_3213800_LtaPh_3213900	BLBS01000048.1	503224	G	T	0.07,0.93,0.0	+	+	1510 nts downstream of LtaPh_3213800	1060 nts upstream of LtaPh_3213900	hypothetical protein conserved	polypeptide deformylase-like protein putative
intergenic_LtaPh_3214300_LtaPh_3214400	BLBS01000048.1	518770	G	A	0.36,0.64,0.0	+	+	318 nts downstream of LtaPh_3214300	487 nts upstream of LtaPh_3214400	cleavage and polyadenylation specificity factor-like protein	hypothetical protein conserved
intergenic_LtaPh_3214400_LtaPh_3214500	BLBS01000048.1	521895	G	C	0.63,0.37,0.0	+	+	1163 nts downstream of LtaPh_3214400	1738 nts upstream of LtaPh_3214500	hypothetical protein conserved	RNA guanylyltransferase putative
intergenic_LtaPh_3214400_LtaPh_3214500	BLBS01000048.1	522974	T	C	0.75,0.25,0.0	+	+	2242 nts downstream of LtaPh_3214400	659 nts upstream of LtaPh_3214500	hypothetical protein conserved	RNA guanylyltransferase putative
intergenic_LtaPh_3214500_LtaPh_3214600	BLBS01000048.1	527656	C	G	0.6,0.4,0.0	+	+	703 nts downstream of LtaPh_3214500	2774 nts upstream of LtaPh_3214600	RNA guanylyltransferase putative	hypothetical protein conserved
intergenic_LtaPh_3214500_LtaPh_3214600	BLBS01000048.1	527678	T	C	0.54,0.46,0.0	+	+	725 nts downstream of LtaPh_3214500	2752 nts upstream of LtaPh_3214600	RNA guanylyltransferase putative	hypothetical protein conserved
intergenic_LtaPh_3214500_LtaPh_3214600	BLBS01000048.1	527680	T	C	0.54,0.46,0.0	+	+	727 nts downstream of LtaPh_3214500	2750 nts upstream of LtaPh_3214600	RNA guanylyltransferase putative	hypothetical protein conserved
intergenic_LtaPh_3214500_LtaPh_3214600	BLBS01000048.1	529419	C	A	0.54,0.46,0.0	+	+	2466 nts downstream of LtaPh_3214500	1011 nts upstream of LtaPh_3214600	RNA guanylyltransferase putative	hypothetical protein conserved
intergenic_LtaPh_3214500_LtaPh_3214600	BLBS01000048.1	529631	C	G	0.6,0.4,0.0	+	+	2678 nts downstream of LtaPh_3214500	799 nts upstream of LtaPh_3214600	RNA guanylyltransferase putative	hypothetical protein conserved
intergenic_LtaPh_3214600_LtaPh_3214700	BLBS01000048.1	534084	G	A	0.5,0.5,0.0	+	-	1279 nts downstream of LtaPh_3214600	2278 nts downstream of LtaPh_3214700	hypothetical protein conserved	hypothetical protein conserved
intergenic_LtaPh_3214600_LtaPh_3214700	BLBS01000048.1	535573	C	G	0.0,1.0,0.0	+	-	2768 nts downstream of LtaPh_3214600	789 nts downstream of LtaPh_3214700	hypothetical protein conserved	hypothetical protein conserved
intergenic_LtaPh_3214600_LtaPh_3214700	BLBS01000048.1	535626	A	G	0.0,1.0,0.0	+	-	2821 nts downstream of LtaPh_3214600	736 nts downstream of LtaPh_3214700	hypothetical protein conserved	hypothetical protein conserved
intergenic_LtaPh_3214600_LtaPh_3214700	BLBS01000048.1	536111	T	A	0.0,1.0,0.0	+	-	3306 nts downstream of LtaPh_3214600	251 nts downstream of LtaPh_3214700	hypothetical protein conserved	hypothetical protein conserved
intergenic_LtaPh_3214600_LtaPh_3214700	BLBS01000048.1	536123	G	T	0.0,1.0,0.0	+	-	3318 nts downstream of LtaPh_3214600	239 nts downstream of LtaPh_3214700	hypothetical protein conserved	hypothetical protein conserved
intergenic_LtaPh_3214600_LtaPh_3214700	BLBS01000048.1	536328	C	T	0.0,1.0,0.0	+	-	3523 nts downstream of LtaPh_3214600	34 nts downstream of LtaPh_3214700	hypothetical protein conserved	hypothetical protein conserved
intergenic_LtaPh_3214600_LtaPh_3214700	BLBS01000048.1	536333	G	C	0.0,1.0,0.0	+	-	3528 nts downstream of LtaPh_3214600	29 nts downstream of LtaPh_3214700	hypothetical protein conserved	hypothetical protein conserved
intergenic_LtaPh_3214700_LtaPh_3214800	BLBS01000048.1	537528	C	T	0.0,1.0,0.0	-	-	51 nts upstream of LtaPh_3214700	1450 nts downstream of LtaPh_3214800	hypothetical protein conserved	hypothetical protein conserved
intergenic_LtaPh_3214700_LtaPh_3214800	BLBS01000048.1	537602	C	A	0.0,1.0,0.0	-	-	125 nts upstream of LtaPh_3214700	1376 nts downstream of LtaPh_3214800	hypothetical protein conserved	hypothetical protein conserved
intergenic_LtaPh_3214700_LtaPh_3214800	BLBS01000048.1	537904	G	A	0.0,1.0,0.0	-	-	427 nts upstream of LtaPh_3214700	1074 nts downstream of LtaPh_3214800	hypothetical protein conserved	hypothetical protein conserved
intergenic_LtaPh_3214700_LtaPh_3214800	BLBS01000048.1	538114	G	A	0.0,1.0,0.0	-	-	637 nts upstream of LtaPh_3214700	864 nts downstream of LtaPh_3214800	hypothetical protein conserved	hypothetical protein conserved
intergenic_LtaPh_3214700_LtaPh_3214800	BLBS01000048.1	538169	A	G	0.0,1.0,0.0	-	-	692 nts upstream of LtaPh_3214700	809 nts downstream of LtaPh_3214800	hypothetical protein conserved	hypothetical protein conserved
intergenic_LtaPh_3214700_LtaPh_3214800	BLBS01000048.1	538182	C	T	0.0,1.0,0.0	-	-	705 nts upstream of LtaPh_3214700	796 nts downstream of LtaPh_3214800	hypothetical protein conserved	hypothetical protein conserved
intergenic_LtaPh_3214700_LtaPh_3214800	BLBS01000048.1	538206	C	T	0.0,1.0,0.0	-	-	729 nts upstream of LtaPh_3214700	772 nts downstream of LtaPh_3214800	hypothetical protein conserved	hypothetical protein conserved
intergenic_LtaPh_3214700_LtaPh_3214800	BLBS01000048.1	538209	T	C	0.0,1.0,0.0	-	-	732 nts upstream of LtaPh_3214700	769 nts downstream of LtaPh_3214800	hypothetical protein conserved	hypothetical protein conserved
intergenic_LtaPh_3214700_LtaPh_3214800	BLBS01000048.1	538242	C	G	0.0,1.0,0.0	-	-	765 nts upstream of LtaPh_3214700	736 nts downstream of LtaPh_3214800	hypothetical protein conserved	hypothetical protein conserved
intergenic_LtaPh_3214700_LtaPh_3214800	BLBS01000048.1	538302	T	G	0.0,1.0,0.0	-	-	825 nts upstream of LtaPh_3214700	676 nts downstream of LtaPh_3214800	hypothetical protein conserved	hypothetical protein conserved
intergenic_LtaPh_3214700_LtaPh_3214800	BLBS01000048.1	538707	A	G	0.56,0.44,0.0	-	-	1230 nts upstream of LtaPh_3214700	271 nts downstream of LtaPh_3214800	hypothetical protein conserved	hypothetical protein conserved
intergenic_LtaPh_3214700_LtaPh_3214800	BLBS01000048.1	538747	G	T	0.26,0.74,0.0	-	-	1270 nts upstream of LtaPh_3214700	231 nts downstream of LtaPh_3214800	hypothetical protein conserved	hypothetical protein conserved
intergenic_LtaPh_3214700_LtaPh_3214800	BLBS01000048.1	538749	C	A	0.26,0.74,0.0	-	-	1272 nts upstream of LtaPh_3214700	229 nts downstream of LtaPh_3214800	hypothetical protein conserved	hypothetical protein conserved
intergenic_LtaPh_3214700_LtaPh_3214800	BLBS01000048.1	538966	A	T	0.0,1.0,0.0	-	-	1489 nts upstream of LtaPh_3214700	12 nts downstream of LtaPh_3214800	hypothetical protein conserved	hypothetical protein conserved
intergenic_LtaPh_3214700_LtaPh_3214800	BLBS01000048.1	538976	C	T	0.0,1.0,0.0	-	-	1499 nts upstream of LtaPh_3214700	2 nts downstream of LtaPh_3214800	hypothetical protein conserved	hypothetical protein conserved
intergenic_LtaPh_3214800_LtaPh_3214900	BLBS01000048.1	541293	A	G	0.31,0.69,0.0	-	-	6 nts upstream of LtaPh_3214800	1571 nts downstream of LtaPh_3214900	hypothetical protein conserved	dead/DEAH box helicase-like protein putative
intergenic_LtaPh_3214800_LtaPh_3214900	BLBS01000048.1	541307	G	C	0.33,0.67,0.0	-	-	20 nts upstream of LtaPh_3214800	1557 nts downstream of LtaPh_3214900	hypothetical protein conserved	dead/DEAH box helicase-like protein putative
intergenic_LtaPh_3214800_LtaPh_3214900	BLBS01000048.1	541350	G	A	0.35,0.65,0.0	-	-	63 nts upstream of LtaPh_3214800	1514 nts downstream of LtaPh_3214900	hypothetical protein conserved	dead/DEAH box helicase-like protein putative
intergenic_LtaPh_3214800_LtaPh_3214900	BLBS01000048.1	541462	G	A	0.41,0.59,0.0	-	-	175 nts upstream of LtaPh_3214800	1402 nts downstream of LtaPh_3214900	hypothetical protein conserved	dead/DEAH box helicase-like protein putative
intergenic_LtaPh_3214800_LtaPh_3214900	BLBS01000048.1	541818	C	A	0.53,0.47,0.0	-	-	531 nts upstream of LtaPh_3214800	1046 nts downstream of LtaPh_3214900	hypothetical protein conserved	dead/DEAH box helicase-like protein putative
intergenic_LtaPh_3214800_LtaPh_3214900	BLBS01000048.1	542050	T	A	0.62,0.38,0.0	-	-	763 nts upstream of LtaPh_3214800	814 nts downstream of LtaPh_3214900	hypothetical protein conserved	dead/DEAH box helicase-like protein putative
intergenic_LtaPh_3214800_LtaPh_3214900	BLBS01000048.1	542177	A	C	0.24,0.76,0.0	-	-	890 nts upstream of LtaPh_3214800	687 nts downstream of LtaPh_3214900	hypothetical protein conserved	dead/DEAH box helicase-like protein putative
intergenic_LtaPh_3214800_LtaPh_3214900	BLBS01000048.1	542189	C	T	0.2,0.8,0.0	-	-	902 nts upstream of LtaPh_3214800	675 nts downstream of LtaPh_3214900	hypothetical protein conserved	dead/DEAH box helicase-like protein putative
intergenic_LtaPh_3214800_LtaPh_3214900	BLBS01000048.1	542278	G	C	0.41,0.59,0.0	-	-	991 nts upstream of LtaPh_3214800	586 nts downstream of LtaPh_3214900	hypothetical protein conserved	dead/DEAH box helicase-like protein putative
intergenic_LtaPh_3214800_LtaPh_3214900	BLBS01000048.1	542431	C	G	0.54,0.46,0.0	-	-	1144 nts upstream of LtaPh_3214800	433 nts downstream of LtaPh_3214900	hypothetical protein conserved	dead/DEAH box helicase-like protein putative
intergenic_LtaPh_3214800_LtaPh_3214900	BLBS01000048.1	542453	T	C	0.6,0.4,0.0	-	-	1166 nts upstream of LtaPh_3214800	411 nts downstream of LtaPh_3214900	hypothetical protein conserved	dead/DEAH box helicase-like protein putative
intergenic_LtaPh_3214800_LtaPh_3214900	BLBS01000048.1	542464	T	C	0.59,0.41,0.0	-	-	1177 nts upstream of LtaPh_3214800	400 nts downstream of LtaPh_3214900	hypothetical protein conserved	dead/DEAH box helicase-like protein putative
intergenic_LtaPh_3214800_LtaPh_3214900	BLBS01000048.1	542564	C	A	0.29,0.71,0.0	-	-	1277 nts upstream of LtaPh_3214800	300 nts downstream of LtaPh_3214900	hypothetical protein conserved	dead/DEAH box helicase-like protein putative
intergenic_LtaPh_3214800_LtaPh_3214900	BLBS01000048.1	542812	G	A	0.46,0.54,0.0	-	-	1525 nts upstream of LtaPh_3214800	52 nts downstream of LtaPh_3214900	hypothetical protein conserved	dead/DEAH box helicase-like protein putative
intergenic_LtaPh_3214800_LtaPh_3214900	BLBS01000048.1	542855	C	T	0.49,0.51,0.0	-	-	1568 nts upstream of LtaPh_3214800	9 nts downstream of LtaPh_3214900	hypothetical protein conserved	dead/DEAH box helicase-like protein putative
intergenic_LtaPh_3214900_LtaPh_3215000	BLBS01000048.1	547992	C	T	0.43,0.57,0.0	-	-	71 nts upstream of LtaPh_3214900	691 nts downstream of LtaPh_3215000	dead/DEAH box helicase-like protein putative	hypothetical protein unknown function
intergenic_LtaPh_3214900_LtaPh_3215000	BLBS01000048.1	548052	A	C	0.43,0.57,0.0	-	-	131 nts upstream of LtaPh_3214900	631 nts downstream of LtaPh_3215000	dead/DEAH box helicase-like protein putative	hypothetical protein unknown function
intergenic_LtaPh_3214900_LtaPh_3215000	BLBS01000048.1	548193	T	A	0.48,0.52,0.0	-	-	272 nts upstream of LtaPh_3214900	490 nts downstream of LtaPh_3215000	dead/DEAH box helicase-like protein putative	hypothetical protein unknown function
intergenic_LtaPh_3214900_LtaPh_3215000	BLBS01000048.1	548197	T	A	0.45,0.55,0.0	-	-	276 nts upstream of LtaPh_3214900	486 nts downstream of LtaPh_3215000	dead/DEAH box helicase-like protein putative	hypothetical protein unknown function
intergenic_LtaPh_3214900_LtaPh_3215000	BLBS01000048.1	548216	A	G	0.48,0.52,0.0	-	-	295 nts upstream of LtaPh_3214900	467 nts downstream of LtaPh_3215000	dead/DEAH box helicase-like protein putative	hypothetical protein unknown function
intergenic_LtaPh_3214900_LtaPh_3215000	BLBS01000048.1	548303	G	A	0.2,0.8,0.0	-	-	382 nts upstream of LtaPh_3214900	380 nts downstream of LtaPh_3215000	dead/DEAH box helicase-like protein putative	hypothetical protein unknown function
intergenic_LtaPh_3214900_LtaPh_3215000	BLBS01000048.1	548395	C	T	0.52,0.48,0.0	-	-	474 nts upstream of LtaPh_3214900	288 nts downstream of LtaPh_3215000	dead/DEAH box helicase-like protein putative	hypothetical protein unknown function
intergenic_LtaPh_3214900_LtaPh_3215000	BLBS01000048.1	548430	C	T	0.61,0.39,0.0	-	-	509 nts upstream of LtaPh_3214900	253 nts downstream of LtaPh_3215000	dead/DEAH box helicase-like protein putative	hypothetical protein unknown function
intergenic_LtaPh_3214900_LtaPh_3215000	BLBS01000048.1	548548	A	G	0.64,0.36,0.0	-	-	627 nts upstream of LtaPh_3214900	135 nts downstream of LtaPh_3215000	dead/DEAH box helicase-like protein putative	hypothetical protein unknown function
intergenic_LtaPh_3215000_LtaPh_3215100	BLBS01000048.1	550109	G	A	0.7,0.3,0.0	-	-	194 nts upstream of LtaPh_3215000	457 nts downstream of LtaPh_3215100	hypothetical protein unknown function	hypothetical protein conserved
intergenic_LtaPh_3215000_LtaPh_3215100	BLBS01000048.1	550178	G	T	0.57,0.43,0.0	-	-	263 nts upstream of LtaPh_3215000	388 nts downstream of LtaPh_3215100	hypothetical protein unknown function	hypothetical protein conserved
intergenic_LtaPh_3215000_LtaPh_3215100	BLBS01000048.1	550502	G	A	0.63,0.37,0.0	-	-	587 nts upstream of LtaPh_3215000	64 nts downstream of LtaPh_3215100	hypothetical protein unknown function	hypothetical protein conserved
intergenic_LtaPh_3215000_LtaPh_3215100	BLBS01000048.1	550511	G	C	0.58,0.42,0.0	-	-	596 nts upstream of LtaPh_3215000	55 nts downstream of LtaPh_3215100	hypothetical protein unknown function	hypothetical protein conserved
intergenic_LtaPh_3215100_LtaPh_3215300	BLBS01000048.1	552678	T	C	0.37,0.63,0.0	-	+	46 nts upstream of LtaPh_3215100	7062 nts upstream of LtaPh_3215300	hypothetical protein conserved	hypothetical protein conserved
intergenic_LtaPh_3215100_LtaPh_3215300	BLBS01000048.1	552729	A	C	0.51,0.49,0.0	-	+	97 nts upstream of LtaPh_3215100	7011 nts upstream of LtaPh_3215300	hypothetical protein conserved	hypothetical protein conserved
intergenic_LtaPh_3215100_LtaPh_3215300	BLBS01000048.1	552754	C	A	0.51,0.49,0.0	-	+	122 nts upstream of LtaPh_3215100	6986 nts upstream of LtaPh_3215300	hypothetical protein conserved	hypothetical protein conserved
intergenic_LtaPh_3215100_LtaPh_3215300	BLBS01000048.1	552862	C	T	0.4,0.6,0.0	-	+	230 nts upstream of LtaPh_3215100	6878 nts upstream of LtaPh_3215300	hypothetical protein conserved	hypothetical protein conserved
intergenic_LtaPh_3215100_LtaPh_3215300	BLBS01000048.1	553108	C	A	0.59,0.41,0.0	-	+	476 nts upstream of LtaPh_3215100	6632 nts upstream of LtaPh_3215300	hypothetical protein conserved	hypothetical protein conserved
intergenic_LtaPh_3215100_LtaPh_3215300	BLBS01000048.1	553189	G	A	0.45,0.55,0.0	-	+	557 nts upstream of LtaPh_3215100	6551 nts upstream of LtaPh_3215300	hypothetical protein conserved	hypothetical protein conserved
intergenic_LtaPh_3215100_LtaPh_3215300	BLBS01000048.1	553224	G	A	0.45,0.55,0.0	-	+	592 nts upstream of LtaPh_3215100	6516 nts upstream of LtaPh_3215300	hypothetical protein conserved	hypothetical protein conserved
intergenic_LtaPh_3215100_LtaPh_3215300	BLBS01000048.1	553229	T	C	0.43,0.57,0.0	-	+	597 nts upstream of LtaPh_3215100	6511 nts upstream of LtaPh_3215300	hypothetical protein conserved	hypothetical protein conserved
intergenic_LtaPh_3215100_LtaPh_3215300	BLBS01000048.1	553475	T	C	0.53,0.47,0.0	-	+	843 nts upstream of LtaPh_3215100	6265 nts upstream of LtaPh_3215300	hypothetical protein conserved	hypothetical protein conserved
intergenic_LtaPh_3215100_LtaPh_3215300	BLBS01000048.1	553621	C	T	0.65,0.35,0.0	-	+	989 nts upstream of LtaPh_3215100	6119 nts upstream of LtaPh_3215300	hypothetical protein conserved	hypothetical protein conserved
intergenic_LtaPh_3215100_LtaPh_3215300	BLBS01000048.1	553755	G	C	0.52,0.48,0.0	-	+	1123 nts upstream of LtaPh_3215100	5985 nts upstream of LtaPh_3215300	hypothetical protein conserved	hypothetical protein conserved
intergenic_LtaPh_3215100_LtaPh_3215300	BLBS01000048.1	553855	T	A	0.5,0.5,0.0	-	+	1223 nts upstream of LtaPh_3215100	5885 nts upstream of LtaPh_3215300	hypothetical protein conserved	hypothetical protein conserved
intergenic_LtaPh_3215100_LtaPh_3215300	BLBS01000048.1	553871	C	T	0.65,0.35,0.0	-	+	1239 nts upstream of LtaPh_3215100	5869 nts upstream of LtaPh_3215300	hypothetical protein conserved	hypothetical protein conserved
intergenic_LtaPh_3215100_LtaPh_3215300	BLBS01000048.1	553879	C	T	0.71,0.29,0.0	-	+	1247 nts upstream of LtaPh_3215100	5861 nts upstream of LtaPh_3215300	hypothetical protein conserved	hypothetical protein conserved
intergenic_LtaPh_3215100_LtaPh_3215300	BLBS01000048.1	553884	G	A	0.74,0.26,0.0	-	+	1252 nts upstream of LtaPh_3215100	5856 nts upstream of LtaPh_3215300	hypothetical protein conserved	hypothetical protein conserved
intergenic_LtaPh_3215100_LtaPh_3215300	BLBS01000048.1	553888	A	G	0.67,0.33,0.0	-	+	1256 nts upstream of LtaPh_3215100	5852 nts upstream of LtaPh_3215300	hypothetical protein conserved	hypothetical protein conserved
intergenic_LtaPh_3215100_LtaPh_3215300	BLBS01000048.1	554065	A	G	0.48,0.52,0.0	-	+	1433 nts upstream of LtaPh_3215100	5675 nts upstream of LtaPh_3215300	hypothetical protein conserved	hypothetical protein conserved
intergenic_LtaPh_3215100_LtaPh_3215300	BLBS01000048.1	554115	G	C	0.65,0.35,0.0	-	+	1483 nts upstream of LtaPh_3215100	5625 nts upstream of LtaPh_3215300	hypothetical protein conserved	hypothetical protein conserved
intergenic_LtaPh_3215100_LtaPh_3215300	BLBS01000048.1	554168	T	C	0.46,0.54,0.0	-	+	1536 nts upstream of LtaPh_3215100	5572 nts upstream of LtaPh_3215300	hypothetical protein conserved	hypothetical protein conserved
intergenic_LtaPh_3215100_LtaPh_3215300	BLBS01000048.1	554216	A	C	0.53,0.47,0.0	-	+	1584 nts upstream of LtaPh_3215100	5524 nts upstream of LtaPh_3215300	hypothetical protein conserved	hypothetical protein conserved
intergenic_LtaPh_3215100_LtaPh_3215300	BLBS01000048.1	555039	A	G	0.35,0.65,0.0	-	+	2407 nts upstream of LtaPh_3215100	4701 nts upstream of LtaPh_3215300	hypothetical protein conserved	hypothetical protein conserved
intergenic_LtaPh_3215100_LtaPh_3215300	BLBS01000048.1	555317	T	C	0.29,0.71,0.0	-	+	2685 nts upstream of LtaPh_3215100	4423 nts upstream of LtaPh_3215300	hypothetical protein conserved	hypothetical protein conserved
intergenic_LtaPh_3215100_LtaPh_3215300	BLBS01000048.1	555977	G	T	0.43,0.57,0.0	-	+	3345 nts upstream of LtaPh_3215100	3763 nts upstream of LtaPh_3215300	hypothetical protein conserved	hypothetical protein conserved
intergenic_LtaPh_3215100_LtaPh_3215300	BLBS01000048.1	555998	C	T	0.56,0.44,0.0	-	+	3366 nts upstream of LtaPh_3215100	3742 nts upstream of LtaPh_3215300	hypothetical protein conserved	hypothetical protein conserved
intergenic_LtaPh_3215100_LtaPh_3215300	BLBS01000048.1	556232	G	A	0.57,0.42,0.0	-	+	3600 nts upstream of LtaPh_3215100	3508 nts upstream of LtaPh_3215300	hypothetical protein conserved	hypothetical protein conserved
intergenic_LtaPh_3215100_LtaPh_3215300	BLBS01000048.1	556592	C	T	0.46,0.54,0.0	-	+	3960 nts upstream of LtaPh_3215100	3148 nts upstream of LtaPh_3215300	hypothetical protein conserved	hypothetical protein conserved
intergenic_LtaPh_3215100_LtaPh_3215300	BLBS01000048.1	557055	T	C	0.6,0.4,0.0	-	+	4423 nts upstream of LtaPh_3215100	2685 nts upstream of LtaPh_3215300	hypothetical protein conserved	hypothetical protein conserved
intergenic_LtaPh_3215100_LtaPh_3215300	BLBS01000048.1	557177	T	C	0.55,0.45,0.0	-	+	4545 nts upstream of LtaPh_3215100	2563 nts upstream of LtaPh_3215300	hypothetical protein conserved	hypothetical protein conserved
intergenic_LtaPh_3215100_LtaPh_3215300	BLBS01000048.1	557357	C	A	0.53,0.47,0.0	-	+	4725 nts upstream of LtaPh_3215100	2383 nts upstream of LtaPh_3215300	hypothetical protein conserved	hypothetical protein conserved
intergenic_LtaPh_3215100_LtaPh_3215300	BLBS01000048.1	557505	G	T	0.56,0.44,0.0	-	+	4873 nts upstream of LtaPh_3215100	2235 nts upstream of LtaPh_3215300	hypothetical protein conserved	hypothetical protein conserved
intergenic_LtaPh_3215100_LtaPh_3215300	BLBS01000048.1	557538	T	C	0.53,0.47,0.0	-	+	4906 nts upstream of LtaPh_3215100	2202 nts upstream of LtaPh_3215300	hypothetical protein conserved	hypothetical protein conserved
intergenic_LtaPh_3215100_LtaPh_3215300	BLBS01000048.1	557945	T	C	0.39,0.61,0.0	-	+	5313 nts upstream of LtaPh_3215100	1795 nts upstream of LtaPh_3215300	hypothetical protein conserved	hypothetical protein conserved
intergenic_LtaPh_3215100_LtaPh_3215300	BLBS01000048.1	558370	A	G	0.68,0.32,0.0	-	+	5738 nts upstream of LtaPh_3215100	1370 nts upstream of LtaPh_3215300	hypothetical protein conserved	hypothetical protein conserved
intergenic_LtaPh_3215100_LtaPh_3215300	BLBS01000048.1	558495	G	A	0.52,0.48,0.0	-	+	5863 nts upstream of LtaPh_3215100	1245 nts upstream of LtaPh_3215300	hypothetical protein conserved	hypothetical protein conserved
intergenic_LtaPh_3215100_LtaPh_3215300	BLBS01000048.1	558539	A	G	0.61,0.39,0.0	-	+	5907 nts upstream of LtaPh_3215100	1201 nts upstream of LtaPh_3215300	hypothetical protein conserved	hypothetical protein conserved
intergenic_LtaPh_3215100_LtaPh_3215300	BLBS01000048.1	558764	C	A	0.45,0.55,0.0	-	+	6132 nts upstream of LtaPh_3215100	976 nts upstream of LtaPh_3215300	hypothetical protein conserved	hypothetical protein conserved
intergenic_LtaPh_3215100_LtaPh_3215300	BLBS01000048.1	558920	C	G	0.52,0.48,0.0	-	+	6288 nts upstream of LtaPh_3215100	820 nts upstream of LtaPh_3215300	hypothetical protein conserved	hypothetical protein conserved
intergenic_LtaPh_3215100_LtaPh_3215300	BLBS01000048.1	559279	G	T	0.4,0.6,0.0	-	+	6647 nts upstream of LtaPh_3215100	461 nts upstream of LtaPh_3215300	hypothetical protein conserved	hypothetical protein conserved
intergenic_LtaPh_3215100_LtaPh_3215300	BLBS01000048.1	559291	G	A	0.35,0.65,0.0	-	+	6659 nts upstream of LtaPh_3215100	449 nts upstream of LtaPh_3215300	hypothetical protein conserved	hypothetical protein conserved
intergenic_LtaPh_3215100_LtaPh_3215300	BLBS01000048.1	559600	T	C	0.41,0.59,0.0	-	+	6968 nts upstream of LtaPh_3215100	140 nts upstream of LtaPh_3215300	hypothetical protein conserved	hypothetical protein conserved
intergenic_LtaPh_3215351_LtaPh_3215400	BLBS01000048.1	560295	A	G	0.53,0.47,0.0	-	-	37 nts upstream of LtaPh_3215351	791 nts downstream of LtaPh_3215400	hypothetical protein conserved	hypothetical protein conserved
intergenic_LtaPh_3215351_LtaPh_3215400	BLBS01000048.1	560384	A	T	0.57,0.42,0.0	-	-	126 nts upstream of LtaPh_3215351	702 nts downstream of LtaPh_3215400	hypothetical protein conserved	hypothetical protein conserved
intergenic_LtaPh_3215351_LtaPh_3215400	BLBS01000048.1	560731	G	A	0.49,0.51,0.0	-	-	473 nts upstream of LtaPh_3215351	355 nts downstream of LtaPh_3215400	hypothetical protein conserved	hypothetical protein conserved
intergenic_LtaPh_3215351_LtaPh_3215400	BLBS01000048.1	560902	T	C	0.47,0.53,0.0	-	-	644 nts upstream of LtaPh_3215351	184 nts downstream of LtaPh_3215400	hypothetical protein conserved	hypothetical protein conserved
intergenic_LtaPh_3215400_LtaPh_3215500	BLBS01000048.1	561625	G	C	0.56,0.44,0.0	-	-	75 nts upstream of LtaPh_3215400	2419 nts downstream of LtaPh_3215500	hypothetical protein conserved	phosphatidylinositol 3-related kinase putative
intergenic_LtaPh_3215400_LtaPh_3215500	BLBS01000048.1	562666	T	G	0.52,0.48,0.0	-	-	1116 nts upstream of LtaPh_3215400	1378 nts downstream of LtaPh_3215500	hypothetical protein conserved	phosphatidylinositol 3-related kinase putative
intergenic_LtaPh_3215400_LtaPh_3215500	BLBS01000048.1	564035	T	C	0.68,0.32,0.0	-	-	2485 nts upstream of LtaPh_3215400	9 nts downstream of LtaPh_3215500	hypothetical protein conserved	phosphatidylinositol 3-related kinase putative
intergenic_LtaPh_3215700_LtaPh_3215800	BLBS01000048.1	579543	A	G	0.66,0.34,0.0	-	-	1535 nts upstream of LtaPh_3215700	2114 nts downstream of LtaPh_3215800	hypothetical protein conserved	hypothetical protein conserved
intergenic_LtaPh_3215700_LtaPh_3215800	BLBS01000048.1	579561	C	A	0.56,0.44,0.0	-	-	1553 nts upstream of LtaPh_3215700	2096 nts downstream of LtaPh_3215800	hypothetical protein conserved	hypothetical protein conserved
intergenic_LtaPh_3215700_LtaPh_3215800	BLBS01000048.1	579792	T	C	0.57,0.43,0.0	-	-	1784 nts upstream of LtaPh_3215700	1865 nts downstream of LtaPh_3215800	hypothetical protein conserved	hypothetical protein conserved
intergenic_LtaPh_3215700_LtaPh_3215800	BLBS01000048.1	580871	G	A	0.42,0.58,0.0	-	-	2863 nts upstream of LtaPh_3215700	786 nts downstream of LtaPh_3215800	hypothetical protein conserved	hypothetical protein conserved
intergenic_LtaPh_3215700_LtaPh_3215800	BLBS01000048.1	580872	C	T	0.63,0.37,0.0	-	-	2864 nts upstream of LtaPh_3215700	785 nts downstream of LtaPh_3215800	hypothetical protein conserved	hypothetical protein conserved
intergenic_LtaPh_3216000_LtaPh_3216100	BLBS01000048.1	587968	A	C	0.41,0.59,0.0	-	-	60 nts upstream of LtaPh_3216000	2983 nts downstream of LtaPh_3216100	ATP-dependent zinc metallopeptidase putative	hypothetical protein
intergenic_LtaPh_3216000_LtaPh_3216100	BLBS01000048.1	587989	C	A	0.49,0.51,0.0	-	-	81 nts upstream of LtaPh_3216000	2962 nts downstream of LtaPh_3216100	ATP-dependent zinc metallopeptidase putative	hypothetical protein
intergenic_LtaPh_3216000_LtaPh_3216100	BLBS01000048.1	588080	T	C	0.52,0.48,0.0	-	-	172 nts upstream of LtaPh_3216000	2871 nts downstream of LtaPh_3216100	ATP-dependent zinc metallopeptidase putative	hypothetical protein
intergenic_LtaPh_3216000_LtaPh_3216100	BLBS01000048.1	588091	A	G	0.56,0.44,0.0	-	-	183 nts upstream of LtaPh_3216000	2860 nts downstream of LtaPh_3216100	ATP-dependent zinc metallopeptidase putative	hypothetical protein
intergenic_LtaPh_3216000_LtaPh_3216100	BLBS01000048.1	588161	G	A	0.59,0.41,0.0	-	-	253 nts upstream of LtaPh_3216000	2790 nts downstream of LtaPh_3216100	ATP-dependent zinc metallopeptidase putative	hypothetical protein
intergenic_LtaPh_3216000_LtaPh_3216100	BLBS01000048.1	588779	C	G	0.53,0.47,0.0	-	-	871 nts upstream of LtaPh_3216000	2172 nts downstream of LtaPh_3216100	ATP-dependent zinc metallopeptidase putative	hypothetical protein
intergenic_LtaPh_3216000_LtaPh_3216100	BLBS01000048.1	588909	A	G	0.51,0.49,0.0	-	-	1001 nts upstream of LtaPh_3216000	2042 nts downstream of LtaPh_3216100	ATP-dependent zinc metallopeptidase putative	hypothetical protein
intergenic_LtaPh_3216000_LtaPh_3216100	BLBS01000048.1	589181	T	C	0.39,0.61,0.0	-	-	1273 nts upstream of LtaPh_3216000	1770 nts downstream of LtaPh_3216100	ATP-dependent zinc metallopeptidase putative	hypothetical protein
intergenic_LtaPh_3216000_LtaPh_3216100	BLBS01000048.1	589350	G	A	0.61,0.39,0.0	-	-	1442 nts upstream of LtaPh_3216000	1601 nts downstream of LtaPh_3216100	ATP-dependent zinc metallopeptidase putative	hypothetical protein
intergenic_LtaPh_3216000_LtaPh_3216100	BLBS01000048.1	589408	A	G	0.63,0.37,0.0	-	-	1500 nts upstream of LtaPh_3216000	1543 nts downstream of LtaPh_3216100	ATP-dependent zinc metallopeptidase putative	hypothetical protein
intergenic_LtaPh_3216000_LtaPh_3216100	BLBS01000048.1	589533	T	G	0.56,0.44,0.0	-	-	1625 nts upstream of LtaPh_3216000	1418 nts downstream of LtaPh_3216100	ATP-dependent zinc metallopeptidase putative	hypothetical protein
intergenic_LtaPh_3216000_LtaPh_3216100	BLBS01000048.1	589573	A	T	0.62,0.38,0.0	-	-	1665 nts upstream of LtaPh_3216000	1378 nts downstream of LtaPh_3216100	ATP-dependent zinc metallopeptidase putative	hypothetical protein
intergenic_LtaPh_3216000_LtaPh_3216100	BLBS01000048.1	589722	A	C	0.64,0.36,0.0	-	-	1814 nts upstream of LtaPh_3216000	1229 nts downstream of LtaPh_3216100	ATP-dependent zinc metallopeptidase putative	hypothetical protein
intergenic_LtaPh_3216000_LtaPh_3216100	BLBS01000048.1	589816	A	G	0.34,0.66,0.0	-	-	1908 nts upstream of LtaPh_3216000	1135 nts downstream of LtaPh_3216100	ATP-dependent zinc metallopeptidase putative	hypothetical protein
intergenic_LtaPh_3216000_LtaPh_3216100	BLBS01000048.1	589856	A	T	0.47,0.53,0.0	-	-	1948 nts upstream of LtaPh_3216000	1095 nts downstream of LtaPh_3216100	ATP-dependent zinc metallopeptidase putative	hypothetical protein
intergenic_LtaPh_3216000_LtaPh_3216100	BLBS01000048.1	589989	A	G	0.4,0.6,0.0	-	-	2081 nts upstream of LtaPh_3216000	962 nts downstream of LtaPh_3216100	ATP-dependent zinc metallopeptidase putative	hypothetical protein
intergenic_LtaPh_3216000_LtaPh_3216100	BLBS01000048.1	590029	T	C	0.35,0.65,0.0	-	-	2121 nts upstream of LtaPh_3216000	922 nts downstream of LtaPh_3216100	ATP-dependent zinc metallopeptidase putative	hypothetical protein
intergenic_LtaPh_3216000_LtaPh_3216100	BLBS01000048.1	590908	A	G	0.42,0.58,0.0	-	-	3000 nts upstream of LtaPh_3216000	43 nts downstream of LtaPh_3216100	ATP-dependent zinc metallopeptidase putative	hypothetical protein
intergenic_LtaPh_3216200_LtaPh_3216300	BLBS01000048.1	595927	C	T	0.4,0.6,0.0	-	+	877 nts upstream of LtaPh_3216200	1833 nts upstream of LtaPh_3216300	hypothetical protein conserved	hypothetical protein conserved
intergenic_LtaPh_3216200_LtaPh_3216300	BLBS01000048.1	596833	C	T	0.52,0.48,0.0	-	+	1783 nts upstream of LtaPh_3216200	927 nts upstream of LtaPh_3216300	hypothetical protein conserved	hypothetical protein conserved
intergenic_LtaPh_3216200_LtaPh_3216300	BLBS01000048.1	596866	A	T	0.53,0.47,0.0	-	+	1816 nts upstream of LtaPh_3216200	894 nts upstream of LtaPh_3216300	hypothetical protein conserved	hypothetical protein conserved
intergenic_LtaPh_3216200_LtaPh_3216300	BLBS01000048.1	596953	C	A	0.46,0.54,0.0	-	+	1903 nts upstream of LtaPh_3216200	807 nts upstream of LtaPh_3216300	hypothetical protein conserved	hypothetical protein conserved
intergenic_LtaPh_3216200_LtaPh_3216300	BLBS01000048.1	597089	A	G	0.79,0.21,0.0	-	+	2039 nts upstream of LtaPh_3216200	671 nts upstream of LtaPh_3216300	hypothetical protein conserved	hypothetical protein conserved
intergenic_LtaPh_3216200_LtaPh_3216300	BLBS01000048.1	597233	G	T	0.57,0.43,0.0	-	+	2183 nts upstream of LtaPh_3216200	527 nts upstream of LtaPh_3216300	hypothetical protein conserved	hypothetical protein conserved
intergenic_LtaPh_3216200_LtaPh_3216300	BLBS01000048.1	597271	G	A	0.53,0.47,0.0	-	+	2221 nts upstream of LtaPh_3216200	489 nts upstream of LtaPh_3216300	hypothetical protein conserved	hypothetical protein conserved
intergenic_LtaPh_3216200_LtaPh_3216300	BLBS01000048.1	597312	T	G	0.5,0.5,0.0	-	+	2262 nts upstream of LtaPh_3216200	448 nts upstream of LtaPh_3216300	hypothetical protein conserved	hypothetical protein conserved
intergenic_LtaPh_3216200_LtaPh_3216300	BLBS01000048.1	597315	A	T	0.54,0.46,0.0	-	+	2265 nts upstream of LtaPh_3216200	445 nts upstream of LtaPh_3216300	hypothetical protein conserved	hypothetical protein conserved
intergenic_LtaPh_3216200_LtaPh_3216300	BLBS01000048.1	597395	T	C	0.49,0.51,0.0	-	+	2345 nts upstream of LtaPh_3216200	365 nts upstream of LtaPh_3216300	hypothetical protein conserved	hypothetical protein conserved
intergenic_LtaPh_3216200_LtaPh_3216300	BLBS01000048.1	597400	A	C	0.51,0.49,0.0	-	+	2350 nts upstream of LtaPh_3216200	360 nts upstream of LtaPh_3216300	hypothetical protein conserved	hypothetical protein conserved
intergenic_LtaPh_3216800_LtaPh_3216900	BLBS01000048.1	615421	C	T	0.3,0.7,0.0	-	-	1655 nts upstream of LtaPh_3216800	714 nts downstream of LtaPh_3216900	hypothetical protein conserved	phosphomannose isomerase putative
intergenic_LtaPh_3216800_LtaPh_3216900	BLBS01000048.1	615878	C	T	0.49,0.51,0.0	-	-	2112 nts upstream of LtaPh_3216800	257 nts downstream of LtaPh_3216900	hypothetical protein conserved	phosphomannose isomerase putative
intergenic_LtaPh_3216900_LtaPh_3217000	BLBS01000048.1	618337	G	A	0.43,0.57,0.0	-	-	817 nts upstream of LtaPh_3216900	206 nts downstream of LtaPh_3217000	phosphomannose isomerase putative	helicase-like protein
intergenic_LtaPh_3217000_LtaPh_3217100	BLBS01000048.1	621589	G	T	0.65,0.35,0.0	-	-	35 nts upstream of LtaPh_3217000	716 nts downstream of LtaPh_3217100	helicase-like protein	hypothetical protein conserved
intergenic_LtaPh_3217000_LtaPh_3217100	BLBS01000048.1	621728	T	C	0.53,0.47,0.0	-	-	174 nts upstream of LtaPh_3217000	577 nts downstream of LtaPh_3217100	helicase-like protein	hypothetical protein conserved
intergenic_LtaPh_3217000_LtaPh_3217100	BLBS01000048.1	621734	G	A	0.52,0.48,0.0	-	-	180 nts upstream of LtaPh_3217000	571 nts downstream of LtaPh_3217100	helicase-like protein	hypothetical protein conserved
intergenic_LtaPh_3217000_LtaPh_3217100	BLBS01000048.1	621934	C	T	0.49,0.51,0.0	-	-	380 nts upstream of LtaPh_3217000	371 nts downstream of LtaPh_3217100	helicase-like protein	hypothetical protein conserved
intergenic_LtaPh_3217000_LtaPh_3217100	BLBS01000048.1	621959	C	A	0.56,0.44,0.0	-	-	405 nts upstream of LtaPh_3217000	346 nts downstream of LtaPh_3217100	helicase-like protein	hypothetical protein conserved
intergenic_LtaPh_3217000_LtaPh_3217100	BLBS01000048.1	622104	C	T	0.63,0.37,0.0	-	-	550 nts upstream of LtaPh_3217000	201 nts downstream of LtaPh_3217100	helicase-like protein	hypothetical protein conserved
intergenic_LtaPh_3217000_LtaPh_3217100	BLBS01000048.1	622289	A	G	0.55,0.45,0.0	-	-	735 nts upstream of LtaPh_3217000	16 nts downstream of LtaPh_3217100	helicase-like protein	hypothetical protein conserved
intergenic_LtaPh_3217100_LtaPh_3217200	BLBS01000048.1	625327	T	G	0.39,0.61,0.0	-	-	1025 nts upstream of LtaPh_3217100	3028 nts downstream of LtaPh_3217200	hypothetical protein conserved	hypothetical protein conserved
intergenic_LtaPh_3217100_LtaPh_3217200	BLBS01000048.1	625410	A	G	0.5,0.5,0.0	-	-	1108 nts upstream of LtaPh_3217100	2945 nts downstream of LtaPh_3217200	hypothetical protein conserved	hypothetical protein conserved
intergenic_LtaPh_3217100_LtaPh_3217200	BLBS01000048.1	627940	A	G	0.5,0.5,0.0	-	-	3638 nts upstream of LtaPh_3217100	415 nts downstream of LtaPh_3217200	hypothetical protein conserved	hypothetical protein conserved
intergenic_LtaPh_3217100_LtaPh_3217200	BLBS01000048.1	628131	G	T	0.59,0.41,0.0	-	-	3829 nts upstream of LtaPh_3217100	224 nts downstream of LtaPh_3217200	hypothetical protein conserved	hypothetical protein conserved
intergenic_LtaPh_3217100_LtaPh_3217200	BLBS01000048.1	628138	C	T	0.66,0.34,0.0	-	-	3836 nts upstream of LtaPh_3217100	217 nts downstream of LtaPh_3217200	hypothetical protein conserved	hypothetical protein conserved
intergenic_LtaPh_3217300_LtaPh_3217400	BLBS01000048.1	634411	C	T	0.63,0.37,0.0	-	-	1633 nts upstream of LtaPh_3217300	2063 nts downstream of LtaPh_3217400	hypothetical protein conserved	hypothetical protein conserved
intergenic_LtaPh_3217300_LtaPh_3217400	BLBS01000048.1	634476	A	G	0.64,0.36,0.0	-	-	1698 nts upstream of LtaPh_3217300	1998 nts downstream of LtaPh_3217400	hypothetical protein conserved	hypothetical protein conserved
intergenic_LtaPh_3217300_LtaPh_3217400	BLBS01000048.1	634509	T	C	0.61,0.39,0.0	-	-	1731 nts upstream of LtaPh_3217300	1965 nts downstream of LtaPh_3217400	hypothetical protein conserved	hypothetical protein conserved
intergenic_LtaPh_3217300_LtaPh_3217400	BLBS01000048.1	634608	A	G	0.32,0.68,0.0	-	-	1830 nts upstream of LtaPh_3217300	1866 nts downstream of LtaPh_3217400	hypothetical protein conserved	hypothetical protein conserved
intergenic_LtaPh_3217300_LtaPh_3217400	BLBS01000048.1	634623	T	G	0.29,0.71,0.0	-	-	1845 nts upstream of LtaPh_3217300	1851 nts downstream of LtaPh_3217400	hypothetical protein conserved	hypothetical protein conserved
intergenic_LtaPh_3217300_LtaPh_3217400	BLBS01000048.1	634671	A	G	0.42,0.58,0.0	-	-	1893 nts upstream of LtaPh_3217300	1803 nts downstream of LtaPh_3217400	hypothetical protein conserved	hypothetical protein conserved
intergenic_LtaPh_3217300_LtaPh_3217400	BLBS01000048.1	634675	G	A	0.41,0.59,0.0	-	-	1897 nts upstream of LtaPh_3217300	1799 nts downstream of LtaPh_3217400	hypothetical protein conserved	hypothetical protein conserved
intergenic_LtaPh_3217300_LtaPh_3217400	BLBS01000048.1	634721	G	A	0.51,0.49,0.0	-	-	1943 nts upstream of LtaPh_3217300	1753 nts downstream of LtaPh_3217400	hypothetical protein conserved	hypothetical protein conserved
intergenic_LtaPh_3217300_LtaPh_3217400	BLBS01000048.1	634734	T	A	0.56,0.44,0.0	-	-	1956 nts upstream of LtaPh_3217300	1740 nts downstream of LtaPh_3217400	hypothetical protein conserved	hypothetical protein conserved
intergenic_LtaPh_3217300_LtaPh_3217400	BLBS01000048.1	634811	A	C	0.42,0.57,0.0	-	-	2033 nts upstream of LtaPh_3217300	1663 nts downstream of LtaPh_3217400	hypothetical protein conserved	hypothetical protein conserved
intergenic_LtaPh_3217300_LtaPh_3217400	BLBS01000048.1	634924	C	A	0.38,0.62,0.0	-	-	2146 nts upstream of LtaPh_3217300	1550 nts downstream of LtaPh_3217400	hypothetical protein conserved	hypothetical protein conserved
intergenic_LtaPh_3217300_LtaPh_3217400	BLBS01000048.1	634939	A	C	0.43,0.57,0.0	-	-	2161 nts upstream of LtaPh_3217300	1535 nts downstream of LtaPh_3217400	hypothetical protein conserved	hypothetical protein conserved
intergenic_LtaPh_3217300_LtaPh_3217400	BLBS01000048.1	634955	T	C	0.44,0.56,0.0	-	-	2177 nts upstream of LtaPh_3217300	1519 nts downstream of LtaPh_3217400	hypothetical protein conserved	hypothetical protein conserved
intergenic_LtaPh_3217300_LtaPh_3217400	BLBS01000048.1	635076	C	T	0.59,0.41,0.0	-	-	2298 nts upstream of LtaPh_3217300	1398 nts downstream of LtaPh_3217400	hypothetical protein conserved	hypothetical protein conserved
intergenic_LtaPh_3217300_LtaPh_3217400	BLBS01000048.1	635149	G	A	0.45,0.55,0.0	-	-	2371 nts upstream of LtaPh_3217300	1325 nts downstream of LtaPh_3217400	hypothetical protein conserved	hypothetical protein conserved
intergenic_LtaPh_3217300_LtaPh_3217400	BLBS01000048.1	635241	A	G	0.5,0.5,0.0	-	-	2463 nts upstream of LtaPh_3217300	1233 nts downstream of LtaPh_3217400	hypothetical protein conserved	hypothetical protein conserved
intergenic_LtaPh_3217300_LtaPh_3217400	BLBS01000048.1	635254	A	G	0.51,0.49,0.0	-	-	2476 nts upstream of LtaPh_3217300	1220 nts downstream of LtaPh_3217400	hypothetical protein conserved	hypothetical protein conserved
intergenic_LtaPh_3217300_LtaPh_3217400	BLBS01000048.1	635262	C	T	0.5,0.5,0.0	-	-	2484 nts upstream of LtaPh_3217300	1212 nts downstream of LtaPh_3217400	hypothetical protein conserved	hypothetical protein conserved
intergenic_LtaPh_3217300_LtaPh_3217400	BLBS01000048.1	635287	T	C	0.5,0.5,0.0	-	-	2509 nts upstream of LtaPh_3217300	1187 nts downstream of LtaPh_3217400	hypothetical protein conserved	hypothetical protein conserved
intergenic_LtaPh_3217300_LtaPh_3217400	BLBS01000048.1	635351	A	G	0.58,0.42,0.0	-	-	2573 nts upstream of LtaPh_3217300	1123 nts downstream of LtaPh_3217400	hypothetical protein conserved	hypothetical protein conserved
intergenic_LtaPh_3217300_LtaPh_3217400	BLBS01000048.1	635418	A	C	0.44,0.56,0.0	-	-	2640 nts upstream of LtaPh_3217300	1056 nts downstream of LtaPh_3217400	hypothetical protein conserved	hypothetical protein conserved
intergenic_LtaPh_3217300_LtaPh_3217400	BLBS01000048.1	635823	G	C	0.4,0.6,0.0	-	-	3045 nts upstream of LtaPh_3217300	651 nts downstream of LtaPh_3217400	hypothetical protein conserved	hypothetical protein conserved
intergenic_LtaPh_3217300_LtaPh_3217400	BLBS01000048.1	636046	A	G	0.56,0.44,0.0	-	-	3268 nts upstream of LtaPh_3217300	428 nts downstream of LtaPh_3217400	hypothetical protein conserved	hypothetical protein conserved
intergenic_LtaPh_3217300_LtaPh_3217400	BLBS01000048.1	636073	T	G	0.57,0.42,0.0	-	-	3295 nts upstream of LtaPh_3217300	401 nts downstream of LtaPh_3217400	hypothetical protein conserved	hypothetical protein conserved
intergenic_LtaPh_3217300_LtaPh_3217400	BLBS01000048.1	636086	A	G	0.56,0.44,0.0	-	-	3308 nts upstream of LtaPh_3217300	388 nts downstream of LtaPh_3217400	hypothetical protein conserved	hypothetical protein conserved
intergenic_LtaPh_3217300_LtaPh_3217400	BLBS01000048.1	636118	A	G	0.42,0.58,0.0	-	-	3340 nts upstream of LtaPh_3217300	356 nts downstream of LtaPh_3217400	hypothetical protein conserved	hypothetical protein conserved
intergenic_LtaPh_3217400_LtaPh_3217500	BLBS01000048.1	637421	T	G	0.62,0.38,0.0	-	-	198 nts upstream of LtaPh_3217400	883 nts downstream of LtaPh_3217500	hypothetical protein conserved	hypothetical protein conserved
intergenic_LtaPh_3217400_LtaPh_3217500	BLBS01000048.1	637597	T	C	0.69,0.31,0.0	-	-	374 nts upstream of LtaPh_3217400	707 nts downstream of LtaPh_3217500	hypothetical protein conserved	hypothetical protein conserved
intergenic_LtaPh_3217400_LtaPh_3217500	BLBS01000048.1	637638	T	G	0.71,0.29,0.0	-	-	415 nts upstream of LtaPh_3217400	666 nts downstream of LtaPh_3217500	hypothetical protein conserved	hypothetical protein conserved
intergenic_LtaPh_3217400_LtaPh_3217500	BLBS01000048.1	637965	C	T	0.79,0.21,0.0	-	-	742 nts upstream of LtaPh_3217400	339 nts downstream of LtaPh_3217500	hypothetical protein conserved	hypothetical protein conserved
intergenic_LtaPh_3217400_LtaPh_3217500	BLBS01000048.1	637968	G	A	0.77,0.23,0.0	-	-	745 nts upstream of LtaPh_3217400	336 nts downstream of LtaPh_3217500	hypothetical protein conserved	hypothetical protein conserved
intergenic_LtaPh_3217400_LtaPh_3217500	BLBS01000048.1	638048	C	G	0.62,0.38,0.0	-	-	825 nts upstream of LtaPh_3217400	256 nts downstream of LtaPh_3217500	hypothetical protein conserved	hypothetical protein conserved
intergenic_LtaPh_3217400_LtaPh_3217500	BLBS01000048.1	638200	C	T	0.57,0.43,0.0	-	-	977 nts upstream of LtaPh_3217400	104 nts downstream of LtaPh_3217500	hypothetical protein conserved	hypothetical protein conserved
intergenic_LtaPh_3217400_LtaPh_3217500	BLBS01000048.1	638265	A	G	0.54,0.46,0.0	-	-	1042 nts upstream of LtaPh_3217400	39 nts downstream of LtaPh_3217500	hypothetical protein conserved	hypothetical protein conserved
intergenic_LtaPh_3217500_LtaPh_3217600	BLBS01000048.1	639055	A	G	0.49,0.51,0.0	-	-	86 nts upstream of LtaPh_3217500	1992 nts downstream of LtaPh_3217600	hypothetical protein conserved	hypothetical protein conserved
intergenic_LtaPh_3217500_LtaPh_3217600	BLBS01000048.1	639273	C	T	0.59,0.41,0.0	-	-	304 nts upstream of LtaPh_3217500	1774 nts downstream of LtaPh_3217600	hypothetical protein conserved	hypothetical protein conserved
intergenic_LtaPh_3217500_LtaPh_3217600	BLBS01000048.1	639285	A	T	0.65,0.35,0.0	-	-	316 nts upstream of LtaPh_3217500	1762 nts downstream of LtaPh_3217600	hypothetical protein conserved	hypothetical protein conserved
intergenic_LtaPh_3217500_LtaPh_3217600	BLBS01000048.1	639326	G	C	0.58,0.42,0.0	-	-	357 nts upstream of LtaPh_3217500	1721 nts downstream of LtaPh_3217600	hypothetical protein conserved	hypothetical protein conserved
intergenic_LtaPh_3217500_LtaPh_3217600	BLBS01000048.1	639438	A	T	0.67,0.33,0.0	-	-	469 nts upstream of LtaPh_3217500	1609 nts downstream of LtaPh_3217600	hypothetical protein conserved	hypothetical protein conserved
intergenic_LtaPh_3217500_LtaPh_3217600	BLBS01000048.1	639485	A	G	0.55,0.45,0.0	-	-	516 nts upstream of LtaPh_3217500	1562 nts downstream of LtaPh_3217600	hypothetical protein conserved	hypothetical protein conserved
intergenic_LtaPh_3217500_LtaPh_3217600	BLBS01000048.1	639660	G	A	0.41,0.59,0.0	-	-	691 nts upstream of LtaPh_3217500	1387 nts downstream of LtaPh_3217600	hypothetical protein conserved	hypothetical protein conserved
intergenic_LtaPh_3217500_LtaPh_3217600	BLBS01000048.1	639700	C	G	0.21,0.79,0.0	-	-	731 nts upstream of LtaPh_3217500	1347 nts downstream of LtaPh_3217600	hypothetical protein conserved	hypothetical protein conserved
intergenic_LtaPh_3217600_LtaPh_3217700	BLBS01000048.1	645390	G	A	0.53,0.47,0.0	-	-	1572 nts upstream of LtaPh_3217600	314 nts downstream of LtaPh_3217700	hypothetical protein conserved	hypothetical protein conserved
intergenic_LtaPh_3217700_LtaPh_3217800	BLBS01000048.1	649363	T	C	0.46,0.54,0.0	-	-	159 nts upstream of LtaPh_3217700	870 nts downstream of LtaPh_3217800	hypothetical protein conserved	NAD+ synthase putative
intergenic_LtaPh_3217700_LtaPh_3217800	BLBS01000048.1	649441	G	C	0.47,0.53,0.0	-	-	237 nts upstream of LtaPh_3217700	792 nts downstream of LtaPh_3217800	hypothetical protein conserved	NAD+ synthase putative
intergenic_LtaPh_3217700_LtaPh_3217800	BLBS01000048.1	649465	C	A	0.47,0.53,0.0	-	-	261 nts upstream of LtaPh_3217700	768 nts downstream of LtaPh_3217800	hypothetical protein conserved	NAD+ synthase putative
intergenic_LtaPh_3217700_LtaPh_3217800	BLBS01000048.1	649585	C	G	0.47,0.53,0.0	-	-	381 nts upstream of LtaPh_3217700	648 nts downstream of LtaPh_3217800	hypothetical protein conserved	NAD+ synthase putative
intergenic_LtaPh_3217700_LtaPh_3217800	BLBS01000048.1	649960	C	A	0.52,0.48,0.0	-	-	756 nts upstream of LtaPh_3217700	273 nts downstream of LtaPh_3217800	hypothetical protein conserved	NAD+ synthase putative
intergenic_LtaPh_3217700_LtaPh_3217800	BLBS01000048.1	650064	T	C	0.53,0.47,0.0	-	-	860 nts upstream of LtaPh_3217700	169 nts downstream of LtaPh_3217800	hypothetical protein conserved	NAD+ synthase putative
intergenic_LtaPh_3217800_LtaPh_3217900	BLBS01000048.1	651310	G	A	0.43,0.57,0.0	-	-	196 nts upstream of LtaPh_3217800	1469 nts downstream of LtaPh_3217900	NAD+ synthase putative	hypothetical protein conserved
intergenic_LtaPh_3217800_LtaPh_3217900	BLBS01000048.1	651321	T	C	0.42,0.58,0.0	-	-	207 nts upstream of LtaPh_3217800	1458 nts downstream of LtaPh_3217900	NAD+ synthase putative	hypothetical protein conserved
intergenic_LtaPh_3217800_LtaPh_3217900	BLBS01000048.1	651362	A	C	0.45,0.55,0.0	-	-	248 nts upstream of LtaPh_3217800	1417 nts downstream of LtaPh_3217900	NAD+ synthase putative	hypothetical protein conserved
intergenic_LtaPh_3217800_LtaPh_3217900	BLBS01000048.1	651472	G	A	0.48,0.52,0.0	-	-	358 nts upstream of LtaPh_3217800	1307 nts downstream of LtaPh_3217900	NAD+ synthase putative	hypothetical protein conserved
intergenic_LtaPh_3217800_LtaPh_3217900	BLBS01000048.1	651489	A	G	0.5,0.5,0.0	-	-	375 nts upstream of LtaPh_3217800	1290 nts downstream of LtaPh_3217900	NAD+ synthase putative	hypothetical protein conserved
intergenic_LtaPh_3217800_LtaPh_3217900	BLBS01000048.1	651519	T	C	0.6,0.4,0.0	-	-	405 nts upstream of LtaPh_3217800	1260 nts downstream of LtaPh_3217900	NAD+ synthase putative	hypothetical protein conserved
intergenic_LtaPh_3217800_LtaPh_3217900	BLBS01000048.1	651540	C	G	0.48,0.52,0.0	-	-	426 nts upstream of LtaPh_3217800	1239 nts downstream of LtaPh_3217900	NAD+ synthase putative	hypothetical protein conserved
intergenic_LtaPh_3217800_LtaPh_3217900	BLBS01000048.1	651548	G	T	0.49,0.51,0.0	-	-	434 nts upstream of LtaPh_3217800	1231 nts downstream of LtaPh_3217900	NAD+ synthase putative	hypothetical protein conserved
intergenic_LtaPh_3217800_LtaPh_3217900	BLBS01000048.1	651723	C	T	0.49,0.51,0.0	-	-	609 nts upstream of LtaPh_3217800	1056 nts downstream of LtaPh_3217900	NAD+ synthase putative	hypothetical protein conserved
intergenic_LtaPh_3217800_LtaPh_3217900	BLBS01000048.1	651744	T	C	0.5,0.5,0.0	-	-	630 nts upstream of LtaPh_3217800	1035 nts downstream of LtaPh_3217900	NAD+ synthase putative	hypothetical protein conserved
intergenic_LtaPh_3217800_LtaPh_3217900	BLBS01000048.1	651888	C	G	0.44,0.56,0.0	-	-	774 nts upstream of LtaPh_3217800	891 nts downstream of LtaPh_3217900	NAD+ synthase putative	hypothetical protein conserved
intergenic_LtaPh_3217800_LtaPh_3217900	BLBS01000048.1	651923	A	C	0.43,0.57,0.0	-	-	809 nts upstream of LtaPh_3217800	856 nts downstream of LtaPh_3217900	NAD+ synthase putative	hypothetical protein conserved
intergenic_LtaPh_3217800_LtaPh_3217900	BLBS01000048.1	652054	G	A	0.5,0.5,0.0	-	-	940 nts upstream of LtaPh_3217800	725 nts downstream of LtaPh_3217900	NAD+ synthase putative	hypothetical protein conserved
intergenic_LtaPh_3217800_LtaPh_3217900	BLBS01000048.1	652186	T	A	0.51,0.49,0.0	-	-	1072 nts upstream of LtaPh_3217800	593 nts downstream of LtaPh_3217900	NAD+ synthase putative	hypothetical protein conserved
intergenic_LtaPh_3217800_LtaPh_3217900	BLBS01000048.1	652188	A	G	0.49,0.51,0.0	-	-	1074 nts upstream of LtaPh_3217800	591 nts downstream of LtaPh_3217900	NAD+ synthase putative	hypothetical protein conserved
intergenic_LtaPh_3217800_LtaPh_3217900	BLBS01000048.1	652205	T	C	0.56,0.44,0.0	-	-	1091 nts upstream of LtaPh_3217800	574 nts downstream of LtaPh_3217900	NAD+ synthase putative	hypothetical protein conserved
intergenic_LtaPh_3217800_LtaPh_3217900	BLBS01000048.1	652206	C	A	0.56,0.44,0.0	-	-	1092 nts upstream of LtaPh_3217800	573 nts downstream of LtaPh_3217900	NAD+ synthase putative	hypothetical protein conserved
intergenic_LtaPh_3217800_LtaPh_3217900	BLBS01000048.1	652336	G	C	0.44,0.56,0.0	-	-	1222 nts upstream of LtaPh_3217800	443 nts downstream of LtaPh_3217900	NAD+ synthase putative	hypothetical protein conserved
intergenic_LtaPh_3217800_LtaPh_3217900	BLBS01000048.1	652416	C	T	0.51,0.49,0.0	-	-	1302 nts upstream of LtaPh_3217800	363 nts downstream of LtaPh_3217900	NAD+ synthase putative	hypothetical protein conserved
intergenic_LtaPh_3217800_LtaPh_3217900	BLBS01000048.1	652454	C	A	0.44,0.56,0.0	-	-	1340 nts upstream of LtaPh_3217800	325 nts downstream of LtaPh_3217900	NAD+ synthase putative	hypothetical protein conserved
intergenic_LtaPh_3217800_LtaPh_3217900	BLBS01000048.1	652595	A	G	0.29,0.71,0.0	-	-	1481 nts upstream of LtaPh_3217800	184 nts downstream of LtaPh_3217900	NAD+ synthase putative	hypothetical protein conserved
intergenic_LtaPh_3217800_LtaPh_3217900	BLBS01000048.1	652624	G	A	0.3,0.7,0.0	-	-	1510 nts upstream of LtaPh_3217800	155 nts downstream of LtaPh_3217900	NAD+ synthase putative	hypothetical protein conserved
intergenic_LtaPh_3217800_LtaPh_3217900	BLBS01000048.1	652701	G	A	0.45,0.55,0.0	-	-	1587 nts upstream of LtaPh_3217800	78 nts downstream of LtaPh_3217900	NAD+ synthase putative	hypothetical protein conserved
intergenic_LtaPh_3217900_LtaPh_3218000	BLBS01000048.1	653190	A	G	0.49,0.51,0.0	-	-	1 nts upstream of LtaPh_3217900	3188 nts downstream of LtaPh_3218000	hypothetical protein conserved	protein phosphatase 2C putative
intergenic_LtaPh_3217900_LtaPh_3218000	BLBS01000048.1	653228	A	G	0.53,0.47,0.0	-	-	39 nts upstream of LtaPh_3217900	3150 nts downstream of LtaPh_3218000	hypothetical protein conserved	protein phosphatase 2C putative
intergenic_LtaPh_3217900_LtaPh_3218000	BLBS01000048.1	653448	T	A	0.56,0.44,0.0	-	-	259 nts upstream of LtaPh_3217900	2930 nts downstream of LtaPh_3218000	hypothetical protein conserved	protein phosphatase 2C putative
intergenic_LtaPh_3217900_LtaPh_3218000	BLBS01000048.1	653523	G	T	0.45,0.55,0.0	-	-	334 nts upstream of LtaPh_3217900	2855 nts downstream of LtaPh_3218000	hypothetical protein conserved	protein phosphatase 2C putative
intergenic_LtaPh_3217900_LtaPh_3218000	BLBS01000048.1	653568	A	C	0.45,0.55,0.0	-	-	379 nts upstream of LtaPh_3217900	2810 nts downstream of LtaPh_3218000	hypothetical protein conserved	protein phosphatase 2C putative
intergenic_LtaPh_3217900_LtaPh_3218000	BLBS01000048.1	653668	C	T	0.47,0.53,0.0	-	-	479 nts upstream of LtaPh_3217900	2710 nts downstream of LtaPh_3218000	hypothetical protein conserved	protein phosphatase 2C putative
intergenic_LtaPh_3217900_LtaPh_3218000	BLBS01000048.1	653673	T	C	0.49,0.51,0.0	-	-	484 nts upstream of LtaPh_3217900	2705 nts downstream of LtaPh_3218000	hypothetical protein conserved	protein phosphatase 2C putative
intergenic_LtaPh_3217900_LtaPh_3218000	BLBS01000048.1	653683	T	C	0.53,0.47,0.0	-	-	494 nts upstream of LtaPh_3217900	2695 nts downstream of LtaPh_3218000	hypothetical protein conserved	protein phosphatase 2C putative
intergenic_LtaPh_3217900_LtaPh_3218000	BLBS01000048.1	653957	A	G	0.25,0.75,0.0	-	-	768 nts upstream of LtaPh_3217900	2421 nts downstream of LtaPh_3218000	hypothetical protein conserved	protein phosphatase 2C putative
intergenic_LtaPh_3217900_LtaPh_3218000	BLBS01000048.1	654020	G	A	0.28,0.72,0.0	-	-	831 nts upstream of LtaPh_3217900	2358 nts downstream of LtaPh_3218000	hypothetical protein conserved	protein phosphatase 2C putative
intergenic_LtaPh_3217900_LtaPh_3218000	BLBS01000048.1	654022	A	G	0.27,0.73,0.0	-	-	833 nts upstream of LtaPh_3217900	2356 nts downstream of LtaPh_3218000	hypothetical protein conserved	protein phosphatase 2C putative
intergenic_LtaPh_3217900_LtaPh_3218000	BLBS01000048.1	654136	G	A	0.59,0.41,0.0	-	-	947 nts upstream of LtaPh_3217900	2242 nts downstream of LtaPh_3218000	hypothetical protein conserved	protein phosphatase 2C putative
intergenic_LtaPh_3217900_LtaPh_3218000	BLBS01000048.1	654261	C	T	0.55,0.45,0.0	-	-	1072 nts upstream of LtaPh_3217900	2117 nts downstream of LtaPh_3218000	hypothetical protein conserved	protein phosphatase 2C putative
intergenic_LtaPh_3217900_LtaPh_3218000	BLBS01000048.1	654544	A	C	0.57,0.43,0.0	-	-	1355 nts upstream of LtaPh_3217900	1834 nts downstream of LtaPh_3218000	hypothetical protein conserved	protein phosphatase 2C putative
intergenic_LtaPh_3217900_LtaPh_3218000	BLBS01000048.1	654836	T	C	0.33,0.67,0.0	-	-	1647 nts upstream of LtaPh_3217900	1542 nts downstream of LtaPh_3218000	hypothetical protein conserved	protein phosphatase 2C putative
intergenic_LtaPh_3217900_LtaPh_3218000	BLBS01000048.1	654898	G	C	0.47,0.53,0.0	-	-	1709 nts upstream of LtaPh_3217900	1480 nts downstream of LtaPh_3218000	hypothetical protein conserved	protein phosphatase 2C putative
intergenic_LtaPh_3217900_LtaPh_3218000	BLBS01000048.1	655220	A	G	0.44,0.56,0.0	-	-	2031 nts upstream of LtaPh_3217900	1158 nts downstream of LtaPh_3218000	hypothetical protein conserved	protein phosphatase 2C putative
intergenic_LtaPh_3217900_LtaPh_3218000	BLBS01000048.1	655394	G	A	0.49,0.51,0.0	-	-	2205 nts upstream of LtaPh_3217900	984 nts downstream of LtaPh_3218000	hypothetical protein conserved	protein phosphatase 2C putative
intergenic_LtaPh_3217900_LtaPh_3218000	BLBS01000048.1	655485	T	G	0.49,0.51,0.0	-	-	2296 nts upstream of LtaPh_3217900	893 nts downstream of LtaPh_3218000	hypothetical protein conserved	protein phosphatase 2C putative
intergenic_LtaPh_3217900_LtaPh_3218000	BLBS01000048.1	655611	T	C	0.38,0.63,0.0	-	-	2422 nts upstream of LtaPh_3217900	767 nts downstream of LtaPh_3218000	hypothetical protein conserved	protein phosphatase 2C putative
intergenic_LtaPh_3217900_LtaPh_3218000	BLBS01000048.1	655692	A	G	0.45,0.55,0.0	-	-	2503 nts upstream of LtaPh_3217900	686 nts downstream of LtaPh_3218000	hypothetical protein conserved	protein phosphatase 2C putative
intergenic_LtaPh_3217900_LtaPh_3218000	BLBS01000048.1	655732	T	C	0.5,0.5,0.0	-	-	2543 nts upstream of LtaPh_3217900	646 nts downstream of LtaPh_3218000	hypothetical protein conserved	protein phosphatase 2C putative
intergenic_LtaPh_3217900_LtaPh_3218000	BLBS01000048.1	655876	A	G	0.42,0.58,0.0	-	-	2687 nts upstream of LtaPh_3217900	502 nts downstream of LtaPh_3218000	hypothetical protein conserved	protein phosphatase 2C putative
intergenic_LtaPh_3217900_LtaPh_3218000	BLBS01000048.1	655948	A	G	0.56,0.44,0.0	-	-	2759 nts upstream of LtaPh_3217900	430 nts downstream of LtaPh_3218000	hypothetical protein conserved	protein phosphatase 2C putative
intergenic_LtaPh_3217900_LtaPh_3218000	BLBS01000048.1	656329	A	G	0.68,0.32,0.0	-	-	3140 nts upstream of LtaPh_3217900	49 nts downstream of LtaPh_3218000	hypothetical protein conserved	protein phosphatase 2C putative
intergenic_LtaPh_3217900_LtaPh_3218000	BLBS01000048.1	656371	A	G	0.78,0.22,0.0	-	-	3182 nts upstream of LtaPh_3217900	7 nts downstream of LtaPh_3218000	hypothetical protein conserved	protein phosphatase 2C putative
intergenic_LtaPh_3217900_LtaPh_3218000	BLBS01000048.1	656372	C	A	0.79,0.21,0.0	-	-	3183 nts upstream of LtaPh_3217900	6 nts downstream of LtaPh_3218000	hypothetical protein conserved	protein phosphatase 2C putative
intergenic_LtaPh_3218000_LtaPh_3218100	BLBS01000048.1	658138	G	A	0.59,0.41,0.0	-	-	87 nts upstream of LtaPh_3218000	2916 nts downstream of LtaPh_3218100	protein phosphatase 2C putative	hypothetical protein conserved
intergenic_LtaPh_3218000_LtaPh_3218100	BLBS01000048.1	658242	C	A	0.45,0.55,0.0	-	-	191 nts upstream of LtaPh_3218000	2812 nts downstream of LtaPh_3218100	protein phosphatase 2C putative	hypothetical protein conserved
intergenic_LtaPh_3218000_LtaPh_3218100	BLBS01000048.1	658539	A	G	0.42,0.58,0.0	-	-	488 nts upstream of LtaPh_3218000	2515 nts downstream of LtaPh_3218100	protein phosphatase 2C putative	hypothetical protein conserved
intergenic_LtaPh_3218000_LtaPh_3218100	BLBS01000048.1	658582	G	A	0.59,0.41,0.0	-	-	531 nts upstream of LtaPh_3218000	2472 nts downstream of LtaPh_3218100	protein phosphatase 2C putative	hypothetical protein conserved
intergenic_LtaPh_3218000_LtaPh_3218100	BLBS01000048.1	658812	G	C	0.55,0.45,0.0	-	-	761 nts upstream of LtaPh_3218000	2242 nts downstream of LtaPh_3218100	protein phosphatase 2C putative	hypothetical protein conserved
intergenic_LtaPh_3218000_LtaPh_3218100	BLBS01000048.1	658855	T	C	0.48,0.52,0.0	-	-	804 nts upstream of LtaPh_3218000	2199 nts downstream of LtaPh_3218100	protein phosphatase 2C putative	hypothetical protein conserved
intergenic_LtaPh_3218000_LtaPh_3218100	BLBS01000048.1	658972	C	A	0.44,0.56,0.0	-	-	921 nts upstream of LtaPh_3218000	2082 nts downstream of LtaPh_3218100	protein phosphatase 2C putative	hypothetical protein conserved
intergenic_LtaPh_3218000_LtaPh_3218100	BLBS01000048.1	659218	A	T	0.54,0.46,0.0	-	-	1167 nts upstream of LtaPh_3218000	1836 nts downstream of LtaPh_3218100	protein phosphatase 2C putative	hypothetical protein conserved
intergenic_LtaPh_3218000_LtaPh_3218100	BLBS01000048.1	659361	C	T	0.35,0.65,0.0	-	-	1310 nts upstream of LtaPh_3218000	1693 nts downstream of LtaPh_3218100	protein phosphatase 2C putative	hypothetical protein conserved
intergenic_LtaPh_3218000_LtaPh_3218100	BLBS01000048.1	659679	A	G	0.56,0.44,0.0	-	-	1628 nts upstream of LtaPh_3218000	1375 nts downstream of LtaPh_3218100	protein phosphatase 2C putative	hypothetical protein conserved
intergenic_LtaPh_3218000_LtaPh_3218100	BLBS01000048.1	659680	A	G	0.56,0.44,0.0	-	-	1629 nts upstream of LtaPh_3218000	1374 nts downstream of LtaPh_3218100	protein phosphatase 2C putative	hypothetical protein conserved
intergenic_LtaPh_3218000_LtaPh_3218100	BLBS01000048.1	659691	G	A	0.58,0.42,0.0	-	-	1640 nts upstream of LtaPh_3218000	1363 nts downstream of LtaPh_3218100	protein phosphatase 2C putative	hypothetical protein conserved
intergenic_LtaPh_3218000_LtaPh_3218100	BLBS01000048.1	660441	A	C	0.56,0.44,0.0	-	-	2390 nts upstream of LtaPh_3218000	613 nts downstream of LtaPh_3218100	protein phosphatase 2C putative	hypothetical protein conserved
intergenic_LtaPh_3218000_LtaPh_3218100	BLBS01000048.1	660452	G	C	0.52,0.48,0.0	-	-	2401 nts upstream of LtaPh_3218000	602 nts downstream of LtaPh_3218100	protein phosphatase 2C putative	hypothetical protein conserved
intergenic_LtaPh_3218000_LtaPh_3218100	BLBS01000048.1	660457	G	A	0.52,0.48,0.0	-	-	2406 nts upstream of LtaPh_3218000	597 nts downstream of LtaPh_3218100	protein phosphatase 2C putative	hypothetical protein conserved
intergenic_LtaPh_3218000_LtaPh_3218100	BLBS01000048.1	660480	G	A	0.52,0.48,0.0	-	-	2429 nts upstream of LtaPh_3218000	574 nts downstream of LtaPh_3218100	protein phosphatase 2C putative	hypothetical protein conserved
intergenic_LtaPh_3218000_LtaPh_3218100	BLBS01000048.1	660574	G	T	0.49,0.51,0.0	-	-	2523 nts upstream of LtaPh_3218000	480 nts downstream of LtaPh_3218100	protein phosphatase 2C putative	hypothetical protein conserved
intergenic_LtaPh_3218000_LtaPh_3218100	BLBS01000048.1	660637	T	A	0.56,0.44,0.0	-	-	2586 nts upstream of LtaPh_3218000	417 nts downstream of LtaPh_3218100	protein phosphatase 2C putative	hypothetical protein conserved
intergenic_LtaPh_3218000_LtaPh_3218100	BLBS01000048.1	660638	A	T	0.54,0.46,0.0	-	-	2587 nts upstream of LtaPh_3218000	416 nts downstream of LtaPh_3218100	protein phosphatase 2C putative	hypothetical protein conserved
intergenic_LtaPh_3218000_LtaPh_3218100	BLBS01000048.1	660642	G	T	0.58,0.42,0.0	-	-	2591 nts upstream of LtaPh_3218000	412 nts downstream of LtaPh_3218100	protein phosphatase 2C putative	hypothetical protein conserved
intergenic_LtaPh_3218000_LtaPh_3218100	BLBS01000048.1	660708	C	T	0.65,0.35,0.0	-	-	2657 nts upstream of LtaPh_3218000	346 nts downstream of LtaPh_3218100	protein phosphatase 2C putative	hypothetical protein conserved
intergenic_LtaPh_3218000_LtaPh_3218100	BLBS01000048.1	660746	T	A	0.53,0.47,0.0	-	-	2695 nts upstream of LtaPh_3218000	308 nts downstream of LtaPh_3218100	protein phosphatase 2C putative	hypothetical protein conserved
intergenic_LtaPh_3218100_LtaPh_3218200	BLBS01000048.1	663611	C	G	0.32,0.68,0.0	-	-	20 nts upstream of LtaPh_3218100	1280 nts downstream of LtaPh_3218200	hypothetical protein conserved	hypothetical protein conserved
intergenic_LtaPh_3218100_LtaPh_3218200	BLBS01000048.1	663764	G	A	0.58,0.42,0.0	-	-	173 nts upstream of LtaPh_3218100	1127 nts downstream of LtaPh_3218200	hypothetical protein conserved	hypothetical protein conserved
intergenic_LtaPh_3218100_LtaPh_3218200	BLBS01000048.1	663822	C	T	0.73,0.27,0.0	-	-	231 nts upstream of LtaPh_3218100	1069 nts downstream of LtaPh_3218200	hypothetical protein conserved	hypothetical protein conserved
intergenic_LtaPh_3218100_LtaPh_3218200	BLBS01000048.1	663924	G	A	0.47,0.53,0.0	-	-	333 nts upstream of LtaPh_3218100	967 nts downstream of LtaPh_3218200	hypothetical protein conserved	hypothetical protein conserved
intergenic_LtaPh_3218100_LtaPh_3218200	BLBS01000048.1	664080	G	A	0.62,0.38,0.0	-	-	489 nts upstream of LtaPh_3218100	811 nts downstream of LtaPh_3218200	hypothetical protein conserved	hypothetical protein conserved
intergenic_LtaPh_3218100_LtaPh_3218200	BLBS01000048.1	664116	A	C	0.66,0.34,0.0	-	-	525 nts upstream of LtaPh_3218100	775 nts downstream of LtaPh_3218200	hypothetical protein conserved	hypothetical protein conserved
intergenic_LtaPh_3218100_LtaPh_3218200	BLBS01000048.1	664161	A	G	0.53,0.47,0.0	-	-	570 nts upstream of LtaPh_3218100	730 nts downstream of LtaPh_3218200	hypothetical protein conserved	hypothetical protein conserved
intergenic_LtaPh_3218100_LtaPh_3218200	BLBS01000048.1	664314	A	C	0.43,0.57,0.0	-	-	723 nts upstream of LtaPh_3218100	577 nts downstream of LtaPh_3218200	hypothetical protein conserved	hypothetical protein conserved
intergenic_LtaPh_3218100_LtaPh_3218200	BLBS01000048.1	664357	G	A	0.43,0.57,0.0	-	-	766 nts upstream of LtaPh_3218100	534 nts downstream of LtaPh_3218200	hypothetical protein conserved	hypothetical protein conserved
intergenic_LtaPh_3218100_LtaPh_3218200	BLBS01000048.1	664358	A	G	0.43,0.57,0.0	-	-	767 nts upstream of LtaPh_3218100	533 nts downstream of LtaPh_3218200	hypothetical protein conserved	hypothetical protein conserved
intergenic_LtaPh_3218100_LtaPh_3218200	BLBS01000048.1	664383	A	G	0.63,0.38,0.0	-	-	792 nts upstream of LtaPh_3218100	508 nts downstream of LtaPh_3218200	hypothetical protein conserved	hypothetical protein conserved
intergenic_LtaPh_3218100_LtaPh_3218200	BLBS01000048.1	664541	C	T	0.51,0.49,0.0	-	-	950 nts upstream of LtaPh_3218100	350 nts downstream of LtaPh_3218200	hypothetical protein conserved	hypothetical protein conserved
intergenic_LtaPh_3218200_LtaPh_3218300	BLBS01000048.1	667429	A	T	0.58,0.42,0.0	-	-	523 nts upstream of LtaPh_3218200	932 nts downstream of LtaPh_3218300	hypothetical protein conserved	hypothetical protein conserved
intergenic_LtaPh_3218300_LtaPh_3218400	BLBS01000048.1	670778	A	G	0.46,0.54,0.0	-	-	237 nts upstream of LtaPh_3218300	1121 nts downstream of LtaPh_3218400	hypothetical protein conserved	coatomer epsilon subunit putative
intergenic_LtaPh_3218300_LtaPh_3218400	BLBS01000048.1	670853	A	C	0.53,0.47,0.0	-	-	312 nts upstream of LtaPh_3218300	1046 nts downstream of LtaPh_3218400	hypothetical protein conserved	coatomer epsilon subunit putative
intergenic_LtaPh_3218300_LtaPh_3218400	BLBS01000048.1	671024	T	G	0.5,0.5,0.0	-	-	483 nts upstream of LtaPh_3218300	875 nts downstream of LtaPh_3218400	hypothetical protein conserved	coatomer epsilon subunit putative
intergenic_LtaPh_3218300_LtaPh_3218400	BLBS01000048.1	671061	G	A	0.47,0.53,0.0	-	-	520 nts upstream of LtaPh_3218300	838 nts downstream of LtaPh_3218400	hypothetical protein conserved	coatomer epsilon subunit putative
intergenic_LtaPh_3218300_LtaPh_3218400	BLBS01000048.1	671173	C	G	0.5,0.5,0.0	-	-	632 nts upstream of LtaPh_3218300	726 nts downstream of LtaPh_3218400	hypothetical protein conserved	coatomer epsilon subunit putative
intergenic_LtaPh_3218300_LtaPh_3218400	BLBS01000048.1	671576	C	G	0.42,0.58,0.0	-	-	1035 nts upstream of LtaPh_3218300	323 nts downstream of LtaPh_3218400	hypothetical protein conserved	coatomer epsilon subunit putative
intergenic_LtaPh_3218300_LtaPh_3218400	BLBS01000048.1	671633	C	T	0.48,0.52,0.0	-	-	1092 nts upstream of LtaPh_3218300	266 nts downstream of LtaPh_3218400	hypothetical protein conserved	coatomer epsilon subunit putative
intergenic_LtaPh_3218300_LtaPh_3218400	BLBS01000048.1	671855	G	T	0.51,0.49,0.0	-	-	1314 nts upstream of LtaPh_3218300	44 nts downstream of LtaPh_3218400	hypothetical protein conserved	coatomer epsilon subunit putative
intergenic_LtaPh_3218400_LtaPh_3218500	BLBS01000048.1	672982	T	G	0.71,0.29,0.0	-	-	112 nts upstream of LtaPh_3218400	3708 nts downstream of LtaPh_3218500	coatomer epsilon subunit putative	zinc finger protein 2 putative
intergenic_LtaPh_3218400_LtaPh_3218500	BLBS01000048.1	673235	A	T	0.55,0.45,0.0	-	-	365 nts upstream of LtaPh_3218400	3455 nts downstream of LtaPh_3218500	coatomer epsilon subunit putative	zinc finger protein 2 putative
intergenic_LtaPh_3218400_LtaPh_3218500	BLBS01000048.1	673425	C	T	0.63,0.37,0.0	-	-	555 nts upstream of LtaPh_3218400	3265 nts downstream of LtaPh_3218500	coatomer epsilon subunit putative	zinc finger protein 2 putative
intergenic_LtaPh_3218400_LtaPh_3218500	BLBS01000048.1	673522	C	G	0.46,0.54,0.0	-	-	652 nts upstream of LtaPh_3218400	3168 nts downstream of LtaPh_3218500	coatomer epsilon subunit putative	zinc finger protein 2 putative
intergenic_LtaPh_3218400_LtaPh_3218500	BLBS01000048.1	673547	G	A	0.46,0.54,0.0	-	-	677 nts upstream of LtaPh_3218400	3143 nts downstream of LtaPh_3218500	coatomer epsilon subunit putative	zinc finger protein 2 putative
intergenic_LtaPh_3218400_LtaPh_3218500	BLBS01000048.1	673738	C	T	0.43,0.57,0.0	-	-	868 nts upstream of LtaPh_3218400	2952 nts downstream of LtaPh_3218500	coatomer epsilon subunit putative	zinc finger protein 2 putative
intergenic_LtaPh_3218400_LtaPh_3218500	BLBS01000048.1	673968	G	A	0.49,0.51,0.0	-	-	1098 nts upstream of LtaPh_3218400	2722 nts downstream of LtaPh_3218500	coatomer epsilon subunit putative	zinc finger protein 2 putative
intergenic_LtaPh_3218400_LtaPh_3218500	BLBS01000048.1	674096	G	A	0.33,0.67,0.0	-	-	1226 nts upstream of LtaPh_3218400	2594 nts downstream of LtaPh_3218500	coatomer epsilon subunit putative	zinc finger protein 2 putative
intergenic_LtaPh_3218400_LtaPh_3218500	BLBS01000048.1	674182	T	C	0.53,0.47,0.0	-	-	1312 nts upstream of LtaPh_3218400	2508 nts downstream of LtaPh_3218500	coatomer epsilon subunit putative	zinc finger protein 2 putative
intergenic_LtaPh_3218400_LtaPh_3218500	BLBS01000048.1	674251	G	T	0.42,0.58,0.0	-	-	1381 nts upstream of LtaPh_3218400	2439 nts downstream of LtaPh_3218500	coatomer epsilon subunit putative	zinc finger protein 2 putative
intergenic_LtaPh_3218400_LtaPh_3218500	BLBS01000048.1	674305	G	A	0.46,0.54,0.0	-	-	1435 nts upstream of LtaPh_3218400	2385 nts downstream of LtaPh_3218500	coatomer epsilon subunit putative	zinc finger protein 2 putative
intergenic_LtaPh_3218400_LtaPh_3218500	BLBS01000048.1	674632	C	A	0.38,0.62,0.0	-	-	1762 nts upstream of LtaPh_3218400	2058 nts downstream of LtaPh_3218500	coatomer epsilon subunit putative	zinc finger protein 2 putative
intergenic_LtaPh_3218400_LtaPh_3218500	BLBS01000048.1	674707	C	A	0.4,0.6,0.0	-	-	1837 nts upstream of LtaPh_3218400	1983 nts downstream of LtaPh_3218500	coatomer epsilon subunit putative	zinc finger protein 2 putative
intergenic_LtaPh_3218400_LtaPh_3218500	BLBS01000048.1	675204	G	C	0.43,0.57,0.0	-	-	2334 nts upstream of LtaPh_3218400	1486 nts downstream of LtaPh_3218500	coatomer epsilon subunit putative	zinc finger protein 2 putative
intergenic_LtaPh_3218400_LtaPh_3218500	BLBS01000048.1	675322	G	A	0.64,0.36,0.0	-	-	2452 nts upstream of LtaPh_3218400	1368 nts downstream of LtaPh_3218500	coatomer epsilon subunit putative	zinc finger protein 2 putative
intergenic_LtaPh_3218400_LtaPh_3218500	BLBS01000048.1	675415	T	C	0.43,0.57,0.0	-	-	2545 nts upstream of LtaPh_3218400	1275 nts downstream of LtaPh_3218500	coatomer epsilon subunit putative	zinc finger protein 2 putative
intergenic_LtaPh_3218400_LtaPh_3218500	BLBS01000048.1	675491	G	A	0.5,0.5,0.0	-	-	2621 nts upstream of LtaPh_3218400	1199 nts downstream of LtaPh_3218500	coatomer epsilon subunit putative	zinc finger protein 2 putative
intergenic_LtaPh_3218400_LtaPh_3218500	BLBS01000048.1	675497	T	G	0.47,0.53,0.0	-	-	2627 nts upstream of LtaPh_3218400	1193 nts downstream of LtaPh_3218500	coatomer epsilon subunit putative	zinc finger protein 2 putative
intergenic_LtaPh_3218400_LtaPh_3218500	BLBS01000048.1	675502	A	G	0.49,0.51,0.0	-	-	2632 nts upstream of LtaPh_3218400	1188 nts downstream of LtaPh_3218500	coatomer epsilon subunit putative	zinc finger protein 2 putative
intergenic_LtaPh_3218400_LtaPh_3218500	BLBS01000048.1	675589	G	A	0.33,0.67,0.0	-	-	2719 nts upstream of LtaPh_3218400	1101 nts downstream of LtaPh_3218500	coatomer epsilon subunit putative	zinc finger protein 2 putative
intergenic_LtaPh_3218400_LtaPh_3218500	BLBS01000048.1	675690	C	A	0.5,0.5,0.0	-	-	2820 nts upstream of LtaPh_3218400	1000 nts downstream of LtaPh_3218500	coatomer epsilon subunit putative	zinc finger protein 2 putative
intergenic_LtaPh_3218400_LtaPh_3218500	BLBS01000048.1	675724	A	T	0.46,0.54,0.0	-	-	2854 nts upstream of LtaPh_3218400	966 nts downstream of LtaPh_3218500	coatomer epsilon subunit putative	zinc finger protein 2 putative
intergenic_LtaPh_3218400_LtaPh_3218500	BLBS01000048.1	675844	A	G	0.46,0.54,0.0	-	-	2974 nts upstream of LtaPh_3218400	846 nts downstream of LtaPh_3218500	coatomer epsilon subunit putative	zinc finger protein 2 putative
intergenic_LtaPh_3218400_LtaPh_3218500	BLBS01000048.1	675940	C	T	0.38,0.62,0.0	-	-	3070 nts upstream of LtaPh_3218400	750 nts downstream of LtaPh_3218500	coatomer epsilon subunit putative	zinc finger protein 2 putative
intergenic_LtaPh_3218400_LtaPh_3218500	BLBS01000048.1	676019	T	C	0.43,0.57,0.0	-	-	3149 nts upstream of LtaPh_3218400	671 nts downstream of LtaPh_3218500	coatomer epsilon subunit putative	zinc finger protein 2 putative
intergenic_LtaPh_3218400_LtaPh_3218500	BLBS01000048.1	676056	A	G	0.4,0.6,0.0	-	-	3186 nts upstream of LtaPh_3218400	634 nts downstream of LtaPh_3218500	coatomer epsilon subunit putative	zinc finger protein 2 putative
intergenic_LtaPh_3218400_LtaPh_3218500	BLBS01000048.1	676182	G	C	0.4,0.6,0.0	-	-	3312 nts upstream of LtaPh_3218400	508 nts downstream of LtaPh_3218500	coatomer epsilon subunit putative	zinc finger protein 2 putative
intergenic_LtaPh_3218400_LtaPh_3218500	BLBS01000048.1	676198	C	G	0.41,0.59,0.0	-	-	3328 nts upstream of LtaPh_3218400	492 nts downstream of LtaPh_3218500	coatomer epsilon subunit putative	zinc finger protein 2 putative
intergenic_LtaPh_3218400_LtaPh_3218500	BLBS01000048.1	676202	G	A	0.48,0.52,0.0	-	-	3332 nts upstream of LtaPh_3218400	488 nts downstream of LtaPh_3218500	coatomer epsilon subunit putative	zinc finger protein 2 putative
intergenic_LtaPh_3218400_LtaPh_3218500	BLBS01000048.1	676322	T	C	0.48,0.52,0.0	-	-	3452 nts upstream of LtaPh_3218400	368 nts downstream of LtaPh_3218500	coatomer epsilon subunit putative	zinc finger protein 2 putative
intergenic_LtaPh_3218400_LtaPh_3218500	BLBS01000048.1	676377	T	G	0.38,0.63,0.0	-	-	3507 nts upstream of LtaPh_3218400	313 nts downstream of LtaPh_3218500	coatomer epsilon subunit putative	zinc finger protein 2 putative
intergenic_LtaPh_3218400_LtaPh_3218500	BLBS01000048.1	676479	A	T	0.58,0.42,0.0	-	-	3609 nts upstream of LtaPh_3218400	211 nts downstream of LtaPh_3218500	coatomer epsilon subunit putative	zinc finger protein 2 putative
intergenic_LtaPh_3218400_LtaPh_3218500	BLBS01000048.1	676495	G	C	0.62,0.38,0.0	-	-	3625 nts upstream of LtaPh_3218400	195 nts downstream of LtaPh_3218500	coatomer epsilon subunit putative	zinc finger protein 2 putative
intergenic_LtaPh_3218400_LtaPh_3218500	BLBS01000048.1	676636	A	C	0.53,0.47,0.0	-	-	3766 nts upstream of LtaPh_3218400	54 nts downstream of LtaPh_3218500	coatomer epsilon subunit putative	zinc finger protein 2 putative
intergenic_LtaPh_3218400_LtaPh_3218500	BLBS01000048.1	676638	A	C	0.53,0.47,0.0	-	-	3768 nts upstream of LtaPh_3218400	52 nts downstream of LtaPh_3218500	coatomer epsilon subunit putative	zinc finger protein 2 putative
intergenic_LtaPh_3218500_LtaPh_3218600	BLBS01000048.1	677113	C	A	0.38,0.62,0.0	-	-	34 nts upstream of LtaPh_3218500	1919 nts downstream of LtaPh_3218600	zinc finger protein 2 putative	hypothetical protein conserved
intergenic_LtaPh_3218500_LtaPh_3218600	BLBS01000048.1	677176	G	A	0.44,0.56,0.0	-	-	97 nts upstream of LtaPh_3218500	1856 nts downstream of LtaPh_3218600	zinc finger protein 2 putative	hypothetical protein conserved
intergenic_LtaPh_3218500_LtaPh_3218600	BLBS01000048.1	677206	A	C	0.52,0.48,0.0	-	-	127 nts upstream of LtaPh_3218500	1826 nts downstream of LtaPh_3218600	zinc finger protein 2 putative	hypothetical protein conserved
intergenic_LtaPh_3218500_LtaPh_3218600	BLBS01000048.1	677268	C	G	0.55,0.45,0.0	-	-	189 nts upstream of LtaPh_3218500	1764 nts downstream of LtaPh_3218600	zinc finger protein 2 putative	hypothetical protein conserved
intergenic_LtaPh_3218500_LtaPh_3218600	BLBS01000048.1	677290	T	C	0.52,0.48,0.0	-	-	211 nts upstream of LtaPh_3218500	1742 nts downstream of LtaPh_3218600	zinc finger protein 2 putative	hypothetical protein conserved
intergenic_LtaPh_3218500_LtaPh_3218600	BLBS01000048.1	677529	G	A	0.63,0.38,0.0	-	-	450 nts upstream of LtaPh_3218500	1503 nts downstream of LtaPh_3218600	zinc finger protein 2 putative	hypothetical protein conserved
intergenic_LtaPh_3218500_LtaPh_3218600	BLBS01000048.1	677588	C	T	0.38,0.63,0.0	-	-	509 nts upstream of LtaPh_3218500	1444 nts downstream of LtaPh_3218600	zinc finger protein 2 putative	hypothetical protein conserved
intergenic_LtaPh_3218500_LtaPh_3218600	BLBS01000048.1	677598	A	G	0.47,0.53,0.0	-	-	519 nts upstream of LtaPh_3218500	1434 nts downstream of LtaPh_3218600	zinc finger protein 2 putative	hypothetical protein conserved
intergenic_LtaPh_3218500_LtaPh_3218600	BLBS01000048.1	677627	A	C	0.42,0.58,0.0	-	-	548 nts upstream of LtaPh_3218500	1405 nts downstream of LtaPh_3218600	zinc finger protein 2 putative	hypothetical protein conserved
intergenic_LtaPh_3218500_LtaPh_3218600	BLBS01000048.1	677794	A	T	0.54,0.46,0.0	-	-	715 nts upstream of LtaPh_3218500	1238 nts downstream of LtaPh_3218600	zinc finger protein 2 putative	hypothetical protein conserved
intergenic_LtaPh_3218500_LtaPh_3218600	BLBS01000048.1	678397	G	T	0.62,0.38,0.0	-	-	1318 nts upstream of LtaPh_3218500	635 nts downstream of LtaPh_3218600	zinc finger protein 2 putative	hypothetical protein conserved
intergenic_LtaPh_3218500_LtaPh_3218600	BLBS01000048.1	678475	T	G	0.56,0.44,0.0	-	-	1396 nts upstream of LtaPh_3218500	557 nts downstream of LtaPh_3218600	zinc finger protein 2 putative	hypothetical protein conserved
intergenic_LtaPh_3218500_LtaPh_3218600	BLBS01000048.1	678683	A	G	0.63,0.38,0.0	-	-	1604 nts upstream of LtaPh_3218500	349 nts downstream of LtaPh_3218600	zinc finger protein 2 putative	hypothetical protein conserved
intergenic_LtaPh_3218500_LtaPh_3218600	BLBS01000048.1	678767	C	A	0.58,0.42,0.0	-	-	1688 nts upstream of LtaPh_3218500	265 nts downstream of LtaPh_3218600	zinc finger protein 2 putative	hypothetical protein conserved
intergenic_LtaPh_3218500_LtaPh_3218600	BLBS01000048.1	678831	T	C	0.43,0.57,0.0	-	-	1752 nts upstream of LtaPh_3218500	201 nts downstream of LtaPh_3218600	zinc finger protein 2 putative	hypothetical protein conserved
intergenic_LtaPh_3218600_LtaPh_3218700	BLBS01000048.1	682901	G	C	0.37,0.63,0.0	-	-	2820 nts upstream of LtaPh_3218600	185 nts downstream of LtaPh_3218700	hypothetical protein conserved	hypothetical protein conserved
intergenic_LtaPh_3218700_LtaPh_3218800	BLBS01000048.1	685311	G	C	0.39,0.61,0.0	-	-	558 nts upstream of LtaPh_3218700	541 nts downstream of LtaPh_3218800	hypothetical protein conserved	hypothetical protein conserved
intergenic_LtaPh_3218900_LtaPh_3219000	BLBS01000048.1	688775	G	C	0.49,0.51,0.0	-	-	41 nts upstream of LtaPh_3218900	677 nts downstream of LtaPh_3219000	hypothetical protein conserved	hypothetical protein conserved
intergenic_LtaPh_3218900_LtaPh_3219000	BLBS01000048.1	689335	A	T	0.5,0.5,0.0	-	-	601 nts upstream of LtaPh_3218900	117 nts downstream of LtaPh_3219000	hypothetical protein conserved	hypothetical protein conserved
intergenic_LtaPh_3219000_LtaPh_3219100	BLBS01000048.1	691745	A	G	0.49,0.51,0.0	-	-	440 nts upstream of LtaPh_3219000	639 nts downstream of LtaPh_3219100	hypothetical protein conserved	hypothetical protein conserved
intergenic_LtaPh_3219200_LtaPh_3219300	BLBS01000048.1	696242	G	A	0.51,0.49,0.0	-	-	1468 nts upstream of LtaPh_3219200	2843 nts downstream of LtaPh_3219300	hypothetical protein conserved	protein kinase putative
intergenic_LtaPh_3219200_LtaPh_3219300	BLBS01000048.1	696284	A	G	0.56,0.44,0.0	-	-	1510 nts upstream of LtaPh_3219200	2801 nts downstream of LtaPh_3219300	hypothetical protein conserved	protein kinase putative
intergenic_LtaPh_3219200_LtaPh_3219300	BLBS01000048.1	697630	A	G	0.43,0.57,0.0	-	-	2856 nts upstream of LtaPh_3219200	1455 nts downstream of LtaPh_3219300	hypothetical protein conserved	protein kinase putative
intergenic_LtaPh_3219200_LtaPh_3219300	BLBS01000048.1	697768	A	G	0.48,0.52,0.0	-	-	2994 nts upstream of LtaPh_3219200	1317 nts downstream of LtaPh_3219300	hypothetical protein conserved	protein kinase putative
intergenic_LtaPh_3219500_LtaPh_3219600	BLBS01000048.1	711317	G	C	0.42,0.58,0.0	-	-	387 nts upstream of LtaPh_3219500	1531 nts downstream of LtaPh_3219600	iron superoxide dismutase putative	Rab11b GTPase putative
intergenic_LtaPh_3219500_LtaPh_3219600	BLBS01000048.1	711656	T	G	0.65,0.35,0.0	-	-	726 nts upstream of LtaPh_3219500	1192 nts downstream of LtaPh_3219600	iron superoxide dismutase putative	Rab11b GTPase putative
intergenic_LtaPh_3219600_LtaPh_3219700	BLBS01000048.1	713800	G	A	0.54,0.46,0.0	-	-	302 nts upstream of LtaPh_3219600	753 nts downstream of LtaPh_3219700	Rab11b GTPase putative	chaperonin hsp60 mitochondrial precursor putative
intergenic_LtaPh_3219700_LtaPh_3219800	BLBS01000048.1	716729	A	G	0.72,0.28,0.0	-	-	392 nts upstream of LtaPh_3219700	376 nts downstream of LtaPh_3219800	chaperonin hsp60 mitochondrial precursor putative	hypothetical protein conserved
intergenic_LtaPh_3219700_LtaPh_3219800	BLBS01000048.1	716823	C	G	0.51,0.49,0.0	-	-	486 nts upstream of LtaPh_3219700	282 nts downstream of LtaPh_3219800	chaperonin hsp60 mitochondrial precursor putative	hypothetical protein conserved
intergenic_LtaPh_3219700_LtaPh_3219800	BLBS01000048.1	716849	A	G	0.58,0.42,0.0	-	-	512 nts upstream of LtaPh_3219700	256 nts downstream of LtaPh_3219800	chaperonin hsp60 mitochondrial precursor putative	hypothetical protein conserved
intergenic_LtaPh_3219800_LtaPh_3219900	BLBS01000048.1	718552	G	A	0.38,0.62,0.0	-	-	203 nts upstream of LtaPh_3219800	1780 nts downstream of LtaPh_3219900	hypothetical protein conserved	hypothetical protein conserved
intergenic_LtaPh_3219800_LtaPh_3219900	BLBS01000048.1	719654	G	C	0.38,0.62,0.0	-	-	1305 nts upstream of LtaPh_3219800	678 nts downstream of LtaPh_3219900	hypothetical protein conserved	hypothetical protein conserved
intergenic_LtaPh_3219900_LtaPh_3220000	BLBS01000048.1	722740	G	A	0.49,0.51,0.0	-	-	507 nts upstream of LtaPh_3219900	1771 nts downstream of LtaPh_3220000	hypothetical protein conserved	hypothetical protein conserved
intergenic_LtaPh_3219900_LtaPh_3220000	BLBS01000048.1	722760	A	G	0.55,0.45,0.0	-	-	527 nts upstream of LtaPh_3219900	1751 nts downstream of LtaPh_3220000	hypothetical protein conserved	hypothetical protein conserved
intergenic_LtaPh_3220000_LtaPh_3220100	BLBS01000048.1	725117	G	A	0.46,0.54,0.0	-	-	133 nts upstream of LtaPh_3220000	3222 nts downstream of LtaPh_3220100	hypothetical protein conserved	hypothetical protein unknown function
intergenic_LtaPh_3220000_LtaPh_3220100	BLBS01000048.1	726526	G	C	0.6,0.4,0.0	-	-	1542 nts upstream of LtaPh_3220000	1813 nts downstream of LtaPh_3220100	hypothetical protein conserved	hypothetical protein unknown function
intergenic_LtaPh_3220000_LtaPh_3220100	BLBS01000048.1	726546	A	G	0.71,0.29,0.0	-	-	1562 nts upstream of LtaPh_3220000	1793 nts downstream of LtaPh_3220100	hypothetical protein conserved	hypothetical protein unknown function
intergenic_LtaPh_3220100_LtaPh_3220200	BLBS01000048.1	730754	G	A	0.55,0.45,0.0	-	-	160 nts upstream of LtaPh_3220100	2697 nts downstream of LtaPh_3220200	hypothetical protein unknown function	hypothetical protein conserved
intergenic_LtaPh_3220100_LtaPh_3220200	BLBS01000048.1	731130	G	A	0.57,0.43,0.0	-	-	536 nts upstream of LtaPh_3220100	2321 nts downstream of LtaPh_3220200	hypothetical protein unknown function	hypothetical protein conserved
intergenic_LtaPh_3220100_LtaPh_3220200	BLBS01000048.1	731246	T	C	0.65,0.35,0.0	-	-	652 nts upstream of LtaPh_3220100	2205 nts downstream of LtaPh_3220200	hypothetical protein unknown function	hypothetical protein conserved
intergenic_LtaPh_3220100_LtaPh_3220200	BLBS01000048.1	731803	T	C	0.49,0.51,0.0	-	-	1209 nts upstream of LtaPh_3220100	1648 nts downstream of LtaPh_3220200	hypothetical protein unknown function	hypothetical protein conserved
intergenic_LtaPh_3220100_LtaPh_3220200	BLBS01000048.1	731857	A	G	0.56,0.44,0.0	-	-	1263 nts upstream of LtaPh_3220100	1594 nts downstream of LtaPh_3220200	hypothetical protein unknown function	hypothetical protein conserved
intergenic_LtaPh_3220100_LtaPh_3220200	BLBS01000048.1	731918	A	G	0.67,0.33,0.0	-	-	1324 nts upstream of LtaPh_3220100	1533 nts downstream of LtaPh_3220200	hypothetical protein unknown function	hypothetical protein conserved
intergenic_LtaPh_3220100_LtaPh_3220200	BLBS01000048.1	732221	A	G	0.57,0.43,0.0	-	-	1627 nts upstream of LtaPh_3220100	1230 nts downstream of LtaPh_3220200	hypothetical protein unknown function	hypothetical protein conserved
intergenic_LtaPh_3220100_LtaPh_3220200	BLBS01000048.1	732324	C	T	0.61,0.39,0.0	-	-	1730 nts upstream of LtaPh_3220100	1127 nts downstream of LtaPh_3220200	hypothetical protein unknown function	hypothetical protein conserved
intergenic_LtaPh_3220100_LtaPh_3220200	BLBS01000048.1	732594	G	C	0.51,0.49,0.0	-	-	2000 nts upstream of LtaPh_3220100	857 nts downstream of LtaPh_3220200	hypothetical protein unknown function	hypothetical protein conserved
intergenic_LtaPh_3220100_LtaPh_3220200	BLBS01000048.1	732607	C	T	0.49,0.51,0.0	-	-	2013 nts upstream of LtaPh_3220100	844 nts downstream of LtaPh_3220200	hypothetical protein unknown function	hypothetical protein conserved
intergenic_LtaPh_3220100_LtaPh_3220200	BLBS01000048.1	732761	T	G	0.53,0.47,0.0	-	-	2167 nts upstream of LtaPh_3220100	690 nts downstream of LtaPh_3220200	hypothetical protein unknown function	hypothetical protein conserved
intergenic_LtaPh_3220100_LtaPh_3220200	BLBS01000048.1	732895	C	G	0.41,0.59,0.0	-	-	2301 nts upstream of LtaPh_3220100	556 nts downstream of LtaPh_3220200	hypothetical protein unknown function	hypothetical protein conserved
intergenic_LtaPh_3220100_LtaPh_3220200	BLBS01000048.1	732979	A	G	0.51,0.49,0.0	-	-	2385 nts upstream of LtaPh_3220100	472 nts downstream of LtaPh_3220200	hypothetical protein unknown function	hypothetical protein conserved
intergenic_LtaPh_3220100_LtaPh_3220200	BLBS01000048.1	733184	A	C	0.59,0.41,0.0	-	-	2590 nts upstream of LtaPh_3220100	267 nts downstream of LtaPh_3220200	hypothetical protein unknown function	hypothetical protein conserved
intergenic_LtaPh_3220100_LtaPh_3220200	BLBS01000048.1	733368	G	A	0.49,0.51,0.0	-	-	2774 nts upstream of LtaPh_3220100	83 nts downstream of LtaPh_3220200	hypothetical protein unknown function	hypothetical protein conserved
intergenic_LtaPh_3220200_LtaPh_3220300	BLBS01000048.1	738118	T	C	0.52,0.48,0.0	-	-	252 nts upstream of LtaPh_3220200	653 nts downstream of LtaPh_3220300	hypothetical protein conserved	hypothetical protein conserved
intergenic_LtaPh_3220200_LtaPh_3220300	BLBS01000048.1	738141	G	A	0.44,0.56,0.0	-	-	275 nts upstream of LtaPh_3220200	630 nts downstream of LtaPh_3220300	hypothetical protein conserved	hypothetical protein conserved
intergenic_LtaPh_3220200_LtaPh_3220300	BLBS01000048.1	738203	T	G	0.34,0.66,0.0	-	-	337 nts upstream of LtaPh_3220200	568 nts downstream of LtaPh_3220300	hypothetical protein conserved	hypothetical protein conserved
intergenic_LtaPh_3220200_LtaPh_3220300	BLBS01000048.1	738242	T	C	0.43,0.57,0.0	-	-	376 nts upstream of LtaPh_3220200	529 nts downstream of LtaPh_3220300	hypothetical protein conserved	hypothetical protein conserved
intergenic_LtaPh_3220200_LtaPh_3220300	BLBS01000048.1	738400	C	T	0.5,0.5,0.0	-	-	534 nts upstream of LtaPh_3220200	371 nts downstream of LtaPh_3220300	hypothetical protein conserved	hypothetical protein conserved
intergenic_LtaPh_3220200_LtaPh_3220300	BLBS01000048.1	738440	G	A	0.3,0.7,0.0	-	-	574 nts upstream of LtaPh_3220200	331 nts downstream of LtaPh_3220300	hypothetical protein conserved	hypothetical protein conserved
intergenic_LtaPh_3220200_LtaPh_3220300	BLBS01000048.1	738552	A	G	0.37,0.63,0.0	-	-	686 nts upstream of LtaPh_3220200	219 nts downstream of LtaPh_3220300	hypothetical protein conserved	hypothetical protein conserved
intergenic_LtaPh_3220200_LtaPh_3220300	BLBS01000048.1	738562	A	G	0.41,0.59,0.0	-	-	696 nts upstream of LtaPh_3220200	209 nts downstream of LtaPh_3220300	hypothetical protein conserved	hypothetical protein conserved
intergenic_LtaPh_3220200_LtaPh_3220300	BLBS01000048.1	738595	G	C	0.44,0.56,0.0	-	-	729 nts upstream of LtaPh_3220200	176 nts downstream of LtaPh_3220300	hypothetical protein conserved	hypothetical protein conserved
intergenic_LtaPh_3220200_LtaPh_3220300	BLBS01000048.1	738645	G	T	0.59,0.41,0.0	-	-	779 nts upstream of LtaPh_3220200	126 nts downstream of LtaPh_3220300	hypothetical protein conserved	hypothetical protein conserved
intergenic_LtaPh_3220200_LtaPh_3220300	BLBS01000048.1	738670	G	A	0.59,0.41,0.0	-	-	804 nts upstream of LtaPh_3220200	101 nts downstream of LtaPh_3220300	hypothetical protein conserved	hypothetical protein conserved
intergenic_LtaPh_3220200_LtaPh_3220300	BLBS01000048.1	738738	T	C	0.57,0.43,0.0	-	-	872 nts upstream of LtaPh_3220200	33 nts downstream of LtaPh_3220300	hypothetical protein conserved	hypothetical protein conserved
intergenic_LtaPh_3220300_LtaPh_3220400	BLBS01000048.1	741225	A	C	0.82,0.18,0.0	-	-	637 nts upstream of LtaPh_3220300	1038 nts downstream of LtaPh_3220400	hypothetical protein conserved	hypothetical protein conserved
intergenic_LtaPh_3220300_LtaPh_3220400	BLBS01000048.1	741995	A	G	0.61,0.39,0.0	-	-	1407 nts upstream of LtaPh_3220300	268 nts downstream of LtaPh_3220400	hypothetical protein conserved	hypothetical protein conserved
intergenic_LtaPh_3220400_LtaPh_3220600	BLBS01000048.1	743897	T	C	0.38,0.62,0.0	-	-	183 nts upstream of LtaPh_3220400	2761 nts downstream of LtaPh_3220600	hypothetical protein conserved	hypothetical protein conserved
intergenic_LtaPh_3220400_LtaPh_3220600	BLBS01000048.1	746207	A	G	0.56,0.44,0.0	-	-	2493 nts upstream of LtaPh_3220400	451 nts downstream of LtaPh_3220600	hypothetical protein conserved	hypothetical protein conserved
intergenic_LtaPh_3220600_LtaPh_3220700	BLBS01000048.1	749758	A	G	0.49,0.51,0.0	-	-	905 nts upstream of LtaPh_3220600	2496 nts downstream of LtaPh_3220700	hypothetical protein conserved	hypothetical protein conserved
intergenic_LtaPh_3220600_LtaPh_3220700	BLBS01000048.1	751801	C	T	0.38,0.62,0.0	-	-	2948 nts upstream of LtaPh_3220600	453 nts downstream of LtaPh_3220700	hypothetical protein conserved	hypothetical protein conserved
intergenic_LtaPh_3220700_LtaPh_3220800	BLBS01000048.1	755729	T	C	0.47,0.53,0.0	-	-	1115 nts upstream of LtaPh_3220700	298 nts downstream of LtaPh_3220800	hypothetical protein conserved	heat shock protein-like protein putative
intergenic_LtaPh_3220900_LtaPh_3221000	BLBS01000048.1	764289	A	G	0.31,0.69,0.0	-	-	2470 nts upstream of LtaPh_3220900	241 nts downstream of LtaPh_3221000	hypothetical protein conserved	1-acyl-sn-glycerol-3-phosphateacyltransferase-l ik eprotein putative
intergenic_LtaPh_3221000_LtaPh_3221100	BLBS01000048.1	765720	G	A	0.35,0.65,0.0	-	-	276 nts upstream of LtaPh_3221000	1167 nts downstream of LtaPh_3221100	1-acyl-sn-glycerol-3-phosphateacyltransferase-l ik eprotein putative	hypothetical protein
intergenic_LtaPh_3221000_LtaPh_3221100	BLBS01000048.1	766819	A	G	0.4,0.6,0.0	-	-	1375 nts upstream of LtaPh_3221000	68 nts downstream of LtaPh_3221100	1-acyl-sn-glycerol-3-phosphateacyltransferase-l ik eprotein putative	hypothetical protein
intergenic_LtaPh_3221100_LtaPh_3221300	BLBS01000048.1	769069	C	A	0.52,0.48,0.0	-	-	788 nts upstream of LtaPh_3221100	3601 nts downstream of LtaPh_3221300	hypothetical protein	hypothetical protein conserved
intergenic_LtaPh_3221100_LtaPh_3221300	BLBS01000048.1	771743	C	T	0.61,0.39,0.0	-	-	3462 nts upstream of LtaPh_3221100	927 nts downstream of LtaPh_3221300	hypothetical protein	hypothetical protein conserved
intergenic_LtaPh_3221100_LtaPh_3221300	BLBS01000048.1	772390	C	G	0.44,0.56,0.0	-	-	4109 nts upstream of LtaPh_3221100	280 nts downstream of LtaPh_3221300	hypothetical protein	hypothetical protein conserved
intergenic_LtaPh_3221851_LtaPh_3221900	BLBS01000048.1	788968	G	A	0.55,0.45,0.0	-	-	2058 nts upstream of LtaPh_3221851	382 nts downstream of LtaPh_3221900	cop-coated vesicle membrane protein p24 precursor putative	Ras-related protein rab-2a putative
intergenic_LtaPh_3221900_LtaPh_3222000	BLBS01000048.1	790086	G	A	0.4,0.6,0.0	-	-	101 nts upstream of LtaPh_3221900	1413 nts downstream of LtaPh_3222000	Ras-related protein rab-2a putative	hypothetical protein conserved
intergenic_LtaPh_3221900_LtaPh_3222000	BLBS01000048.1	791438	C	T	0.39,0.61,0.0	-	-	1453 nts upstream of LtaPh_3221900	61 nts downstream of LtaPh_3222000	Ras-related protein rab-2a putative	hypothetical protein conserved
intergenic_LtaPh_3222400_LtaPh_3222500	BLBS01000048.1	807940	T	C	0.44,0.56,0.0	-	-	710 nts upstream of LtaPh_3222400	90 nts downstream of LtaPh_3222500	hypothetical protein conserved	hypothetical protein conserved
intergenic_LtaPh_3222500_LtaPh_3222600	BLBS01000048.1	810304	G	T	0.4,0.6,0.0	-	-	1258 nts upstream of LtaPh_3222500	22 nts downstream of LtaPh_3222600	hypothetical protein conserved	hypothetical protein conserved
intergenic_LtaPh_3222700_LtaPh_3222800	BLBS01000048.1	821102	G	A	0.53,0.47,0.0	-	-	363 nts upstream of LtaPh_3222700	1263 nts downstream of LtaPh_3222800	hypothetical protein conserved	hypothetical protein conserved
intergenic_LtaPh_3222700_LtaPh_3222800	BLBS01000048.1	821526	G	T	0.5,0.5,0.0	-	-	787 nts upstream of LtaPh_3222700	839 nts downstream of LtaPh_3222800	hypothetical protein conserved	hypothetical protein conserved
intergenic_LtaPh_3223600_LtaPh_3223700	BLBS01000048.1	850668	C	T	0.47,0.53,0.0	-	-	554 nts upstream of LtaPh_3223600	697 nts downstream of LtaPh_3223700	hypothetical protein conserved	hypothetical protein unknown function
intergenic_LtaPh_3225300_LtaPh_3225500	BLBS01000049.1	28766	C	T	0.38,0.62,0.0	-	-	2767 nts upstream of LtaPh_3225300	1295 nts downstream of LtaPh_3225500	cytochrome-B5 reductase putative	hypothetical protein conserved
intergenic_LtaPh_3227100_LtaPh_3227300	BLBS01000049.1	95609	G	T	0.1,0.9,0.0	-	-	4971 nts upstream of LtaPh_3227100	2100 nts downstream of LtaPh_3227300	hypothetical protein conserved	hypothetical protein conserved
intergenic_LtaPh_3229701_LtaPh_3229800	BLBS01000049.1	206088	C	T	0.64,0.36,0.0	-	-	563 nts upstream of LtaPh_3229701	43 nts downstream of LtaPh_3229800	DNA polymerase III epsilon subunit-like exonuclease	hypothetical protein conserved
intergenic_LtaPh_3230500_LtaPh_3230600	BLBS01000049.1	237110	T	G	0.47,0.53,0.0	-	-	1411 nts upstream of LtaPh_3230500	401 nts downstream of LtaPh_3230600	phosphatidate cytidylyltransferase-like protein	hypothetical protein unknown function
intergenic_LtaPh_3230600_LtaPh_3230700	BLBS01000049.1	242867	C	T	0.5,0.5,0.0	-	-	3026 nts upstream of LtaPh_3230600	1231 nts downstream of LtaPh_3230700	hypothetical protein unknown function	hypothetical protein conserved
intergenic_LtaPh_3233100_LtaPh_3233200	BLBS01000049.1	325089	C	T	0.38,0.63,0.0	+	+	1810 nts downstream of LtaPh_3233100	563 nts upstream of LtaPh_3233200	abc transporter putative	hypothetical protein conserved
intergenic_LtaPh_3234200_LtaPh_3234300	BLBS01000049.1	377360	G	T	0.29,0.71,0.0	+	+	2532 nts downstream of LtaPh_3234200	4407 nts upstream of LtaPh_3234300	hypothetical protein conserved	hypothetical protein conserved
intergenic_LtaPh_3234400_LtaPh_3234500	BLBS01000049.1	394872	G	A	0.44,0.56,0.0	+	+	344 nts downstream of LtaPh_3234400	1133 nts upstream of LtaPh_3234500	dynein light intermediate chain putative	hypothetical protein conserved
intergenic_LtaPh_3235200_LtaPh_3235300	BLBS01000049.1	429932	G	A	0.4,0.6,0.0	+	+	1795 nts downstream of LtaPh_3235200	1763 nts upstream of LtaPh_3235300	dihydrolipoamide dehydrogenase putative	cyc2-like cyclin putative
intergenic_LtaPh_3235600_LtaPh_3235700	BLBS01000049.1	442742	T	C	0.65,0.35,0.0	+	+	3028 nts downstream of LtaPh_3235600	398 nts upstream of LtaPh_3235700	hypothetical protein conserved	hypothetical protein conserved
intergenic_LtaPh_3303200_LtaPh_3303300	BLBS01000050.1	91298	G	A	0.45,0.55,0.0	-	-	3807 nts upstream of LtaPh_3303200	2242 nts downstream of LtaPh_3303300	hypothetical protein conserved	Lmgt2 putative
intergenic_LtaPh_3303600_LtaPh_3303900	BLBS01000050.1	116592	C	A	0.02,0.98,0.0	-	-	651 nts upstream of LtaPh_3303600	4378 nts downstream of LtaPh_3303900	ATP-binding cassette protein putative	hypothetical protein conserved
intergenic_LtaPh_3304800_LtaPh_3304900	BLBS01000050.1	151047	T	C	0.89,0.11,0.0	-	-	565 nts upstream of LtaPh_3304800	1112 nts downstream of LtaPh_3304900	hypothetical protein conserved	deoxyribodipyrimidine photolyase putative
intergenic_LtaPh_3304800_LtaPh_3304900	BLBS01000050.1	151964	C	T	0.02,0.98,0.0	-	-	1482 nts upstream of LtaPh_3304800	195 nts downstream of LtaPh_3304900	hypothetical protein conserved	deoxyribodipyrimidine photolyase putative
intergenic_LtaPh_3307100_LtaPh_3307201	BLBS01000050.1	224679	A	C	0.0,1.0,0.0	+	+	164 nts downstream of LtaPh_3307100	1533 nts upstream of LtaPh_3307201	hypothetical protein conserved	hypothetical protein conserved
intergenic_LtaPh_3308400_LtaPh_3308600	BLBS01000050.1	274675	G	C	0.0,1.0,0.0	+	+	5472 nts downstream of LtaPh_3308400	2211 nts upstream of LtaPh_3308600	hypothetical protein conserved	cyc2-like cyclin putative
intergenic_LtaPh_3310600_LtaPh_3310700	BLBS01000051.1	67902	C	T	0.56,0.44,0.0	+	+	53 nts downstream of LtaPh_3310600	3987 nts upstream of LtaPh_3310700	nicotinate phosphoribosyltransferase putative	hypothetical protein conserved
intergenic_LtaPh_3310600_LtaPh_3310700	BLBS01000051.1	67903	C	T	0.56,0.44,0.0	+	+	54 nts downstream of LtaPh_3310600	3986 nts upstream of LtaPh_3310700	nicotinate phosphoribosyltransferase putative	hypothetical protein conserved
intergenic_LtaPh_3310600_LtaPh_3310700	BLBS01000051.1	67907	T	C	0.58,0.42,0.0	+	+	58 nts downstream of LtaPh_3310600	3982 nts upstream of LtaPh_3310700	nicotinate phosphoribosyltransferase putative	hypothetical protein conserved
intergenic_LtaPh_3315800_LtaPh_3315900	BLBS01000051.1	265192	C	T	0.64,0.36,0.0	+	+	1008 nts downstream of LtaPh_3315800	3983 nts upstream of LtaPh_3315900	hypothetical protein conserved	amino acid permease-like protein
intergenic_LtaPh_3315800_LtaPh_3315900	BLBS01000051.1	265206	T	C	0.85,0.15,0.0	+	+	1022 nts downstream of LtaPh_3315800	3969 nts upstream of LtaPh_3315900	hypothetical protein conserved	amino acid permease-like protein
intergenic_LtaPh_3315800_LtaPh_3315900	BLBS01000051.1	265207	G	T	0.85,0.15,0.0	+	+	1023 nts downstream of LtaPh_3315800	3968 nts upstream of LtaPh_3315900	hypothetical protein conserved	amino acid permease-like protein
intergenic_LtaPh_3315800_LtaPh_3315900	BLBS01000051.1	265209	C	G	0.76,0.24,0.0	+	+	1025 nts downstream of LtaPh_3315800	3966 nts upstream of LtaPh_3315900	hypothetical protein conserved	amino acid permease-like protein
intergenic_LtaPh_3316000_LtaPh_3316100	BLBS01000051.1	278326	G	T	0.5,0.5,0.0	+	+	2253 nts downstream of LtaPh_3316000	4854 nts upstream of LtaPh_3316100	hypothetical protein conserved	hypothetical protein conserved
intergenic_LtaPh_3316000_LtaPh_3316100	BLBS01000051.1	278352	C	T	0.55,0.45,0.0	+	+	2279 nts downstream of LtaPh_3316000	4828 nts upstream of LtaPh_3316100	hypothetical protein conserved	hypothetical protein conserved
intergenic_LtaPh_3316000_LtaPh_3316100	BLBS01000051.1	279185	G	C	0.57,0.43,0.0	+	+	3112 nts downstream of LtaPh_3316000	3995 nts upstream of LtaPh_3316100	hypothetical protein conserved	hypothetical protein conserved
intergenic_LtaPh_3316100_LtaPh_3316300	BLBS01000051.1	285026	T	C	0.86,0.14,0.0	+	+	1217 nts downstream of LtaPh_3316100	14806 nts upstream of LtaPh_3316300	hypothetical protein conserved	hypothetical protein conserved
intergenic_LtaPh_3317500_LtaPh_3317600	BLBS01000052.1	29795	C	T	0.0,1.0,0.0	+	+	429 nts downstream of LtaPh_3317500	798 nts upstream of LtaPh_3317600	hypothetical protein conserved	hypothetical protein conserved
intergenic_LtaPh_3317500_LtaPh_3317600	BLBS01000052.1	29796	T	C	0.0,1.0,0.0	+	+	430 nts downstream of LtaPh_3317500	797 nts upstream of LtaPh_3317600	hypothetical protein conserved	hypothetical protein conserved
intergenic_LtaPh_3317700_LtaPh_3317800	BLBS01000052.1	40424	C	G	0.55,0.45,0.0	+	+	5276 nts downstream of LtaPh_3317700	1111 nts upstream of LtaPh_3317800	succinyl-diaminopimelate desuccinylase-like protein	hypothetical protein conserved
intergenic_LtaPh_3319200_LtaPh_3319300	BLBS01000052.1	81425	G	T	0.39,0.61,0.0	-	-	402 nts upstream of LtaPh_3319200	2603 nts downstream of LtaPh_3319300	hypothetical protein unknown function	hypothetical protein conserved
intergenic_LtaPh_3323400_LtaPh_3323600	BLBS01000052.1	243865	T	C	0.49,0.51,0.0	+	+	8466 nts downstream of LtaPh_3323400	2685 nts upstream of LtaPh_3323600	kinesin putative	hypothetical protein conserved
intergenic_LtaPh_3327301_LtaPh_3327400	BLBS01000052.1	398079	A	G	0.39,0.61,0.0	+	+	639 nts downstream of LtaPh_3327301	105 nts upstream of LtaPh_3327400	radial spokehead-like protein putative	hypothetical protein conserved
intergenic_LtaPh_3329400_LtaPh_3329500	BLBS01000052.1	478563	A	G	0.45,0.55,0.0	+	+	608 nts downstream of LtaPh_3329400	452 nts upstream of LtaPh_3329500	hypothetical protein conserved	beta-ketoacyl synthase family protein putative
intergenic_LtaPh_3331800_LtaPh_3331900	BLBS01000053.1	43202	C	T	0.4,0.6,0.0	+	+	2220 nts downstream of LtaPh_3331800	6370 nts upstream of LtaPh_3331900	hypothetical protein conserved	hypothetical protein conserved
intergenic_LtaPh_3331900_LtaPh_3332000	BLBS01000053.1	56122	T	C	0.0,1.0,0.0	+	+	1868 nts downstream of LtaPh_3331900	2384 nts upstream of LtaPh_3332000	hypothetical protein conserved	hypothetical protein conserved
intergenic_LtaPh_3333000_LtaPh_3333100	BLBS01000053.1	140377	T	C	0.63,0.38,0.0	+	+	348 nts downstream of LtaPh_3333000	1397 nts upstream of LtaPh_3333100	tyrosyl-DNA phosphodiesterase-like protein	hypothetical protein conserved
intergenic_LtaPh_3333000_LtaPh_3333100	BLBS01000053.1	140382	T	C	0.67,0.33,0.0	+	+	353 nts downstream of LtaPh_3333000	1392 nts upstream of LtaPh_3333100	tyrosyl-DNA phosphodiesterase-like protein	hypothetical protein conserved
intergenic_LtaPh_3333300_LtaPh_3333400	BLBS01000053.1	174285	A	C	0.0,1.0,0.0	+	+	1577 nts downstream of LtaPh_3333300	336 nts upstream of LtaPh_3333400	hypothetical protein conserved	hypothetical protein unknown function
intergenic_LtaPh_3333300_LtaPh_3333400	BLBS01000053.1	174287	T	C	0.0,1.0,0.0	+	+	1579 nts downstream of LtaPh_3333300	334 nts upstream of LtaPh_3333400	hypothetical protein conserved	hypothetical protein unknown function
intergenic_LtaPh_3334951_LtaPh_3335100	BLBS01000053.1	222831	G	T	0.56,0.44,0.0	+	+	1555 nts downstream of LtaPh_3334951	1037 nts upstream of LtaPh_3335100	60S ribosomal protein L44 putative	hypothetical protein conserved
intergenic_LtaPh_3403100_LtaPh_3403201	BLBS01000054.1	111170	C	T	0.66,0.34,0.0	+	+	2115 nts downstream of LtaPh_3403100	233 nts upstream of LtaPh_3403201	hypothetical protein conserved	calpain-like cysteine peptidase putative
intergenic_LtaPh_3403201_LtaPh_3403300	BLBS01000054.1	118061	C	A	0.28,0.72,0.0	+	+	1802 nts downstream of LtaPh_3403201	524 nts upstream of LtaPh_3403300	calpain-like cysteine peptidase putative	hypothetical protein conserved
intergenic_LtaPh_3403300_LtaPh_3403400	BLBS01000054.1	121168	G	A	0.57,0.43,0.0	+	+	415 nts downstream of LtaPh_3403300	695 nts upstream of LtaPh_3403400	hypothetical protein conserved	hypothetical protein conserved
intergenic_LtaPh_3403300_LtaPh_3403400	BLBS01000054.1	121546	T	C	0.55,0.45,0.0	+	+	793 nts downstream of LtaPh_3403300	317 nts upstream of LtaPh_3403400	hypothetical protein conserved	hypothetical protein conserved
intergenic_LtaPh_3403400_LtaPh_3403500	BLBS01000054.1	124439	G	A	0.36,0.64,0.0	+	+	312 nts downstream of LtaPh_3403400	943 nts upstream of LtaPh_3403500	hypothetical protein conserved	hypothetical protein conserved
intergenic_LtaPh_3403400_LtaPh_3403500	BLBS01000054.1	124933	G	T	0.48,0.52,0.0	+	+	806 nts downstream of LtaPh_3403400	449 nts upstream of LtaPh_3403500	hypothetical protein conserved	hypothetical protein conserved
intergenic_LtaPh_3403500_LtaPh_3403600	BLBS01000054.1	128176	C	T	0.6,0.4,0.0	+	+	698 nts downstream of LtaPh_3403500	983 nts upstream of LtaPh_3403600	hypothetical protein conserved	hypothetical protein conserved
intergenic_LtaPh_3403600_LtaPh_3403700	BLBS01000054.1	131233	T	C	0.45,0.55,0.0	+	+	1001 nts downstream of LtaPh_3403600	2274 nts upstream of LtaPh_3403700	hypothetical protein conserved	deoxyhypusine synthase putative
intergenic_LtaPh_3403600_LtaPh_3403700	BLBS01000054.1	133461	T	C	0.32,0.68,0.0	+	+	3229 nts downstream of LtaPh_3403600	46 nts upstream of LtaPh_3403700	hypothetical protein conserved	deoxyhypusine synthase putative
intergenic_LtaPh_3403700_LtaPh_3403800	BLBS01000054.1	135959	C	A	0.55,0.45,0.0	+	+	635 nts downstream of LtaPh_3403700	255 nts upstream of LtaPh_3403800	deoxyhypusine synthase putative	hypothetical protein conserved
intergenic_LtaPh_3403901_LtaPh_3404000	BLBS01000054.1	141218	T	C	0.54,0.46,0.0	+	+	12 nts downstream of LtaPh_3403901	898 nts upstream of LtaPh_3404000	eukaryotic translation initiation factor 5 putative	DNA-directed RNA polymerase III largest subunit putative
intergenic_LtaPh_3403901_LtaPh_3404000	BLBS01000054.1	141439	A	C	0.2,0.8,0.0	+	+	233 nts downstream of LtaPh_3403901	677 nts upstream of LtaPh_3404000	eukaryotic translation initiation factor 5 putative	DNA-directed RNA polymerase III largest subunit putative
intergenic_LtaPh_3404000_LtaPh_3404100	BLBS01000054.1	147627	A	G	0.55,0.45,0.0	+	+	757 nts downstream of LtaPh_3404000	339 nts upstream of LtaPh_3404100	DNA-directed RNA polymerase III largest subunit putative	hypothetical protein conserved
intergenic_LtaPh_3404100_LtaPh_3404200	BLBS01000054.1	151821	G	A	0.3,0.7,0.0	+	+	865 nts downstream of LtaPh_3404100	218 nts upstream of LtaPh_3404200	hypothetical protein conserved	hypothetical protein unknown function
intergenic_LtaPh_3404100_LtaPh_3404200	BLBS01000054.1	151945	C	T	0.56,0.44,0.0	+	+	989 nts downstream of LtaPh_3404100	94 nts upstream of LtaPh_3404200	hypothetical protein conserved	hypothetical protein unknown function
intergenic_LtaPh_3404300_LtaPh_3404400	BLBS01000054.1	155925	T	G	0.59,0.41,0.0	+	+	20 nts downstream of LtaPh_3404300	627 nts upstream of LtaPh_3404400	hypothetical protein unknown function	hypothetical protein conserved
intergenic_LtaPh_3404300_LtaPh_3404400	BLBS01000054.1	156088	G	A	0.41,0.59,0.0	+	+	183 nts downstream of LtaPh_3404300	464 nts upstream of LtaPh_3404400	hypothetical protein unknown function	hypothetical protein conserved
intergenic_LtaPh_3404300_LtaPh_3404400	BLBS01000054.1	156209	G	A	0.63,0.37,0.0	+	+	304 nts downstream of LtaPh_3404300	343 nts upstream of LtaPh_3404400	hypothetical protein unknown function	hypothetical protein conserved
intergenic_LtaPh_3404300_LtaPh_3404400	BLBS01000054.1	156402	A	C	0.46,0.54,0.0	+	+	497 nts downstream of LtaPh_3404300	150 nts upstream of LtaPh_3404400	hypothetical protein unknown function	hypothetical protein conserved
intergenic_LtaPh_3404500_LtaPh_3404600	BLBS01000054.1	159601	A	G	0.5,0.5,0.0	+	+	218 nts downstream of LtaPh_3404500	1270 nts upstream of LtaPh_3404600	hypothetical protein conserved	hypothetical protein conserved
intergenic_LtaPh_3404600_LtaPh_3404700	BLBS01000054.1	163085	T	C	0.47,0.53,0.0	+	+	520 nts downstream of LtaPh_3404600	251 nts upstream of LtaPh_3404700	hypothetical protein conserved	hypothetical protein conserved
intergenic_LtaPh_3404700_LtaPh_3404751	BLBS01000054.1	164898	A	G	0.63,0.38,0.0	+	-	777 nts downstream of LtaPh_3404700	432 nts downstream of LtaPh_3404751	hypothetical protein conserved	ribosomal protein S25
intergenic_LtaPh_3404901_LtaPh_3405000	BLBS01000054.1	170726	T	C	0.61,0.39,0.0	+	+	124 nts downstream of LtaPh_3404901	3608 nts upstream of LtaPh_3405000	hypothetical protein unknown function	hypothetical protein unknown function
intergenic_LtaPh_3404901_LtaPh_3405000	BLBS01000054.1	171173	T	C	0.59,0.41,0.0	+	+	571 nts downstream of LtaPh_3404901	3161 nts upstream of LtaPh_3405000	hypothetical protein unknown function	hypothetical protein unknown function
intergenic_LtaPh_3405200_LtaPh_3405300	BLBS01000054.1	200068	C	T	0.61,0.39,0.0	+	+	1645 nts downstream of LtaPh_3405200	115 nts upstream of LtaPh_3405300	calcium channel protein putative	importin beta-1 subunit putative
intergenic_LtaPh_3405300_LtaPh_3405501	BLBS01000054.1	204356	G	A	0.47,0.53,0.0	+	+	1561 nts downstream of LtaPh_3405300	9767 nts upstream of LtaPh_3405501	importin beta-1 subunit putative	amastin-like surface protein putative
intergenic_LtaPh_3405300_LtaPh_3405501	BLBS01000054.1	206201	G	T	0.48,0.52,0.0	+	+	3406 nts downstream of LtaPh_3405300	7922 nts upstream of LtaPh_3405501	importin beta-1 subunit putative	amastin-like surface protein putative
intergenic_LtaPh_3405300_LtaPh_3405501	BLBS01000054.1	208103	A	G	0.43,0.57,0.0	+	+	5308 nts downstream of LtaPh_3405300	6020 nts upstream of LtaPh_3405501	importin beta-1 subunit putative	amastin-like surface protein putative
intergenic_LtaPh_3405300_LtaPh_3405501	BLBS01000054.1	208399	A	G	0.49,0.51,0.0	+	+	5604 nts downstream of LtaPh_3405300	5724 nts upstream of LtaPh_3405501	importin beta-1 subunit putative	amastin-like surface protein putative
intergenic_LtaPh_3405300_LtaPh_3405501	BLBS01000054.1	210538	C	T	0.46,0.54,0.0	+	+	7743 nts downstream of LtaPh_3405300	3585 nts upstream of LtaPh_3405501	importin beta-1 subunit putative	amastin-like surface protein putative
intergenic_LtaPh_3405300_LtaPh_3405501	BLBS01000054.1	213070	C	T	0.54,0.46,0.0	+	+	10275 nts downstream of LtaPh_3405300	1053 nts upstream of LtaPh_3405501	importin beta-1 subunit putative	amastin-like surface protein putative
intergenic_LtaPh_3405300_LtaPh_3405501	BLBS01000054.1	213120	T	G	0.63,0.37,0.0	+	+	10325 nts downstream of LtaPh_3405300	1003 nts upstream of LtaPh_3405501	importin beta-1 subunit putative	amastin-like surface protein putative
intergenic_LtaPh_3405300_LtaPh_3405501	BLBS01000054.1	213403	C	T	0.55,0.45,0.0	+	+	10608 nts downstream of LtaPh_3405300	720 nts upstream of LtaPh_3405501	importin beta-1 subunit putative	amastin-like surface protein putative
intergenic_LtaPh_3405300_LtaPh_3405501	BLBS01000054.1	213462	C	T	0.62,0.38,0.0	+	+	10667 nts downstream of LtaPh_3405300	661 nts upstream of LtaPh_3405501	importin beta-1 subunit putative	amastin-like surface protein putative
intergenic_LtaPh_3405300_LtaPh_3405501	BLBS01000054.1	213544	C	G	0.57,0.43,0.0	+	+	10749 nts downstream of LtaPh_3405300	579 nts upstream of LtaPh_3405501	importin beta-1 subunit putative	amastin-like surface protein putative
intergenic_LtaPh_3405300_LtaPh_3405501	BLBS01000054.1	213867	A	G	0.54,0.46,0.0	+	+	11072 nts downstream of LtaPh_3405300	256 nts upstream of LtaPh_3405501	importin beta-1 subunit putative	amastin-like surface protein putative
intergenic_LtaPh_3405300_LtaPh_3405501	BLBS01000054.1	213960	A	G	0.38,0.62,0.0	+	+	11165 nts downstream of LtaPh_3405300	163 nts upstream of LtaPh_3405501	importin beta-1 subunit putative	amastin-like surface protein putative
intergenic_LtaPh_3405501_LtaPh_3405701	BLBS01000054.1	222204	T	G	0.58,0.42,0.0	+	+	7359 nts downstream of LtaPh_3405501	2032 nts upstream of LtaPh_3405701	amastin-like surface protein putative	amastin-like surface protein putative
intergenic_LtaPh_3405501_LtaPh_3405701	BLBS01000054.1	222210	C	G	0.58,0.42,0.0	+	+	7365 nts downstream of LtaPh_3405501	2026 nts upstream of LtaPh_3405701	amastin-like surface protein putative	amastin-like surface protein putative
intergenic_LtaPh_3405501_LtaPh_3405701	BLBS01000054.1	222222	T	C	0.61,0.39,0.0	+	+	7377 nts downstream of LtaPh_3405501	2014 nts upstream of LtaPh_3405701	amastin-like surface protein putative	amastin-like surface protein putative
intergenic_LtaPh_3405501_LtaPh_3405701	BLBS01000054.1	222329	G	T	0.64,0.36,0.0	+	+	7484 nts downstream of LtaPh_3405501	1907 nts upstream of LtaPh_3405701	amastin-like surface protein putative	amastin-like surface protein putative
intergenic_LtaPh_3405701_LtaPh_3405900	BLBS01000054.1	231772	C	A	0.52,0.48,0.0	+	+	7003 nts downstream of LtaPh_3405701	7444 nts upstream of LtaPh_3405900	amastin-like surface protein putative	hypothetical protein unknown function
intergenic_LtaPh_3406000_LtaPh_3406100	BLBS01000054.1	245424	A	C	0.0,1.0,0.0	+	+	426 nts downstream of LtaPh_3406000	1533 nts upstream of LtaPh_3406100	hypothetical protein conserved	cysteine-leucine rich protein putative
intergenic_LtaPh_3406100_LtaPh_3406200	BLBS01000054.1	248872	G	A	0.53,0.47,0.0	+	+	62 nts downstream of LtaPh_3406100	7522 nts upstream of LtaPh_3406200	cysteine-leucine rich protein putative	hypothetical protein conserved
intergenic_LtaPh_3406100_LtaPh_3406200	BLBS01000054.1	249685	T	G	0.59,0.41,0.0	+	+	875 nts downstream of LtaPh_3406100	6709 nts upstream of LtaPh_3406200	cysteine-leucine rich protein putative	hypothetical protein conserved
intergenic_LtaPh_3406100_LtaPh_3406200	BLBS01000054.1	253333	C	A	0.52,0.48,0.0	+	+	4523 nts downstream of LtaPh_3406100	3061 nts upstream of LtaPh_3406200	cysteine-leucine rich protein putative	hypothetical protein conserved
intergenic_LtaPh_3406100_LtaPh_3406200	BLBS01000054.1	254926	T	C	0.5,0.5,0.0	+	+	6116 nts downstream of LtaPh_3406100	1468 nts upstream of LtaPh_3406200	cysteine-leucine rich protein putative	hypothetical protein conserved
intergenic_LtaPh_3406100_LtaPh_3406200	BLBS01000054.1	255674	C	A	0.53,0.47,0.0	+	+	6864 nts downstream of LtaPh_3406100	720 nts upstream of LtaPh_3406200	cysteine-leucine rich protein putative	hypothetical protein conserved
intergenic_LtaPh_3406100_LtaPh_3406200	BLBS01000054.1	255841	A	G	0.43,0.57,0.0	+	+	7031 nts downstream of LtaPh_3406100	553 nts upstream of LtaPh_3406200	cysteine-leucine rich protein putative	hypothetical protein conserved
intergenic_LtaPh_3406200_LtaPh_3406300	BLBS01000054.1	262701	C	G	0.44,0.56,0.0	+	+	737 nts downstream of LtaPh_3406200	945 nts upstream of LtaPh_3406300	hypothetical protein conserved	GTP-binding protein putative
intergenic_LtaPh_3406300_LtaPh_3406400	BLBS01000054.1	266474	A	G	0.51,0.49,0.0	+	+	342 nts downstream of LtaPh_3406300	546 nts upstream of LtaPh_3406400	GTP-binding protein putative	hypothetical protein conserved
intergenic_LtaPh_3406300_LtaPh_3406400	BLBS01000054.1	266516	C	T	0.48,0.52,0.0	+	+	384 nts downstream of LtaPh_3406300	504 nts upstream of LtaPh_3406400	GTP-binding protein putative	hypothetical protein conserved
intergenic_LtaPh_3407100_LtaPh_3407200	BLBS01000054.1	302060	G	A	0.48,0.52,0.0	+	+	1656 nts downstream of LtaPh_3407100	746 nts upstream of LtaPh_3407200	proteasome regulatory non-ATP-ase subunit 11 putative	hypothetical protein unknown function
intergenic_LtaPh_3411201_LtaPh_3410801	BLBS01000054.1	368629	C	A	0.67,0.33,0.0	+	+	143 nts downstream of LtaPh_3411201	3688 nts upstream of LtaPh_3410801	serine/threonine-protein phosphatase PP1 putative	serine/threonine-protein phosphatase PP1 putative
intergenic_LtaPh_3411201_LtaPh_3410801	BLBS01000054.1	368632	G	T	0.71,0.29,0.0	+	+	146 nts downstream of LtaPh_3411201	3685 nts upstream of LtaPh_3410801	serine/threonine-protein phosphatase PP1 putative	serine/threonine-protein phosphatase PP1 putative
intergenic_LtaPh_3411300_LtaPh_3411400	BLBS01000054.1	447863	G	A	0.47,0.53,0.0	+	+	3689 nts downstream of LtaPh_3411300	5060 nts upstream of LtaPh_3411400	amastin-like protein	P-glycoprotein-like protein
intergenic_LtaPh_3412100_LtaPh_3412200	BLBS01000054.1	477418	T	C	0.45,0.55,0.0	+	+	362 nts downstream of LtaPh_3412100	1942 nts upstream of LtaPh_3412200	uracil phosphoribosyltransferase putative	hypothetical protein conserved
intergenic_LtaPh_3412100_LtaPh_3412200	BLBS01000054.1	478589	G	C	0.75,0.25,0.0	+	+	1533 nts downstream of LtaPh_3412100	771 nts upstream of LtaPh_3412200	uracil phosphoribosyltransferase putative	hypothetical protein conserved
intergenic_LtaPh_3412600_LtaPh_3412900	BLBS01000054.1	494583	C	T	0.51,0.49,0.0	-	-	1821 nts upstream of LtaPh_3412600	9353 nts downstream of LtaPh_3412900	hypothetical protein conserved	hypothetical protein conserved
intergenic_LtaPh_3413600_LtaPh_3413800	BLBS01000054.1	531285	A	G	0.55,0.45,0.0	-	-	3821 nts upstream of LtaPh_3413600	2924 nts downstream of LtaPh_3413800	hypothetical protein conserved	hypothetical protein conserved
intergenic_LtaPh_3414400_LtaPh_3414500	BLBS01000054.1	559641	C	A	0.86,0.14,0.0	-	-	2488 nts upstream of LtaPh_3414400	743 nts downstream of LtaPh_3414500	hypothetical protein conserved	hypothetical protein conserved
intergenic_LtaPh_3418600_LtaPh_3418700	BLBS01000054.1	740061	G	T	0.62,0.38,0.0	-	-	6053 nts upstream of LtaPh_3418600	1734 nts downstream of LtaPh_3418700	hypothetical protein conserved	hypothetical protein unknown function
intergenic_LtaPh_3419900_LtaPh_3420000	BLBS01000054.1	795038	C	T	0.82,0.18,0.0	-	-	2168 nts upstream of LtaPh_3419900	2091 nts downstream of LtaPh_3420000	NAD dependent deacetylase putative	protein kinase putative
intergenic_LtaPh_3419900_LtaPh_3420000	BLBS01000054.1	795045	G	A	0.85,0.15,0.0	-	-	2175 nts upstream of LtaPh_3419900	2084 nts downstream of LtaPh_3420000	NAD dependent deacetylase putative	protein kinase putative
intergenic_LtaPh_3420201_LtaPh_3420300	BLBS01000054.1	810357	G	A	0.7,0.3,0.0	-	-	2081 nts upstream of LtaPh_3420201	120 nts downstream of LtaPh_3420300	8-oxoguanine DNA glycosylase putative	hypothetical protein conserved
intergenic_LtaPh_3420300_LtaPh_3420400	BLBS01000054.1	817392	T	C	0.51,0.49,0.0	-	-	4309 nts upstream of LtaPh_3420300	3788 nts downstream of LtaPh_3420400	hypothetical protein conserved	dual specificity protein phosphatase putative
intergenic_LtaPh_3420300_LtaPh_3420400	BLBS01000054.1	817410	G	C	0.5,0.5,0.0	-	-	4327 nts upstream of LtaPh_3420300	3770 nts downstream of LtaPh_3420400	hypothetical protein conserved	dual specificity protein phosphatase putative
intergenic_LtaPh_3420300_LtaPh_3420400	BLBS01000054.1	817623	G	T	0.49,0.51,0.0	-	-	4540 nts upstream of LtaPh_3420300	3557 nts downstream of LtaPh_3420400	hypothetical protein conserved	dual specificity protein phosphatase putative
intergenic_LtaPh_3420300_LtaPh_3420400	BLBS01000054.1	818255	C	T	0.52,0.48,0.0	-	-	5172 nts upstream of LtaPh_3420300	2925 nts downstream of LtaPh_3420400	hypothetical protein conserved	dual specificity protein phosphatase putative
intergenic_LtaPh_3422500_LtaPh_3422600	BLBS01000054.1	908130	T	C	0.0,1.0,0.0	-	-	1359 nts upstream of LtaPh_3422500	230 nts downstream of LtaPh_3422600	hypothetical protein conserved	hypothetical protein conserved
intergenic_LtaPh_3426600_LtaPh_3426700	BLBS01000054.1	1135045	T	C	0.0,1.0,0.0	+	+	389 nts downstream of LtaPh_3426600	2306 nts upstream of LtaPh_3426700	hypothetical protein conserved	hypothetical protein conserved
intergenic_LtaPh_3427800_LtaPh_3427861	BLBS01000054.1	1177091	C	T	0.0,1.0,0.0	+	+	506 nts downstream of LtaPh_3427800	297 nts upstream of LtaPh_3427861	hypothetical protein conserved	ribosomal protein l3 putative
intergenic_LtaPh_3427861_LtaPh_3427921	BLBS01000054.1	1179336	A	C	0.4,0.6,0.0	+	+	689 nts downstream of LtaPh_3427861	178 nts upstream of LtaPh_3427921	ribosomal protein l3 putative	ribosomal protein l3 putative
intergenic_LtaPh_3428000_LtaPh_3428200	BLBS01000054.1	1184110	C	A	0.0,1.0,0.0	+	+	104 nts downstream of LtaPh_3428000	6007 nts upstream of LtaPh_3428200	hypothetical protein conserved	hypothetical protein conserved
intergenic_LtaPh_3428700_LtaPh_3428800	BLBS01000054.1	1202062	G	C	0.0,1.0,0.0	+	+	553 nts downstream of LtaPh_3428700	505 nts upstream of LtaPh_3428800	hypothetical protein conserved	hypothetical protein conserved
intergenic_LtaPh_3435200_LtaPh_3435300	BLBS01000054.1	1421279	G	C	0.73,0.27,0.0	+	+	1244 nts downstream of LtaPh_3435200	2759 nts upstream of LtaPh_3435300	adenosine kinase-like protein	hypothetical protein conserved
intergenic_LtaPh_3435200_LtaPh_3435300	BLBS01000054.1	1422406	A	G	0.0,1.0,0.0	+	+	2371 nts downstream of LtaPh_3435200	1632 nts upstream of LtaPh_3435300	adenosine kinase-like protein	hypothetical protein conserved
intergenic_LtaPh_3435200_LtaPh_3435300	BLBS01000054.1	1423794	G	C	0.0,1.0,0.0	+	+	3759 nts downstream of LtaPh_3435200	244 nts upstream of LtaPh_3435300	adenosine kinase-like protein	hypothetical protein conserved
intergenic_LtaPh_3438900_LtaPh_3439000	BLBS01000054.1	1553015	C	T	0.13,0.87,0.0	+	+	2893 nts downstream of LtaPh_3438900	120 nts upstream of LtaPh_3439000	hypothetical protein conserved	hypothetical protein
intergenic_LtaPh_3443000_LtaPh_3443100	BLBS01000054.1	1682728	C	T	0.0,1.0,0.0	+	+	448 nts downstream of LtaPh_3443000	547 nts upstream of LtaPh_3443100	cell differentiation protein-like protein	RNA-binding protein-like protein
intergenic_LtaPh_3505500_LtaPh_3505600	BLBS01000055.1	95080	T	C	0.0,1.0,0.0	+	+	342 nts downstream of LtaPh_3505500	330 nts upstream of LtaPh_3505600	enoyl-coA hydratase/isomerase family protein conserved	ATP-dependent DEAD-box RNA helicase putative
intergenic_LtaPh_3506100_LtaPh_3506200	BLBS01000055.1	126225	A	T	0.33,0.67,0.0	+	+	1503 nts downstream of LtaPh_3506100	2422 nts upstream of LtaPh_3506200	hypothetical protein unknown function	hypothetical protein conserved
intergenic_LtaPh_3507700_LtaPh_3507800	BLBS01000056.1	55609	T	C	0.0,1.0,0.0	+	+	1470 nts downstream of LtaPh_3507700	309 nts upstream of LtaPh_3507800	beta-fructofuranosidase-like protein	ring finger protein conserved
intergenic_LtaPh_3507700_LtaPh_3507800	BLBS01000056.1	55622	G	C	0.38,0.63,0.0	+	+	1483 nts downstream of LtaPh_3507700	296 nts upstream of LtaPh_3507800	beta-fructofuranosidase-like protein	ring finger protein conserved
intergenic_LtaPh_3509400_LtaPh_3509500	BLBS01000056.1	132499	A	G	0.4,0.6,0.0	+	+	4476 nts downstream of LtaPh_3509400	353 nts upstream of LtaPh_3509500	aspartate aminotransferase putative	NADH-dependent fumarate reductase-like protein
intergenic_LtaPh_3511300_LtaPh_3511400	BLBS01000056.1	196675	G	T	0.0,1.0,0.0	+	+	1710 nts downstream of LtaPh_3511300	6813 nts upstream of LtaPh_3511400	casein kinase putative	hypothetical protein unknown function
intergenic_LtaPh_3511300_LtaPh_3511400	BLBS01000056.1	196678	T	G	0.0,1.0,0.0	+	+	1713 nts downstream of LtaPh_3511300	6810 nts upstream of LtaPh_3511400	casein kinase putative	hypothetical protein unknown function
intergenic_LtaPh_3513100_LtaPh_3513200	BLBS01000056.1	287431	A	G	0.58,0.42,0.0	+	+	1012 nts downstream of LtaPh_3513100	1205 nts upstream of LtaPh_3513200	short chain dehydrogenase putative	hypothetical protein conserved
intergenic_LtaPh_3514800_LtaPh_3514900	BLBS01000056.1	340528	C	A	0.0,1.0,0.0	+	+	1754 nts downstream of LtaPh_3514800	26 nts upstream of LtaPh_3514900	threonyl-tRNA synthetase putative	peroxisome targeting signal 1 receptor putative
intergenic_LtaPh_3514900_LtaPh_3514951	BLBS01000056.1	343598	C	T	0.0,1.0,0.0	+	-	1161 nts downstream of LtaPh_3514900	1748 nts downstream of LtaPh_3514951	peroxisome targeting signal 1 receptor putative	60S ribosomal protein L2 putative
intergenic_LtaPh_3515400_LtaPh_3515500	BLBS01000056.1	379311	C	T	0.35,0.65,0.0	-	-	3049 nts upstream of LtaPh_3515400	790 nts downstream of LtaPh_3515500	arginase putative	hypothetical protein conserved
intergenic_LtaPh_3516000_LtaPh_3516100	BLBS01000056.1	400032	G	A	0.2,0.8,0.0	-	-	245 nts upstream of LtaPh_3516000	315 nts downstream of LtaPh_3516100	hypothetical protein conserved	hypothetical protein conserved
intergenic_LtaPh_3516100_LtaPh_3516200	BLBS01000056.1	406358	A	C	0.56,0.44,0.0	-	-	225 nts upstream of LtaPh_3516100	794 nts downstream of LtaPh_3516200	hypothetical protein conserved	hypothetical protein conserved
intergenic_LtaPh_3516700_LtaPh_3516800	BLBS01000056.1	430454	A	G	0.38,0.63,0.0	-	-	1170 nts upstream of LtaPh_3516700	1775 nts downstream of LtaPh_3516800	hypothetical protein conserved	hypothetical protein conserved
intergenic_LtaPh_3519900_LtaPh_3520000	BLBS01000056.1	528795	C	T	0.0,1.0,0.0	+	+	479 nts downstream of LtaPh_3519900	1081 nts upstream of LtaPh_3520000	hypothetical protein conserved	ribosomal protein L32-like protein
intergenic_LtaPh_3520000_LtaPh_3520200	BLBS01000056.1	532729	T	G	0.0,1.0,0.0	+	+	2218 nts downstream of LtaPh_3520000	572 nts upstream of LtaPh_3520200	ribosomal protein L32-like protein	hypothetical protein conserved
intergenic_LtaPh_3520000_LtaPh_3520200	BLBS01000056.1	532730	G	T	0.0,1.0,0.0	+	+	2219 nts downstream of LtaPh_3520000	571 nts upstream of LtaPh_3520200	ribosomal protein L32-like protein	hypothetical protein conserved
intergenic_LtaPh_3521100_LtaPh_3521200	BLBS01000056.1	576264	G	A	0.0,1.0,0.0	+	+	2010 nts downstream of LtaPh_3521100	4376 nts upstream of LtaPh_3521200	hypothetical protein conserved	calcium motive p-type ATPase putative
intergenic_LtaPh_3522100_LtaPh_3522200	BLBS01000056.1	621447	G	A	0.48,0.52,0.0	+	+	1636 nts downstream of LtaPh_3522100	798 nts upstream of LtaPh_3522200	adenosine deaminase putative	hypothetical protein conserved
intergenic_LtaPh_3523400_LtaPh_3523500	BLBS01000056.1	684208	A	G	0.28,0.72,0.0	+	+	2425 nts downstream of LtaPh_3523400	683 nts upstream of LtaPh_3523500	hypothetical protein conserved	protein kinase putative
intergenic_LtaPh_3523400_LtaPh_3523500	BLBS01000056.1	684210	A	G	0.74,0.26,0.0	+	+	2427 nts downstream of LtaPh_3523400	681 nts upstream of LtaPh_3523500	hypothetical protein conserved	protein kinase putative
intergenic_LtaPh_3523500_LtaPh_3523600	BLBS01000056.1	689226	T	G	0.66,0.34,0.0	+	+	967 nts downstream of LtaPh_3523500	2426 nts upstream of LtaPh_3523600	protein kinase putative	hypothetical protein conserved
intergenic_LtaPh_3528000_LtaPh_3528100	BLBS01000056.1	869167	C	A	0.0,1.0,0.0	-	-	1341 nts upstream of LtaPh_3528000	7443 nts downstream of LtaPh_3528100	hypothetical protein conserved	hypothetical protein conserved
intergenic_LtaPh_3528600_LtaPh_3528700	BLBS01000056.1	900952	C	T	0.45,0.55,0.0	-	-	1672 nts upstream of LtaPh_3528600	18 nts downstream of LtaPh_3528700	aminotransferase putative	hypothetical protein conserved
intergenic_LtaPh_3529500_LtaPh_3529600	BLBS01000056.1	928144	A	G	0.0,1.0,0.0	-	-	1089 nts upstream of LtaPh_3529500	1969 nts downstream of LtaPh_3529600	hypothetical protein conserved	hypothetical protein conserved
intergenic_LtaPh_3529900_LtaPh_3530000	BLBS01000056.1	944304	G	C	0.02,0.98,0.0	-	-	806 nts upstream of LtaPh_3529900	3327 nts downstream of LtaPh_3530000	hypothetical protein conserved	chaperone protein DNAJ putative
intergenic_LtaPh_3501300_LtaPh_3530400	BLBS01000056.1	960440	G	T	0.33,0.67,0.0	-	-	166 nts upstream of LtaPh_3501300	1453 nts downstream of LtaPh_3530400	glyoxalase i	phospholipase A2-like protein putative
intergenic_LtaPh_3530900_LtaPh_3531000	BLBS01000056.1	984653	G	A	0.0,1.0,0.0	-	-	2991 nts upstream of LtaPh_3530900	2276 nts downstream of LtaPh_3531000	hypothetical protein conserved	glycerol kinase glycosomal putative
intergenic_LtaPh_3532200_LtaPh_3532300	BLBS01000056.1	1043793	G	C	0.38,0.62,0.0	-	-	383 nts upstream of LtaPh_3532200	1554 nts downstream of LtaPh_3532300	hypothetical protein conserved	hypothetical protein conserved
intergenic_LtaPh_3532200_LtaPh_3532300	BLBS01000056.1	1045033	A	C	0.57,0.43,0.0	-	-	1623 nts upstream of LtaPh_3532200	314 nts downstream of LtaPh_3532300	hypothetical protein conserved	hypothetical protein conserved
intergenic_LtaPh_3532200_LtaPh_3532300	BLBS01000056.1	1045035	T	C	0.78,0.22,0.0	-	-	1625 nts upstream of LtaPh_3532200	312 nts downstream of LtaPh_3532300	hypothetical protein conserved	hypothetical protein conserved
intergenic_LtaPh_3540900_LtaPh_3541000	BLBS01000056.1	1342074	A	G	0.0,1.0,0.0	+	+	678 nts downstream of LtaPh_3540900	585 nts upstream of LtaPh_3541000	hypothetical protein conserved	hypothetical protein conserved
intergenic_LtaPh_3542600_LtaPh_3542700	BLBS01000056.1	1419187	T	C	0.05,0.95,0.0	+	+	3563 nts downstream of LtaPh_3542600	984 nts upstream of LtaPh_3542700	hypothetical protein unknown function	hypothetical protein conserved
intergenic_LtaPh_3549100_LtaPh_3549200	BLBS01000056.1	1634970	G	A	0.0,1.0,0.0	+	+	1280 nts downstream of LtaPh_3549100	69 nts upstream of LtaPh_3549200	tubulin tyrosine ligase putative	hypothetical protein conserved
intergenic_LtaPh_3549700_LtaPh_3549800	BLBS01000056.1	1671673	G	T	0.03,0.97,0.0	+	+	11678 nts downstream of LtaPh_3549700	111 nts upstream of LtaPh_3549800	hypothetical protein conserved	protein kinase putative
intergenic_LtaPh_3552600_LtaPh_3552700	BLBS01000056.1	1762716	G	T	0.55,0.45,0.0	+	+	67 nts downstream of LtaPh_3552600	659 nts upstream of LtaPh_3552700	hypothetical protein conserved	GTP-binding protein putative
intergenic_LtaPh_3607400_LtaPh_3607600	BLBS01000057.1	234310	A	G	0.46,0.54,0.0	+	+	10297 nts downstream of LtaPh_3607400	15604 nts upstream of LtaPh_3607600	protein kinase putative	hypothetical protein conserved
intergenic_LtaPh_3607600_LtaPh_3607700	BLBS01000057.1	259385	T	C	0.0,1.0,0.0	+	+	8905 nts downstream of LtaPh_3607600	8317 nts upstream of LtaPh_3607700	hypothetical protein conserved	hypothetical protein conserved
intergenic_LtaPh_3609300_LtaPh_3609400	BLBS01000057.1	355699	A	C	0.57,0.43,0.0	+	+	1882 nts downstream of LtaPh_3609300	1041 nts upstream of LtaPh_3609400	mitogen-activated protein kinase-like protein	RNA editing complex protein MP67
intergenic_LtaPh_3609300_LtaPh_3609400	BLBS01000057.1	355701	A	C	0.8,0.2,0.0	+	+	1884 nts downstream of LtaPh_3609300	1039 nts upstream of LtaPh_3609400	mitogen-activated protein kinase-like protein	RNA editing complex protein MP67
intergenic_LtaPh_3613200_LtaPh_3613400	BLBS01000057.1	494136	C	A	0.0,1.0,0.0	+	-	4556 nts downstream of LtaPh_3613200	393 nts downstream of LtaPh_3613400	hypothetical protein conserved	adenylate kinase putative
intergenic_LtaPh_3614300_LtaPh_3614400	BLBS01000057.1	543136	G	C	0.7,0.3,0.0	-	+	116 nts upstream of LtaPh_3614300	1981 nts upstream of LtaPh_3614400	hypothetical protein conserved	hypothetical protein conserved
intergenic_LtaPh_3616000_LtaPh_3616021	BLBS01000057.1	614663	G	A	0.0,1.0,0.0	-	+	16 nts upstream of LtaPh_3616000	4980 nts upstream of LtaPh_3616021	proteasome alpha 1 subunit putative	universal minicircle sequence binding protein putative
intergenic_LtaPh_3616800_LtaPh_3616900	BLBS01000057.1	657937	C	T	0.72,0.28,0.0	-	-	812 nts upstream of LtaPh_3616800	1918 nts downstream of LtaPh_3616900	hypothetical protein conserved	hypothetical protein conserved
intergenic_LtaPh_3621200_LtaPh_3621300	BLBS01000057.1	831797	G	C	0.13,0.88,0.0	+	+	2182 nts downstream of LtaPh_3621200	1500 nts upstream of LtaPh_3621300	hypothetical protein conserved	hypothetical protein conserved
intergenic_LtaPh_3624700_LtaPh_3624800	BLBS01000057.1	985765	T	C	0.0,1.0,0.0	+	+	314 nts downstream of LtaPh_3624700	2785 nts upstream of LtaPh_3624800	hypothetical protein conserved	hypothetical protein conserved
intergenic_LtaPh_3624700_LtaPh_3624800	BLBS01000057.1	985773	G	C	0.0,1.0,0.0	+	+	322 nts downstream of LtaPh_3624700	2777 nts upstream of LtaPh_3624800	hypothetical protein conserved	hypothetical protein conserved
intergenic_LtaPh_3626200_LtaPh_3626300	BLBS01000057.1	1045268	C	A	0.69,0.31,0.0	+	-	1466 nts downstream of LtaPh_3626200	2279 nts downstream of LtaPh_3626300	hypothetical protein conserved	membrane-bound acid phosphatase precursor
intergenic_LtaPh_3626200_LtaPh_3626300	BLBS01000057.1	1045350	T	G	0.52,0.48,0.0	+	-	1548 nts downstream of LtaPh_3626200	2197 nts downstream of LtaPh_3626300	hypothetical protein conserved	membrane-bound acid phosphatase precursor
intergenic_LtaPh_3630761_LtaPh_3630021	BLBS01000057.1	1184150	T	A	0.55,0.45,0.0	-	-	5 nts upstream of LtaPh_3630761	1342 nts downstream of LtaPh_3630021	hypothetical protein conserved	40S ribosomal protein S24e
intergenic_LtaPh_3631451_LtaPh_3631600	BLBS01000057.1	1251008	G	A	0.57,0.43,0.0	-	-	509 nts upstream of LtaPh_3631451	311 nts downstream of LtaPh_3631600	fibrillarin	lipoate protein ligase putative
intergenic_LtaPh_3632500_LtaPh_3632600	BLBS01000057.1	1278375	A	C	0.44,0.56,0.0	-	-	3884 nts upstream of LtaPh_3632500	589 nts downstream of LtaPh_3632600	hypothetical protein conserved	receptor-type adenylate cyclase a-like protein
intergenic_LtaPh_3639600_LtaPh_3639700	BLBS01000057.1	1489059	C	G	0.0,1.0,0.0	+	+	425 nts downstream of LtaPh_3639600	1740 nts upstream of LtaPh_3639700	hypothetical protein conserved	similar to leishmania major. l411.4-like protein
intergenic_LtaPh_3643100_LtaPh_3643300	BLBS01000057.1	1607062	A	G	0.52,0.48,0.0	+	+	2471 nts downstream of LtaPh_3643100	2275 nts upstream of LtaPh_3643300	oxidoreductase-like protein	hypothetical protein conserved
intergenic_LtaPh_3646361_LtaPh_3646400	BLBS01000057.1	1757047	A	G	0.6,0.4,0.0	+	+	888 nts downstream of LtaPh_3646361	744 nts upstream of LtaPh_3646400	60S ribosomal protein L18 putative	hypothetical protein conserved
intergenic_LtaPh_3646500_LtaPh_3646600	BLBS01000057.1	1766219	T	C	0.0,1.0,0.0	+	+	2575 nts downstream of LtaPh_3646500	242 nts upstream of LtaPh_3646600	abc1 protein putative	elongation factor-2 kinase-like protein
intergenic_LtaPh_3646700_LtaPh_3648300	BLBS01000057.1	1780971	G	T	0.0,1.0,0.0	+	+	3855 nts downstream of LtaPh_3646700	2040 nts upstream of LtaPh_3648300	related to elongation factor-2 kinase efk-1b isoform-like protein	myosin heavy chain kinase a-like protein
intergenic_LtaPh_3652900_LtaPh_3653000	BLBS01000057.1	2004479	C	A	0.5,0.5,0.0	-	-	1304 nts upstream of LtaPh_3652900	547 nts downstream of LtaPh_3653000	vacuolar protein sorting-associated protein-like protein	aldehyde dehydrogenase putative
intergenic_LtaPh_3652900_LtaPh_3653000	BLBS01000057.1	2004484	A	G	0.5,0.5,0.0	-	-	1309 nts upstream of LtaPh_3652900	542 nts downstream of LtaPh_3653000	vacuolar protein sorting-associated protein-like protein	aldehyde dehydrogenase putative
intergenic_LtaPh_3652900_LtaPh_3653000	BLBS01000057.1	2004485	T	C	0.5,0.5,0.0	-	-	1310 nts upstream of LtaPh_3652900	541 nts downstream of LtaPh_3653000	vacuolar protein sorting-associated protein-like protein	aldehyde dehydrogenase putative
intergenic_LtaPh_3653600_LtaPh_3653800	BLBS01000057.1	2048951	C	G	0.0,1.0,0.0	-	-	18532 nts upstream of LtaPh_3653600	599 nts downstream of LtaPh_3653800	glycosyl hydrolase putative	adaptin putative
intergenic_LtaPh_3656100_LtaPh_3656200	BLBS01000057.1	2124065	C	A	0.78,0.22,0.0	-	-	2339 nts upstream of LtaPh_3656100	3966 nts downstream of LtaPh_3656200	hypothetical protein conserved	hypothetical protein conserved
intergenic_LtaPh_3656100_LtaPh_3656200	BLBS01000057.1	2124070	A	G	0.78,0.22,0.0	-	-	2344 nts upstream of LtaPh_3656100	3961 nts downstream of LtaPh_3656200	hypothetical protein conserved	hypothetical protein conserved
intergenic_LtaPh_3656100_LtaPh_3656200	BLBS01000057.1	2124071	T	C	0.78,0.22,0.0	-	-	2345 nts upstream of LtaPh_3656100	3960 nts downstream of LtaPh_3656200	hypothetical protein conserved	hypothetical protein conserved
intergenic_LtaPh_3659900_LtaPh_3660000	BLBS01000057.1	2249557	A	T	0.0,1.0,0.0	-	-	242 nts upstream of LtaPh_3659900	4046 nts downstream of LtaPh_3660000	kinetoplast-associated protein putative	hypothetical protein conserved
intergenic_LtaPh_3659900_LtaPh_3660000	BLBS01000057.1	2251176	T	C	0.0,1.0,0.0	-	-	1861 nts upstream of LtaPh_3659900	2427 nts downstream of LtaPh_3660000	kinetoplast-associated protein putative	hypothetical protein conserved
intergenic_LtaPh_3662000_LtaPh_3662100	BLBS01000057.1	2339001	T	C	0.82,0.18,0.0	-	-	720 nts upstream of LtaPh_3662000	207 nts downstream of LtaPh_3662100	hypothetical protein conserved	hypothetical protein conserved
intergenic_LtaPh_3662300_LtaPh_3662400	BLBS01000057.1	2349643	C	T	0.0,1.0,0.0	-	-	964 nts upstream of LtaPh_3662300	901 nts downstream of LtaPh_3662400	Rab-like GTPase activating protein putative	Rab-like GTPase activating protein putative
intergenic_LtaPh_3664300_LtaPh_3664381	BLBS01000057.1	2420957	C	G	0.0,1.0,0.0	-	-	1563 nts upstream of LtaPh_3664300	5172 nts downstream of LtaPh_3664381	chaperone protein DNAJ putative	glucose transporter 2
intergenic_LtaPh_3664900_LtaPh_3665000	BLBS01000057.1	2463780	G	A	0.0,1.0,0.0	-	-	3737 nts upstream of LtaPh_3664900	4071 nts downstream of LtaPh_3665000	phosphatidylinositol 3-kinase (tor2)-like protein	hypothetical protein conserved
intergenic_LtaPh_3667000_LtaPh_3667100	BLBS01000057.1	2535640	T	A	0.0,1.0,0.0	-	-	218 nts upstream of LtaPh_3667000	3763 nts downstream of LtaPh_3667100	ubiquitin fusion degradation protein putative	hypothetical protein conserved
intergenic_LtaPh_3668200_LtaPh_3668300	BLBS01000057.1	2570735	A	G	0.79,0.21,0.0	-	-	106 nts upstream of LtaPh_3668200	2023 nts downstream of LtaPh_3668300	hypothetical protein conserved	hypothetical protein conserved
intergenic_LtaPh_3670300_LtaPh_3670400	BLBS01000057.1	2636879	A	G	0.0,1.0,0.0	-	-	1426 nts upstream of LtaPh_3670300	3718 nts downstream of LtaPh_3670400	nuclear lim interactor-interacting factor putative	ATPase putative
intergenic_LtaPh_3670300_LtaPh_3670400	BLBS01000057.1	2639209	C	T	0.0,1.0,0.0	-	-	3756 nts upstream of LtaPh_3670300	1388 nts downstream of LtaPh_3670400	nuclear lim interactor-interacting factor putative	ATPase putative
intergenic_LtaPh_9901701_LtaPh_9901801	BLBS01000061.1	23326	C	G	0.77,0.23,0.0	-	-	14532 nts upstream of LtaPh_9901701	6828 nts downstream of LtaPh_9901801	receptor-type adenylate cyclase b	receptor-type adenylate cyclase b
intergenic_LtaPh_9901801_LtaPh_9901901	BLBS01000061.1	32861	C	G	0.5,0.5,0.0	-	-	1433 nts upstream of LtaPh_9901801	13936 nts downstream of LtaPh_9901901	receptor-type adenylate cyclase b	receptor-type adenylate cyclase b
intergenic_LtaPh_9904801_LtaPh_9904901	BLBS01000082.1	39835	A	G	0.59,0.41,0.0	-	-	792 nts upstream of LtaPh_9904801	6605 nts downstream of LtaPh_9904901	unspecified product	unspecified product
intergenic_LtaPh_9904801_LtaPh_9904901	BLBS01000082.1	39836	T	C	0.58,0.42,0.0	-	-	793 nts upstream of LtaPh_9904801	6604 nts downstream of LtaPh_9904901	unspecified product	unspecified product
intergenic_LtaPh_9904801_LtaPh_9904901	BLBS01000082.1	39863	T	C	0.67,0.33,0.0	-	-	820 nts upstream of LtaPh_9904801	6577 nts downstream of LtaPh_9904901	unspecified product	unspecified product
intergenic_LtaPh_9904801_LtaPh_9904901	BLBS01000082.1	39865	C	G	0.68,0.32,0.0	-	-	822 nts upstream of LtaPh_9904801	6575 nts downstream of LtaPh_9904901	unspecified product	unspecified product
intergenic_LtaPh_9904801_LtaPh_9904901	BLBS01000082.1	39894	C	G	0.8,0.2,0.0	-	-	851 nts upstream of LtaPh_9904801	6546 nts downstream of LtaPh_9904901	unspecified product	unspecified product
intergenic_LtaPh_9904801_LtaPh_9904901	BLBS01000082.1	44242	T	G	0.5,0.5,0.0	-	-	5199 nts upstream of LtaPh_9904801	2198 nts downstream of LtaPh_9904901	unspecified product	unspecified product
intergenic_LtaPh_9906201_LtaPh_9906301	BLBS01000087.1	21128	T	C	0.79,0.21,0.0	+	+	618 nts downstream of LtaPh_9906201	374 nts upstream of LtaPh_9906301	hypothetical protein conserved	hypothetical protein conserved
intergenic_LtaPh_9908901_LtaPh_9909001	BLBS01000112.1	14034	G	A	0.79,0.21,0.0	-	+	8981 nts upstream of LtaPh_9908901	916 nts upstream of LtaPh_9909001	GP63 leishmanolysin	major surface protease gp63 putative
intergenic_LtaPh_9908901_LtaPh_9909001	BLBS01000112.1	14089	G	C	0.77,0.23,0.0	-	+	9036 nts upstream of LtaPh_9908901	861 nts upstream of LtaPh_9909001	GP63 leishmanolysin	major surface protease gp63 putative
intergenic_LtaPh_9908901_LtaPh_9909001	BLBS01000112.1	14117	A	C	0.82,0.18,0.0	-	+	9064 nts upstream of LtaPh_9908901	833 nts upstream of LtaPh_9909001	GP63 leishmanolysin	major surface protease gp63 putative
intergenic_LtaPh_9911101_LtaPh_9911201	BLBS01000120.1	11707	G	A	0.86,0.14,0.0	+	-	91 nts downstream of LtaPh_9911101	3471 nts downstream of LtaPh_9911201	unspecified product	unspecified product
intergenic_LtaPh_9912701_LtaPh_9912801	BLBS01000131.1	11318	A	C	0.78,0.22,0.0	+	+	3381 nts downstream of LtaPh_9912701	4770 nts upstream of LtaPh_9912801	hypothetical protein unknown function	hypothetical protein unknown function
intergenic_LtaPh_9917101_LtaPh_9917201	BLBS01000154.1	20530	G	T	0.22,0.78,0.0	+	+	1496 nts downstream of LtaPh_9917101	24989 nts upstream of LtaPh_9917201	hypothetical protein unknown function	hypothetical protein unknown function
intergenic_LtaPh_9917101_LtaPh_9917201	BLBS01000154.1	24164	A	C	0.8,0.2,0.0	+	+	5130 nts downstream of LtaPh_9917101	21355 nts upstream of LtaPh_9917201	hypothetical protein unknown function	hypothetical protein unknown function
intergenic_LtaPh_9917101_LtaPh_9917201	BLBS01000154.1	24165	G	C	0.8,0.2,0.0	+	+	5131 nts downstream of LtaPh_9917101	21354 nts upstream of LtaPh_9917201	hypothetical protein unknown function	hypothetical protein unknown function
intergenic_LtaPh_9917101_LtaPh_9917201	BLBS01000154.1	24172	C	G	0.81,0.19,0.0	+	+	5138 nts downstream of LtaPh_9917101	21347 nts upstream of LtaPh_9917201	hypothetical protein unknown function	hypothetical protein unknown function
intergenic_LtaPh_9917101_LtaPh_9917201	BLBS01000154.1	24173	A	G	0.8,0.2,0.0	+	+	5139 nts downstream of LtaPh_9917101	21346 nts upstream of LtaPh_9917201	hypothetical protein unknown function	hypothetical protein unknown function
intergenic_LtaPh_9917101_LtaPh_9917201	BLBS01000154.1	24175	C	T	0.8,0.2,0.0	+	+	5141 nts downstream of LtaPh_9917101	21344 nts upstream of LtaPh_9917201	hypothetical protein unknown function	hypothetical protein unknown function
intergenic_LtaPh_9917101_LtaPh_9917201	BLBS01000154.1	28219	T	C	0.03,0.97,0.0	+	+	9185 nts downstream of LtaPh_9917101	17300 nts upstream of LtaPh_9917201	hypothetical protein unknown function	hypothetical protein unknown function
intergenic_LtaPh_9917101_LtaPh_9917201	BLBS01000154.1	30627	G	T	0.85,0.15,0.0	+	+	11593 nts downstream of LtaPh_9917101	14892 nts upstream of LtaPh_9917201	hypothetical protein unknown function	hypothetical protein unknown function
intergenic_LtaPh_9917101_LtaPh_9917201	BLBS01000154.1	30636	G	C	0.83,0.17,0.0	+	+	11602 nts downstream of LtaPh_9917101	14883 nts upstream of LtaPh_9917201	hypothetical protein unknown function	hypothetical protein unknown function
intergenic_LtaPh_9917101_LtaPh_9917201	BLBS01000154.1	31332	G	A	0.0,1.0,0.0	+	+	12298 nts downstream of LtaPh_9917101	14187 nts upstream of LtaPh_9917201	hypothetical protein unknown function	hypothetical protein unknown function
intergenic_LtaPh_9917101_LtaPh_9917201	BLBS01000154.1	34299	G	A	0.82,0.18,0.0	+	+	15265 nts downstream of LtaPh_9917101	11220 nts upstream of LtaPh_9917201	hypothetical protein unknown function	hypothetical protein unknown function
intergenic_LtaPh_9917101_LtaPh_9917201	BLBS01000154.1	34351	A	G	0.77,0.23,0.0	+	+	15317 nts downstream of LtaPh_9917101	11168 nts upstream of LtaPh_9917201	hypothetical protein unknown function	hypothetical protein unknown function
intergenic_LtaPh_9917201_LtaPh_9917301	BLBS01000154.1	52973	G	T	0.47,0.53,0.0	+	+	7317 nts downstream of LtaPh_9917201	53727 nts upstream of LtaPh_9917301	hypothetical protein unknown function	hypothetical protein unknown function
intergenic_LtaPh_9917201_LtaPh_9917301	BLBS01000154.1	52974	A	C	0.48,0.52,0.0	+	+	7318 nts downstream of LtaPh_9917201	53726 nts upstream of LtaPh_9917301	hypothetical protein unknown function	hypothetical protein unknown function
intergenic_LtaPh_9917201_LtaPh_9917301	BLBS01000154.1	54923	G	A	0.87,0.13,0.0	+	+	9267 nts downstream of LtaPh_9917201	51777 nts upstream of LtaPh_9917301	hypothetical protein unknown function	hypothetical protein unknown function
intergenic_LtaPh_9917201_LtaPh_9917301	BLBS01000154.1	54925	G	A	0.92,0.08,0.0	+	+	9269 nts downstream of LtaPh_9917201	51775 nts upstream of LtaPh_9917301	hypothetical protein unknown function	hypothetical protein unknown function
intergenic_LtaPh_9917201_LtaPh_9917301	BLBS01000154.1	78370	C	G	0.77,0.23,0.0	+	+	32714 nts downstream of LtaPh_9917201	28330 nts upstream of LtaPh_9917301	hypothetical protein unknown function	hypothetical protein unknown function
intergenic_LtaPh_9917201_LtaPh_9917301	BLBS01000154.1	96025	C	G	0.86,0.14,0.0	+	+	50369 nts downstream of LtaPh_9917201	10675 nts upstream of LtaPh_9917301	hypothetical protein unknown function	hypothetical protein unknown function
intergenic_LtaPh_9917301_LtaPh_9917401	BLBS01000154.1	111951	G	A	0.0,1.0,0.0	+	+	3533 nts downstream of LtaPh_9917301	16137 nts upstream of LtaPh_9917401	hypothetical protein unknown function	hypothetical protein unknown function
intergenic_LtaPh_9917501_LtaPh_9917601	BLBS01000154.1	133226	G	A	0.88,0.12,0.0	-	-	787 nts upstream of LtaPh_9917501	31397 nts downstream of LtaPh_9917601	hypothetical protein unknown function	hypothetical protein unknown function
intergenic_LtaPh_9917501_LtaPh_9917601	BLBS01000154.1	133228	G	T	0.87,0.13,0.0	-	-	789 nts upstream of LtaPh_9917501	31395 nts downstream of LtaPh_9917601	hypothetical protein unknown function	hypothetical protein unknown function
intergenic_LtaPh_9917501_LtaPh_9917601	BLBS01000154.1	133250	C	G	0.84,0.16,0.0	-	-	811 nts upstream of LtaPh_9917501	31373 nts downstream of LtaPh_9917601	hypothetical protein unknown function	hypothetical protein unknown function
intergenic_LtaPh_9917501_LtaPh_9917601	BLBS01000154.1	133255	G	A	0.84,0.16,0.0	-	-	816 nts upstream of LtaPh_9917501	31368 nts downstream of LtaPh_9917601	hypothetical protein unknown function	hypothetical protein unknown function
intergenic_LtaPh_9917501_LtaPh_9917601	BLBS01000154.1	133270	G	T	0.83,0.17,0.0	-	-	831 nts upstream of LtaPh_9917501	31353 nts downstream of LtaPh_9917601	hypothetical protein unknown function	hypothetical protein unknown function
intergenic_LtaPh_9917501_LtaPh_9917601	BLBS01000154.1	133271	T	C	0.83,0.17,0.0	-	-	832 nts upstream of LtaPh_9917501	31352 nts downstream of LtaPh_9917601	hypothetical protein unknown function	hypothetical protein unknown function
intergenic_LtaPh_9917501_LtaPh_9917601	BLBS01000154.1	133276	G	A	0.83,0.17,0.0	-	-	837 nts upstream of LtaPh_9917501	31347 nts downstream of LtaPh_9917601	hypothetical protein unknown function	hypothetical protein unknown function
intergenic_LtaPh_9917501_LtaPh_9917601	BLBS01000154.1	133279	C	G	0.85,0.15,0.0	-	-	840 nts upstream of LtaPh_9917501	31344 nts downstream of LtaPh_9917601	hypothetical protein unknown function	hypothetical protein unknown function
intergenic_LtaPh_9917501_LtaPh_9917601	BLBS01000154.1	133288	G	A	0.84,0.16,0.0	-	-	849 nts upstream of LtaPh_9917501	31335 nts downstream of LtaPh_9917601	hypothetical protein unknown function	hypothetical protein unknown function
intergenic_LtaPh_9917501_LtaPh_9917601	BLBS01000154.1	133297	G	T	0.9,0.1,0.0	-	-	858 nts upstream of LtaPh_9917501	31326 nts downstream of LtaPh_9917601	hypothetical protein unknown function	hypothetical protein unknown function
intergenic_LtaPh_9917701_LtaPh_9917801	BLBS01000154.1	187809	G	A	0.77,0.23,0.0	-	-	3429 nts upstream of LtaPh_9917701	2043 nts downstream of LtaPh_9917801	hypothetical protein unknown function	hypothetical protein unknown function
intergenic_LtaPh_9917801_LtaPh_9917901	BLBS01000154.1	191581	G	A	0.85,0.15,0.0	-	-	1610 nts upstream of LtaPh_9917801	12526 nts downstream of LtaPh_9917901	hypothetical protein unknown function	hypothetical protein unknown function
intergenic_LtaPh_9918101_LtaPh_9918201	BLBS01000155.1	21094	G	C	0.38,0.63,0.0	-	+	2207 nts upstream of LtaPh_9918101	770 nts upstream of LtaPh_9918201	hypothetical protein conserved	promastigote surface antigen protein PSA
intergenic_LtaPh_9920001_LtaPh_9920101	BLBS01000160.1	12885	G	A	0.68,0.32,0.0	-	-	7405 nts upstream of LtaPh_9920001	1585 nts downstream of LtaPh_9920101	metallo-peptidase clan MA(M) Family M8	major surface protease gp63 putative
intergenic_LtaPh_9920001_LtaPh_9920101	BLBS01000160.1	13238	T	C	0.75,0.25,0.0	-	-	7758 nts upstream of LtaPh_9920001	1232 nts downstream of LtaPh_9920101	metallo-peptidase clan MA(M) Family M8	major surface protease gp63 putative
intergenic_LtaPh_9920001_LtaPh_9920101	BLBS01000160.1	13433	C	T	0.58,0.42,0.0	-	-	7953 nts upstream of LtaPh_9920001	1037 nts downstream of LtaPh_9920101	metallo-peptidase clan MA(M) Family M8	major surface protease gp63 putative
intergenic_LtaPh_9921601_LtaPh_9921701	BLBS01000163.1	9519	G	A	0.73,0.27,0.0	+	+	693 nts downstream of LtaPh_9921601	1609 nts upstream of LtaPh_9921701	major surface protease gp63 putative	major surface protease gp63 putative
intergenic_LtaPh_9921901_LtaPh_9922001	BLBS01000163.1	24623	T	C	0.74,0.26,0.0	-	+	95 nts upstream of LtaPh_9921901	7399 nts upstream of LtaPh_9922001	GP63 leishmanolysin	major surface protease gp63 putative
intergenic_LtaPh_9921901_LtaPh_9922001	BLBS01000163.1	24625	C	T	0.74,0.26,0.0	-	+	97 nts upstream of LtaPh_9921901	7397 nts upstream of LtaPh_9922001	GP63 leishmanolysin	major surface protease gp63 putative
intergenic_LtaPh_9921901_LtaPh_9922001	BLBS01000163.1	24629	T	C	0.68,0.32,0.0	-	+	101 nts upstream of LtaPh_9921901	7393 nts upstream of LtaPh_9922001	GP63 leishmanolysin	major surface protease gp63 putative
intergenic_LtaPh_9921901_LtaPh_9922001	BLBS01000163.1	24641	C	T	0.69,0.31,0.0	-	+	113 nts upstream of LtaPh_9921901	7381 nts upstream of LtaPh_9922001	GP63 leishmanolysin	major surface protease gp63 putative
intergenic_LtaPh_9921901_LtaPh_9922001	BLBS01000163.1	24815	T	G	0.67,0.33,0.0	-	+	287 nts upstream of LtaPh_9921901	7207 nts upstream of LtaPh_9922001	GP63 leishmanolysin	major surface protease gp63 putative
intergenic_LtaPh_9921901_LtaPh_9922001	BLBS01000163.1	25642	T	G	0.0,1.0,0.0	-	+	1114 nts upstream of LtaPh_9921901	6380 nts upstream of LtaPh_9922001	GP63 leishmanolysin	major surface protease gp63 putative
intergenic_LtaPh_0100451_LtaPh_0100500	BLBS01000001.1	26639	AG	A	0.0,1.0,0.0	+	-	1136 nts downstream of LtaPh_0100451	1131 nts downstream of LtaPh_0100500	hypothetical protein unknown function	methylcrotonoyl-coa carboxylase biotinylated subunitprotein-like protein
intergenic_LtaPh_0101400_LtaPh_0101500	BLBS01000001.1	50086	C	CG	0.41,0.59,0.0	-	-	440 nts upstream of LtaPh_0101400	238 nts downstream of LtaPh_0101500	hypothetical protein conserved	hypothetical protein conserved
intergenic_LtaPh_0102400_LtaPh_0102500	BLBS01000001.1	78111	AC	A,CC	0.0,0.59,0.41	-	-	564 nts upstream of LtaPh_0102400	217 nts downstream of LtaPh_0102500	DNA excision/repair protein SNF2 putative	hypothetical protein conserved
intergenic_LtaPh_0102400_LtaPh_0102500	BLBS01000001.1	78121	TC	T,CC	0.0,0.7,0.3	-	-	574 nts upstream of LtaPh_0102400	207 nts downstream of LtaPh_0102500	DNA excision/repair protein SNF2 putative	hypothetical protein conserved
intergenic_LtaPh_0103200_LtaPh_0103300	BLBS01000001.1	93106	TA	T	0.0,1.0,0.0	-	+	243 nts upstream of LtaPh_0103200	613 nts upstream of LtaPh_0103300	hypothetical protein conserved	poly(A) export protein putative
intergenic_LtaPh_0103700_LtaPh_0103800	BLBS01000001.1	102501	CTG	C	0.81,0.19,0.0	+	+	237 nts downstream of LtaPh_0103700	439 nts upstream of LtaPh_0103800	hypothetical protein conserved	hypothetical protein conserved
intergenic_LtaPh_0103800_LtaPh_0103900	BLBS01000001.1	104326	AC	A	0.17,0.83,0.0	+	+	496 nts downstream of LtaPh_0103800	222 nts upstream of LtaPh_0103900	hypothetical protein conserved	hypothetical protein conserved
intergenic_LtaPh_0104100_LtaPh_0104200	BLBS01000001.1	112055	ATG	A	0.68,0.32,0.0	+	+	195 nts downstream of LtaPh_0104100	539 nts upstream of LtaPh_0104200	hypothetical protein conserved	hypothetical protein conserved
intergenic_LtaPh_0104200_LtaPh_0104251	BLBS01000001.1	114459	ATG	A	0.73,0.27,0.0	+	-	78 nts downstream of LtaPh_0104200	624 nts downstream of LtaPh_0104251	hypothetical protein conserved	ribosomal protein S7 putative
intergenic_LtaPh_0104700_LtaPh_0104800	BLBS01000001.1	136722	TC	T	0.0,1.0,0.0	+	+	2716 nts downstream of LtaPh_0104700	405 nts upstream of LtaPh_0104800	hypothetical protein conserved	long chain fatty acyl coA synthetase putative
intergenic_LtaPh_0105000_LtaPh_0105200	BLBS01000001.1	147463	AG	A	0.0,1.0,0.0	+	+	1423 nts downstream of LtaPh_0105000	7007 nts upstream of LtaPh_0105200	long chain fatty acyl coA synthetase putative	long chain fatty acid coA ligase putative
intergenic_LtaPh_0105000_LtaPh_0105200	BLBS01000001.1	147467	AG	A	0.0,1.0,0.0	+	+	1427 nts downstream of LtaPh_0105000	7003 nts upstream of LtaPh_0105200	long chain fatty acyl coA synthetase putative	long chain fatty acid coA ligase putative
intergenic_LtaPh_0106300_LtaPh_0106400	BLBS01000001.1	199065	TC	T	0.36,0.64,0.0	+	+	150 nts downstream of LtaPh_0106300	1380 nts upstream of LtaPh_0106400	mitochondrial processing peptide beta subunit putative	hypothetical protein conserved
intergenic_LtaPh_0107600_LtaPh_0107700	BLBS01000001.1	252307	CTG	C	0.77,0.23,0.0	+	+	1244 nts downstream of LtaPh_0107600	320 nts upstream of LtaPh_0107700	hypothetical protein conserved	calcium/potassium channel putative
intergenic_LtaPh_0107600_LtaPh_0107700	BLBS01000001.1	252539	TC	T	0.0,1.0,0.0	+	+	1476 nts downstream of LtaPh_0107600	88 nts upstream of LtaPh_0107700	hypothetical protein conserved	calcium/potassium channel putative
intergenic_LtaPh_0107700_LtaPh_0107800	BLBS01000001.1	256704	AG	A	0.73,0.27,0.0	+	+	1039 nts downstream of LtaPh_0107700	952 nts upstream of LtaPh_0107800	calcium/potassium channel putative	potassium channel subunit-like protein
intergenic_LtaPh_0200300_LtaPh_0200400	BLBS01000002.1	9719	AG	A	0.24,0.76,0.0	-	-	2095 nts upstream of LtaPh_0200300	293 nts downstream of LtaPh_0200400	hypothetical protein conserved	hypothetical protein conserved
intergenic_LtaPh_0200600_LtaPh_0200700	BLBS01000002.1	21161	T	TC	0.5,0.5,0.0	-	-	3452 nts upstream of LtaPh_0200600	1259 nts downstream of LtaPh_0200700	hypothetical protein conserved	hypothetical protein conserved
intergenic_LtaPh_0200700_LtaPh_0200800	BLBS01000002.1	25975	AGT	A	0.74,0.26,0.0	-	-	685 nts upstream of LtaPh_0200700	1671 nts downstream of LtaPh_0200800	hypothetical protein conserved	exportin T (tRNA exportin)-like protein
intergenic_LtaPh_0201200_LtaPh_0201281	BLBS01000002.1	62045	C	CCTCTCTCTCTCT	0.31,0.69,0.0	-	-	1768 nts upstream of LtaPh_0201200	483 nts downstream of LtaPh_0201281	hypothetical protein conserved	phosphoglycan beta 13 galactosyltransferase
intergenic_LtaPh_0201200_LtaPh_0201281	BLBS01000002.1	62310	GCC	G,GCCC	0.1,0.57,0.33	-	-	2033 nts upstream of LtaPh_0201200	218 nts downstream of LtaPh_0201281	hypothetical protein conserved	phosphoglycan beta 13 galactosyltransferase
intergenic_LtaPh_0201200_LtaPh_0201281	BLBS01000002.1	62462	A	AC	0.16,0.84,0.0	-	-	2185 nts upstream of LtaPh_0201200	66 nts downstream of LtaPh_0201281	hypothetical protein conserved	phosphoglycan beta 13 galactosyltransferase
intergenic_LtaPh_0201361_LtaPh_0201441	BLBS01000002.1	72144	G	GTTT,GTTTT	0.0,0.59,0.41	+	-	7757 nts downstream of LtaPh_0201361	2059 nts downstream of LtaPh_0201441	phosphoglycan beta 13 galactosyltransferase	phosphoglycan beta 13 galactosyltransferase
intergenic_LtaPh_0201361_LtaPh_0201441	BLBS01000002.1	73707	AC	A	0.0,1.0,0.0	+	-	9320 nts downstream of LtaPh_0201361	496 nts downstream of LtaPh_0201441	phosphoglycan beta 13 galactosyltransferase	phosphoglycan beta 13 galactosyltransferase
intergenic_LtaPh_0201441_LtaPh_0201521	BLBS01000002.1	75539	G	GT	0.0,1.0,0.0	-	-	47 nts upstream of LtaPh_0201441	3559 nts downstream of LtaPh_0201521	phosphoglycan beta 13 galactosyltransferase	phosphoglycan beta 13 galactosyltransferase putative
intergenic_LtaPh_0201521_LtaPh_0201600	BLBS01000002.1	84535	AGGGAG	A	0.11,0.89,0.0	-	-	4166 nts upstream of LtaPh_0201521	171 nts downstream of LtaPh_0201600	phosphoglycan beta 13 galactosyltransferase putative	phosphoglycan beta 13 galactosyltransferase-like protein
intergenic_LtaPh_0201900_LtaPh_0202000	BLBS01000002.1	100025	AG	A,AGG	0.0,0.84,0.16	-	-	606 nts upstream of LtaPh_0201900	933 nts downstream of LtaPh_0202000	small GTP binding protein rab6-like protein	hypothetical protein conserved
intergenic_LtaPh_0202101_LtaPh_0202200	BLBS01000002.1	102648	C	CGTGTGT	0.0,1.0,0.0	+	-	1180 nts downstream of LtaPh_0202101	604 nts downstream of LtaPh_0202200	hypothetical protein conserved	hypothetical protein conserved
intergenic_LtaPh_0202200_LtaPh_0202100	BLBS01000002.1	103911	CGT	C,CCGCCTGT	0.04,0.48,0.48	-	-	159 nts upstream of LtaPh_0202200	692 nts downstream of LtaPh_0202100	hypothetical protein conserved	protein kinase putative
intergenic_LtaPh_0202200_LtaPh_0202100	BLBS01000002.1	103913	TC	T	0.54,0.46,0.0	-	-	161 nts upstream of LtaPh_0202200	690 nts downstream of LtaPh_0202100	hypothetical protein conserved	protein kinase putative
intergenic_LtaPh_0202100_LtaPh_0202300	BLBS01000002.1	109158	TATAC	T	0.0,1.0,0.0	-	-	2948 nts upstream of LtaPh_0202100	971 nts downstream of LtaPh_0202300	protein kinase putative	abc transporter putative
intergenic_LtaPh_0202300_LtaPh_0202400	BLBS01000002.1	119042	C	CAT	0.2,0.8,0.0	-	-	1060 nts upstream of LtaPh_0202300	954 nts downstream of LtaPh_0202400	abc transporter putative	hypothetical protein conserved
intergenic_LtaPh_0202300_LtaPh_0202400	BLBS01000002.1	119850	TGGG	T	0.09,0.91,0.0	-	-	1868 nts upstream of LtaPh_0202300	146 nts downstream of LtaPh_0202400	abc transporter putative	hypothetical protein conserved
intergenic_LtaPh_0202600_LtaPh_0202700	BLBS01000002.1	130455	AGG	A,GGG	0.05,0.5,0.45	-	-	927 nts upstream of LtaPh_0202600	250 nts downstream of LtaPh_0202700	hypothetical protein conserved	hypothetical protein conserved
intergenic_LtaPh_0202800_LtaPh_0202900	BLBS01000002.1	138010	AG	A,GG	0.0,0.86,0.14	-	-	60 nts upstream of LtaPh_0202800	1668 nts downstream of LtaPh_0202900	hypothetical protein conserved	casein kinase II alpha chain putative
intergenic_LtaPh_0202800_LtaPh_0202900	BLBS01000002.1	139478	A	ACCC	0.35,0.65,0.0	-	-	1528 nts upstream of LtaPh_0202800	200 nts downstream of LtaPh_0202900	hypothetical protein conserved	casein kinase II alpha chain putative
intergenic_LtaPh_0202900_LtaPh_0203000	BLBS01000002.1	142163	CAT	C,CACATAT	0.1,0.49,0.41	-	-	1349 nts upstream of LtaPh_0202900	267 nts downstream of LtaPh_0203000	casein kinase II alpha chain putative	proteasome regulatory non-ATPase subunit 6 putative
intergenic_LtaPh_0203251_LtaPh_0203300	BLBS01000002.1	148966	TG	T	0.0,1.0,0.0	+	-	375 nts downstream of LtaPh_0203251	955 nts downstream of LtaPh_0203300	ubiquitin-conjugating enzyme e2 putative	RNA-editing complex protein MP81 putative
intergenic_LtaPh_0203251_LtaPh_0203300	BLBS01000002.1	148969	TGGGG	T	0.55,0.45,0.0	+	-	378 nts downstream of LtaPh_0203251	952 nts downstream of LtaPh_0203300	ubiquitin-conjugating enzyme e2 putative	RNA-editing complex protein MP81 putative
intergenic_LtaPh_0203600_LtaPh_0203700	BLBS01000002.1	163692	TGG	T	0.7,0.3,0.0	-	-	1132 nts upstream of LtaPh_0203600	1042 nts downstream of LtaPh_0203700	rhomboid-like protein	amino acid permease putative
intergenic_LtaPh_0203600_LtaPh_0203700	BLBS01000002.1	163850	A	AG	0.33,0.67,0.0	-	-	1290 nts upstream of LtaPh_0203600	884 nts downstream of LtaPh_0203700	rhomboid-like protein	amino acid permease putative
intergenic_LtaPh_0203700_LtaPh_0203800	BLBS01000002.1	166466	T	TCTC	0.78,0.22,0.0	-	-	1220 nts upstream of LtaPh_0203700	2067 nts downstream of LtaPh_0203800	amino acid permease putative	hypothetical protein conserved
intergenic_LtaPh_0203900_LtaPh_0204000	BLBS01000002.1	174463	TCC	T,TCCC	0.02,0.66,0.32	-	-	1221 nts upstream of LtaPh_0203900	299 nts downstream of LtaPh_0204000	hypothetical protein conserved	hypothetical protein unknown function
intergenic_LtaPh_0204200_LtaPh_0204300	BLBS01000002.1	191703	CG	C	0.0,1.0,0.0	-	-	453 nts upstream of LtaPh_0204200	97 nts downstream of LtaPh_0204300	hypothetical protein conserved	hypothetical protein conserved
intergenic_LtaPh_0204300_LtaPh_0204400	BLBS01000002.1	195141	A	C,G	0.17,0.63,0.2	-	-	534 nts upstream of LtaPh_0204300	815 nts downstream of LtaPh_0204400	hypothetical protein conserved	hypothetical protein conserved
intergenic_LtaPh_0204400_LtaPh_0204551	BLBS01000002.1	197508	TG	T	0.0,1.0,0.0	-	-	1037 nts upstream of LtaPh_0204400	637 nts downstream of LtaPh_0204551	hypothetical protein conserved	hypothetical protein conserved
intergenic_LtaPh_0204551_LtaPh_0204700	BLBS01000002.1	207510	G	GC	0.0,1.0,0.0	-	-	3141 nts upstream of LtaPh_0204551	5943 nts downstream of LtaPh_0204700	hypothetical protein conserved	hypothetical protein conserved
intergenic_LtaPh_0204551_LtaPh_0204700	BLBS01000002.1	208724	A	ATATT	0.76,0.24,0.0	-	-	4355 nts upstream of LtaPh_0204551	4729 nts downstream of LtaPh_0204700	hypothetical protein conserved	hypothetical protein conserved
intergenic_LtaPh_0204551_LtaPh_0204700	BLBS01000002.1	212668	GTA	G,GTATATATATA	0.0,0.78,0.22	-	-	8299 nts upstream of LtaPh_0204551	785 nts downstream of LtaPh_0204700	hypothetical protein conserved	hypothetical protein conserved
intergenic_LtaPh_0204551_LtaPh_0204700	BLBS01000002.1	213321	G	GGCGGGGGGC	0.71,0.29,0.0	-	-	8952 nts upstream of LtaPh_0204551	132 nts downstream of LtaPh_0204700	hypothetical protein conserved	hypothetical protein conserved
intergenic_LtaPh_0204700_LtaPh_0204800	BLBS01000002.1	216421	G	GCACACA	0.16,0.84,0.0	-	-	1484 nts upstream of LtaPh_0204700	318 nts downstream of LtaPh_0204800	hypothetical protein conserved	hypothetical protein unknown function
intergenic_LtaPh_0205251_LtaPh_0205400	BLBS01000002.1	256407	TG	T	0.72,0.28,0.0	+	+	57 nts downstream of LtaPh_0205251	4781 nts upstream of LtaPh_0205400	TPR repeat/tetratricopeptide repeat putative	hypothetical protein conserved
intergenic_LtaPh_0205500_LtaPh_0205600	BLBS01000002.1	266501	GC	G,GCCCCCCCC	0.0,0.53,0.47	+	+	230 nts downstream of LtaPh_0205500	3062 nts upstream of LtaPh_0205600	gamma-glutamyl phosphate reductase-like protein	hypothetical protein unknown function
intergenic_LtaPh_0205600_LtaPh_0205700	BLBS01000002.1	272340	A	AGGCG	0.7,0.3,0.0	+	+	408 nts downstream of LtaPh_0205600	110 nts upstream of LtaPh_0205700	hypothetical protein unknown function	hypothetical protein conserved
intergenic_LtaPh_0205600_LtaPh_0205700	BLBS01000002.1	272352	AGGCG	A	0.67,0.33,0.0	+	+	420 nts downstream of LtaPh_0205600	98 nts upstream of LtaPh_0205700	hypothetical protein unknown function	hypothetical protein conserved
intergenic_LtaPh_0205700_LtaPh_0205900	BLBS01000002.1	273666	GCA	G	0.44,0.56,0.0	+	+	266 nts downstream of LtaPh_0205700	4400 nts upstream of LtaPh_0205900	hypothetical protein conserved	mitochondrial carrier protein putative
intergenic_LtaPh_0205700_LtaPh_0205900	BLBS01000002.1	274279	TC	T	0.75,0.25,0.0	+	+	879 nts downstream of LtaPh_0205700	3787 nts upstream of LtaPh_0205900	hypothetical protein conserved	mitochondrial carrier protein putative
intergenic_LtaPh_0205900_LtaPh_0206000	BLBS01000002.1	280344	A	AG	0.03,0.97,0.0	+	+	1358 nts downstream of LtaPh_0205900	1364 nts upstream of LtaPh_0206000	mitochondrial carrier protein putative	hypothetical protein conserved
intergenic_LtaPh_0300400_LtaPh_0300500	BLBS01000003.1	9001	TTA	T	0.73,0.27,0.0	+	+	894 nts downstream of LtaPh_0300400	2409 nts upstream of LtaPh_0300500	2-aminoethylphosphonate:pyruvateaminotransferas e-like protein	hypothetical protein conserved
intergenic_LtaPh_0301800_LtaPh_0301900	BLBS01000003.1	44975	G	GC	0.24,0.76,0.0	+	+	192 nts downstream of LtaPh_0301800	1606 nts upstream of LtaPh_0301900	U2 splicing auxiliary factor putative	delta-1-pyrroline-5-carboxylate dehydrogenase putative
intergenic_LtaPh_0301800_LtaPh_0301900	BLBS01000003.1	46468	CT	C	0.0,1.0,0.0	+	+	1685 nts downstream of LtaPh_0301800	113 nts upstream of LtaPh_0301900	U2 splicing auxiliary factor putative	delta-1-pyrroline-5-carboxylate dehydrogenase putative
intergenic_LtaPh_0301800_LtaPh_0301900	BLBS01000003.1	46481	C	CA	0.0,1.0,0.0	+	+	1698 nts downstream of LtaPh_0301800	100 nts upstream of LtaPh_0301900	U2 splicing auxiliary factor putative	delta-1-pyrroline-5-carboxylate dehydrogenase putative
intergenic_LtaPh_0302800_LtaPh_0302900	BLBS01000003.1	74456	T	TCCCCCCCCCC	0.09,0.91,0.0	+	+	431 nts downstream of LtaPh_0302800	4086 nts upstream of LtaPh_0302900	hypothetical protein	hypothetical protein
intergenic_LtaPh_0303000_LtaPh_0303100	BLBS01000003.1	89010	A	ATT	0.0,1.0,0.0	+	+	423 nts downstream of LtaPh_0303000	324 nts upstream of LtaPh_0303100	hypothetical protein conserved	hypothetical protein conserved
intergenic_LtaPh_0303300_LtaPh_0303400	BLBS01000003.1	101833	CAGCTTT	C	0.18,0.82,0.0	+	+	3125 nts downstream of LtaPh_0303300	297 nts upstream of LtaPh_0303400	protein kinase putative	hypothetical protein
intergenic_LtaPh_0303400_LtaPh_0303500	BLBS01000003.1	109298	T	TTTTTG	0.0,1.0,0.0	+	+	2201 nts downstream of LtaPh_0303400	2605 nts upstream of LtaPh_0303500	hypothetical protein	hypothetical protein conserved
intergenic_LtaPh_0303571_LtaPh_0303641	BLBS01000003.1	113634	TC	T	0.39,0.61,0.0	-	+	358 nts upstream of LtaPh_0303571	2308 nts upstream of LtaPh_0303641	hypothetical protein conserved	GPR1/FUN34/yaaH family putative
intergenic_LtaPh_0303571_LtaPh_0303641	BLBS01000003.1	113646	TCC	T	0.0,1.0,0.0	-	+	370 nts upstream of LtaPh_0303571	2296 nts upstream of LtaPh_0303641	hypothetical protein conserved	GPR1/FUN34/yaaH family putative
intergenic_LtaPh_0303571_LtaPh_0303641	BLBS01000003.1	113652	TC	T	0.0,1.0,0.0	-	+	376 nts upstream of LtaPh_0303571	2290 nts upstream of LtaPh_0303641	hypothetical protein conserved	GPR1/FUN34/yaaH family putative
intergenic_LtaPh_0303641_LtaPh_0303711	BLBS01000003.1	117998	CCTT	C	0.0,1.0,0.0	+	+	998 nts downstream of LtaPh_0303641	2914 nts upstream of LtaPh_0303711	GPR1/FUN34/yaaH family putative	GPR1/FUN34/yaaH family putative
intergenic_LtaPh_0304100_LtaPh_0304200	BLBS01000003.1	146978	AATAT	A	0.29,0.71,0.0	+	+	4051 nts downstream of LtaPh_0304100	2082 nts upstream of LtaPh_0304200	tld domain protein conserved	hypothetical protein
intergenic_LtaPh_0304100_LtaPh_0304200	BLBS01000003.1	147466	G	GCC	0.0,1.0,0.0	+	+	4539 nts downstream of LtaPh_0304100	1594 nts upstream of LtaPh_0304200	tld domain protein conserved	hypothetical protein
intergenic_LtaPh_0304200_LtaPh_0304300	BLBS01000003.1	152505	C	CA	0.0,1.0,0.0	+	+	329 nts downstream of LtaPh_0304200	3327 nts upstream of LtaPh_0304300	hypothetical protein	hypothetical protein conserved
intergenic_LtaPh_0305000_LtaPh_0305100	BLBS01000003.1	197896	TC	T	0.0,1.0,0.0	+	+	3638 nts downstream of LtaPh_0305000	197 nts upstream of LtaPh_0305100	26s protease regulatory subunit putative	hypothetical protein
intergenic_LtaPh_0306100_LtaPh_0306200	BLBS01000003.1	229465	A	ATG	0.11,0.89,0.0	+	+	731 nts downstream of LtaPh_0306100	185 nts upstream of LtaPh_0306200	hypothetical protein conserved	hypothetical protein conserved
intergenic_LtaPh_0306700_LtaPh_0306800	BLBS01000003.1	267460	CGACA	C	0.77,0.23,0.0	-	-	546 nts upstream of LtaPh_0306700	296 nts downstream of LtaPh_0306800	hypothetical protein conserved	hypothetical protein conserved
intergenic_LtaPh_0307500_LtaPh_0307600	BLBS01000003.1	299005	C	CTGTGTGTGTGTGTG	0.52,0.48,0.0	-	-	966 nts upstream of LtaPh_0307500	207 nts downstream of LtaPh_0307600	6-phosphofructo-2-kinase/fructose-26-biphospha ta seputative	hypothetical protein
intergenic_LtaPh_0308200_LtaPh_0308300	BLBS01000003.1	338888	A	AG	0.75,0.25,0.0	-	-	452 nts upstream of LtaPh_0308200	348 nts downstream of LtaPh_0308300	hypothetical protein conserved	hypothetical protein conserved
intergenic_LtaPh_0309200_LtaPh_0309300	BLBS01000003.1	366527	A	AC	0.0,1.0,0.0	-	-	508 nts upstream of LtaPh_0309200	218 nts downstream of LtaPh_0309300	hypothetical protein conserved	elongation initiation factor 2 alpha subunit putative
intergenic_LtaPh_0400400_LtaPh_0400500	BLBS01000004.1	16890	AGTGT	A,AGTGTGT	0.0,0.77,0.23	+	+	78 nts downstream of LtaPh_0400400	3872 nts upstream of LtaPh_0400500	hypothetical protein	hypothetical protein conserved
intergenic_LtaPh_0400400_LtaPh_0400500	BLBS01000004.1	18259	T	TTC	0.0,1.0,0.0	+	+	1447 nts downstream of LtaPh_0400400	2503 nts upstream of LtaPh_0400500	hypothetical protein	hypothetical protein conserved
intergenic_LtaPh_0400400_LtaPh_0400500	BLBS01000004.1	19193	TC	T	0.19,0.81,0.0	+	+	2381 nts downstream of LtaPh_0400400	1569 nts upstream of LtaPh_0400500	hypothetical protein	hypothetical protein conserved
intergenic_LtaPh_0400400_LtaPh_0400500	BLBS01000004.1	20113	AC	A	0.05,0.95,0.0	+	+	3301 nts downstream of LtaPh_0400400	649 nts upstream of LtaPh_0400500	hypothetical protein	hypothetical protein conserved
intergenic_LtaPh_0400400_LtaPh_0400500	BLBS01000004.1	20125	AC	A	0.03,0.97,0.0	+	+	3313 nts downstream of LtaPh_0400400	637 nts upstream of LtaPh_0400500	hypothetical protein	hypothetical protein conserved
intergenic_LtaPh_0400600_LtaPh_0400700	BLBS01000004.1	24313	A	AT,ATT	0.12,0.71,0.17	+	+	272 nts downstream of LtaPh_0400600	2046 nts upstream of LtaPh_0400700	hypothetical protein conserved	DNA topoisomerase type IB small subunit
intergenic_LtaPh_0400600_LtaPh_0400700	BLBS01000004.1	24482	AT	A	0.53,0.47,0.0	+	+	441 nts downstream of LtaPh_0400600	1877 nts upstream of LtaPh_0400700	hypothetical protein conserved	DNA topoisomerase type IB small subunit
intergenic_LtaPh_0400900_LtaPh_0401000	BLBS01000004.1	30560	TC	T	0.2,0.8,0.0	+	+	635 nts downstream of LtaPh_0400900	577 nts upstream of LtaPh_0401000	hypothetical protein conserved	hypothetical protein conserved
intergenic_LtaPh_0401300_LtaPh_0401400	BLBS01000004.1	44025	GCA	G	0.74,0.26,0.0	+	+	1044 nts downstream of LtaPh_0401300	13 nts upstream of LtaPh_0401400	exosome complex exonuclease RRP40 putative	hypothetical protein conserved
intergenic_LtaPh_0401661_LtaPh_0401741	BLBS01000004.1	53243	GCA	G	0.4,0.6,0.0	+	+	1128 nts downstream of LtaPh_0401661	896 nts upstream of LtaPh_0401741	hypothetical protein conserved in leishmania	surface antigen-like protein
intergenic_LtaPh_0401741_LtaPh_0401821	BLBS01000004.1	55814	CG	C	0.1,0.9,0.0	+	+	290 nts downstream of LtaPh_0401741	482 nts upstream of LtaPh_0401821	surface antigen-like protein	surface antigen-like protein
intergenic_LtaPh_0401821_LtaPh_0401900	BLBS01000004.1	58586	CGGG	C	0.4,0.6,0.0	+	+	290 nts downstream of LtaPh_0401821	371 nts upstream of LtaPh_0401900	surface antigen-like protein	surface antigen-like protein
intergenic_LtaPh_0401900_LtaPh_0402000	BLBS01000004.1	60401	T	TC,TCC	0.02,0.7,0.28	+	+	515 nts downstream of LtaPh_0401900	2298 nts upstream of LtaPh_0402000	surface antigen-like protein	surface antigen-like protein
intergenic_LtaPh_0401900_LtaPh_0402000	BLBS01000004.1	62600	ACC	A	0.07,0.93,0.0	+	+	2714 nts downstream of LtaPh_0401900	99 nts upstream of LtaPh_0402000	surface antigen-like protein	surface antigen-like protein
intergenic_LtaPh_0402200_LtaPh_0402300	BLBS01000004.1	70004	TGGG	T	0.69,0.31,0.0	+	+	59 nts downstream of LtaPh_0402200	740 nts upstream of LtaPh_0402300	hypothetical protein conserved	hypothetical protein conserved
intergenic_LtaPh_0402300_LtaPh_0402400	BLBS01000004.1	74785	G	GT	0.0,1.0,0.0	+	+	2761 nts downstream of LtaPh_0402300	2207 nts upstream of LtaPh_0402400	hypothetical protein conserved	RNA pseudouridylate synthase-like protein
intergenic_LtaPh_0402900_LtaPh_0403000	BLBS01000004.1	96612	ACC	CCC,A	0.0,0.42,0.58	+	+	1209 nts downstream of LtaPh_0402900	182 nts upstream of LtaPh_0403000	sucrose hydrolase-like protein	sucrose hydrolase-like protein
intergenic_LtaPh_0403100_LtaPh_0403200	BLBS01000004.1	100851	AG	A	0.19,0.81,0.0	+	+	193 nts downstream of LtaPh_0403100	96 nts upstream of LtaPh_0403200	mitochondrial exoribonuclease DSS-1 putative	ADP-ribosylation factor putative
intergenic_LtaPh_0403400_LtaPh_0403500	BLBS01000004.1	109904	TC	T,CC	0.0,0.22,0.78	+	+	667 nts downstream of LtaPh_0403400	563 nts upstream of LtaPh_0403500	hypothetical protein conserved pseudogene	hypothetical protein conserved
intergenic_LtaPh_0403600_LtaPh_0403700	BLBS01000004.1	120285	CG	C	0.02,0.98,0.0	+	-	7172 nts downstream of LtaPh_0403600	1106 nts downstream of LtaPh_0403700	hypothetical protein conserved	hypothetical protein
intergenic_LtaPh_0403700_LtaPh_0403800	BLBS01000004.1	122488	AG	A	0.0,1.0,0.0	-	-	369 nts upstream of LtaPh_0403700	2738 nts downstream of LtaPh_0403800	hypothetical protein	anaphase promoting complex subunit 10-like protein
intergenic_LtaPh_0403700_LtaPh_0403800	BLBS01000004.1	122983	A	AG	0.7,0.3,0.0	-	-	864 nts upstream of LtaPh_0403700	2243 nts downstream of LtaPh_0403800	hypothetical protein	anaphase promoting complex subunit 10-like protein
intergenic_LtaPh_0403800_LtaPh_0403900	BLBS01000004.1	127516	A	AAG	0.0,1.0,0.0	-	-	1262 nts upstream of LtaPh_0403800	53 nts downstream of LtaPh_0403900	anaphase promoting complex subunit 10-like protein	hypothetical protein conserved
intergenic_LtaPh_0403900_LtaPh_0404000	BLBS01000004.1	131976	AC	A	0.53,0.47,0.0	-	-	1264 nts upstream of LtaPh_0403900	347 nts downstream of LtaPh_0404000	hypothetical protein conserved	hypothetical protein conserved
intergenic_LtaPh_0404200_LtaPh_0404300	BLBS01000004.1	144103	AG	A,AGG	0.04,0.83,0.14	-	-	1535 nts upstream of LtaPh_0404200	2413 nts downstream of LtaPh_0404300	serine/threonine protein kinase-like protein	calpain-like cysteine peptidase putative
intergenic_LtaPh_0404200_LtaPh_0404300	BLBS01000004.1	145940	AG	A	0.5,0.5,0.0	-	-	3372 nts upstream of LtaPh_0404200	576 nts downstream of LtaPh_0404300	serine/threonine protein kinase-like protein	calpain-like cysteine peptidase putative
intergenic_LtaPh_0405300_LtaPh_0405400	BLBS01000004.1	192851	G	GA,GAAA	0.02,0.61,0.37	-	-	250 nts upstream of LtaPh_0405300	974 nts downstream of LtaPh_0405400	hypothetical protein conserved	hypothetical protein conserved
intergenic_LtaPh_0405300_LtaPh_0405400	BLBS01000004.1	193746	CG	C	0.39,0.61,0.0	-	-	1145 nts upstream of LtaPh_0405300	79 nts downstream of LtaPh_0405400	hypothetical protein conserved	hypothetical protein conserved
intergenic_LtaPh_0405600_LtaPh_0405700	BLBS01000004.1	210290	CGG	C	0.17,0.83,0.0	-	-	1638 nts upstream of LtaPh_0405600	276 nts downstream of LtaPh_0405700	hypothetical protein conserved	spermidine synthase putative
intergenic_LtaPh_0405900_LtaPh_0406000	BLBS01000004.1	223088	GTA	G,ATA	0.0,0.6,0.4	-	-	643 nts upstream of LtaPh_0405900	1075 nts downstream of LtaPh_0406000	hypothetical protein	hypothetical protein conserved
intergenic_LtaPh_0405900_LtaPh_0406000	BLBS01000004.1	223120	AG	A	0.27,0.73,0.0	-	-	675 nts upstream of LtaPh_0405900	1043 nts downstream of LtaPh_0406000	hypothetical protein	hypothetical protein conserved
intergenic_LtaPh_0405900_LtaPh_0406000	BLBS01000004.1	223124	G	GGAGGGA	0.81,0.19,0.0	-	-	679 nts upstream of LtaPh_0405900	1039 nts downstream of LtaPh_0406000	hypothetical protein	hypothetical protein conserved
intergenic_LtaPh_0405900_LtaPh_0406000	BLBS01000004.1	223133	GGGA	G	0.21,0.79,0.0	-	-	688 nts upstream of LtaPh_0405900	1030 nts downstream of LtaPh_0406000	hypothetical protein	hypothetical protein conserved
intergenic_LtaPh_0406300_LtaPh_0406400	BLBS01000004.1	235251	AG	A,AGG	0.0,0.77,0.23	-	-	571 nts upstream of LtaPh_0406300	982 nts downstream of LtaPh_0406400	hypothetical protein conserved	hypothetical protein
intergenic_LtaPh_0406300_LtaPh_0406400	BLBS01000004.1	235805	C	CACACAGACACAG	0.78,0.22,0.0	-	-	1125 nts upstream of LtaPh_0406300	428 nts downstream of LtaPh_0406400	hypothetical protein conserved	hypothetical protein
intergenic_LtaPh_0407100_LtaPh_0407200	BLBS01000004.1	263475	CCA	C	0.21,0.79,0.0	-	-	724 nts upstream of LtaPh_0407100	223 nts downstream of LtaPh_0407200	hypothetical protein	hypothetical protein conserved
intergenic_LtaPh_0407401_LtaPh_3220500	BLBS01000004.1	270358	C	CA	0.06,0.94,0.0	-	-	287 nts upstream of LtaPh_0407401	2798 nts downstream of LtaPh_3220500	60S ribosomal protein L10 putative	nascent polypeptide associated complex subunit-like protein copy 1
intergenic_LtaPh_0407700_LtaPh_0407800	BLBS01000004.1	283226	AG	A	0.26,0.74,0.0	-	-	138 nts upstream of LtaPh_0407700	722 nts downstream of LtaPh_0407800	hypothetical protein conserved	hypothetical protein conserved
intergenic_LtaPh_0407900_LtaPh_0408000	BLBS01000004.1	288364	GGTGTGTGGT	G,GTGTGTGTGGT	0.07,0.78,0.15	-	-	82 nts upstream of LtaPh_0407900	553 nts downstream of LtaPh_0408000	metalloprotease-like protein	hypothetical protein conserved
intergenic_LtaPh_0407900_LtaPh_0408000	BLBS01000004.1	288373	T	TGTGTGTGTGTG	0.86,0.14,0.0	-	-	91 nts upstream of LtaPh_0407900	544 nts downstream of LtaPh_0408000	metalloprotease-like protein	hypothetical protein conserved
intergenic_LtaPh_0407900_LtaPh_0408000	BLBS01000004.1	288448	TGGG	T	0.0,1.0,0.0	-	-	166 nts upstream of LtaPh_0407900	469 nts downstream of LtaPh_0408000	metalloprotease-like protein	hypothetical protein conserved
intergenic_LtaPh_0407900_LtaPh_0408000	BLBS01000004.1	288592	G	GT	0.08,0.92,0.0	-	-	310 nts upstream of LtaPh_0407900	325 nts downstream of LtaPh_0408000	metalloprotease-like protein	hypothetical protein conserved
intergenic_LtaPh_0408300_LtaPh_0408400	BLBS01000004.1	302204	TC	T,TCC	0.04,0.55,0.41	-	-	1302 nts upstream of LtaPh_0408300	2253 nts downstream of LtaPh_0408400	hypothetical protein conserved	hypothetical protein
intergenic_LtaPh_0408300_LtaPh_0408400	BLBS01000004.1	302528	A	AG	0.65,0.35,0.0	-	-	1626 nts upstream of LtaPh_0408300	1929 nts downstream of LtaPh_0408400	hypothetical protein conserved	hypothetical protein
intergenic_LtaPh_0408400_LtaPh_0408500	BLBS01000004.1	308879	CAT	C	0.45,0.55,0.0	-	-	1051 nts upstream of LtaPh_0408400	874 nts downstream of LtaPh_0408500	hypothetical protein	hypothetical protein
intergenic_LtaPh_0408900_LtaPh_0409000	BLBS01000004.1	327489	T	TG	0.0,1.0,0.0	-	-	939 nts upstream of LtaPh_0408900	1499 nts downstream of LtaPh_0409000	hypothetical protein	hypothetical protein conserved
intergenic_LtaPh_0408900_LtaPh_0409000	BLBS01000004.1	327812	AGG	A,AGGG	0.0,0.76,0.24	-	-	1262 nts upstream of LtaPh_0408900	1176 nts downstream of LtaPh_0409000	hypothetical protein	hypothetical protein conserved
intergenic_LtaPh_0409000_LtaPh_0409100	BLBS01000004.1	329544	TGGG	T,TGG	0.02,0.38,0.61	-	-	110 nts upstream of LtaPh_0409000	1478 nts downstream of LtaPh_0409100	hypothetical protein conserved	chaperone protein DNAJ putative
intergenic_LtaPh_0409151_LtaPh_0409200	BLBS01000004.1	335440	C	CA	0.35,0.65,0.0	-	-	832 nts upstream of LtaPh_0409151	100 nts downstream of LtaPh_0409200	60S ribosomal protein L10 putative	adenylate kinase putative
intergenic_LtaPh_0409500_LtaPh_0409700	BLBS01000004.1	346937	T	TG	0.63,0.38,0.0	-	-	1864 nts upstream of LtaPh_0409500	709 nts downstream of LtaPh_0409700	hypothetical protein conserved	chloride channel protein putative
intergenic_LtaPh_0409500_LtaPh_0409700	BLBS01000004.1	347548	TC	T	0.17,0.83,0.0	-	-	2475 nts upstream of LtaPh_0409500	98 nts downstream of LtaPh_0409700	hypothetical protein conserved	chloride channel protein putative
intergenic_LtaPh_0409500_LtaPh_0409700	BLBS01000004.1	347553	TC	T	0.25,0.75,0.0	-	-	2480 nts upstream of LtaPh_0409500	93 nts downstream of LtaPh_0409700	hypothetical protein conserved	chloride channel protein putative
intergenic_LtaPh_0410100_LtaPh_0410200	BLBS01000004.1	361623	TG	T	0.0,1.0,0.0	-	-	256 nts upstream of LtaPh_0410100	921 nts downstream of LtaPh_0410200	acyltransferase-like protein copy 2	hypothetical protein
intergenic_LtaPh_0410200_LtaPh_0410300	BLBS01000004.1	364201	A	AG	0.55,0.45,0.0	-	-	245 nts upstream of LtaPh_0410200	272 nts downstream of LtaPh_0410300	hypothetical protein	hypothetical protein conserved
intergenic_LtaPh_0410400_LtaPh_0410500	BLBS01000004.1	369083	CG	C	0.06,0.94,0.0	-	-	728 nts upstream of LtaPh_0410400	150 nts downstream of LtaPh_0410500	hypothetical protein conserved	hypothetical protein conserved
intergenic_LtaPh_0411000_LtaPh_0411200	BLBS01000004.1	386742	TGGG	T	0.52,0.48,0.0	-	-	175 nts upstream of LtaPh_0411000	3250 nts downstream of LtaPh_0411200	hypothetical protein	fructose-16-bisphosphatase cytosolic putative
intergenic_LtaPh_0411300_LtaPh_0411400	BLBS01000004.1	394232	A	AG	0.19,0.81,0.0	-	-	1139 nts upstream of LtaPh_0411300	8851 nts downstream of LtaPh_0411400	31-O-demethyl-FK506 methyltransferase	hypothetical protein conserved
intergenic_LtaPh_0411600_LtaPh_0411700	BLBS01000004.1	417456	AGG	A	0.19,0.81,0.0	-	-	208 nts upstream of LtaPh_0411600	590 nts downstream of LtaPh_0411700	tRNA nucleotidyltransferase putative	hypothetical protein conserved
intergenic_LtaPh_0411700_LtaPh_0411800	BLBS01000004.1	418949	C	CTGTGTG	0.31,0.69,0.0	-	-	139 nts upstream of LtaPh_0411700	628 nts downstream of LtaPh_0411800	hypothetical protein conserved	unspecified product
intergenic_LtaPh_0411800_LtaPh_0411900	BLBS01000004.1	421479	TA	T	0.36,0.64,0.0	-	-	1642 nts upstream of LtaPh_0411800	1781 nts downstream of LtaPh_0411900	unspecified product	protein kinase putative
intergenic_LtaPh_0412000_LtaPh_0412100	BLBS01000004.1	428745	C	CCG	0.2,0.8,0.0	-	-	260 nts upstream of LtaPh_0412000	925 nts downstream of LtaPh_0412100	hypothetical protein conserved	actin
intergenic_LtaPh_0500400_LtaPh_0500500	BLBS01000005.1	24231	CT	C	0.73,0.27,0.0	+	+	539 nts downstream of LtaPh_0500400	596 nts upstream of LtaPh_0500500	small GTP-binding protein putative	paraflagellar rod component par4 putative
intergenic_LtaPh_0500400_LtaPh_0500500	BLBS01000005.1	24233	CCTCT	C	0.79,0.21,0.0	+	+	541 nts downstream of LtaPh_0500400	594 nts upstream of LtaPh_0500500	small GTP-binding protein putative	paraflagellar rod component par4 putative
intergenic_LtaPh_0501000_LtaPh_0501100	BLBS01000005.1	40757	ACGT	A,AGT	0.0,0.17,0.83	+	+	935 nts downstream of LtaPh_0501000	929 nts upstream of LtaPh_0501100	hypothetical protein conserved	phosphoprotein phosphatase putative
intergenic_LtaPh_0501100_LtaPh_0501201	BLBS01000005.1	47394	AG	A	0.0,1.0,0.0	+	+	3795 nts downstream of LtaPh_0501100	40 nts upstream of LtaPh_0501201	phosphoprotein phosphatase putative	hypothetical protein conserved
intergenic_LtaPh_0501400_LtaPh_0501500	BLBS01000005.1	54681	C	CG	0.06,0.94,0.0	+	+	1976 nts downstream of LtaPh_0501400	1053 nts upstream of LtaPh_0501500	protein kinase putative	nucleolar RNA helicase II putative
intergenic_LtaPh_0501500_LtaPh_0501600	BLBS01000005.1	59492	AC	A	0.25,0.75,0.0	+	+	1704 nts downstream of LtaPh_0501500	52 nts upstream of LtaPh_0501600	nucleolar RNA helicase II putative	hypothetical protein conserved
intergenic_LtaPh_0502200_LtaPh_0502300	BLBS01000005.1	81322	TC	T,CC	0.0,0.36,0.64	+	+	680 nts downstream of LtaPh_0502200	237 nts upstream of LtaPh_0502300	hypothetical protein conserved	dual specificity phosphatase-like protein
intergenic_LtaPh_0502300_LtaPh_0502400	BLBS01000005.1	87585	TG	T	0.0,1.0,0.0	+	+	4047 nts downstream of LtaPh_0502300	1012 nts upstream of LtaPh_0502400	dual specificity phosphatase-like protein	hydrogenase putative
intergenic_LtaPh_0502300_LtaPh_0502400	BLBS01000005.1	87588	TG	T	0.0,1.0,0.0	+	+	4050 nts downstream of LtaPh_0502300	1009 nts upstream of LtaPh_0502400	dual specificity phosphatase-like protein	hydrogenase putative
intergenic_LtaPh_0503000_LtaPh_0503100	BLBS01000006.1	10342	CGCGTGCG	C	0.71,0.29,0.0	+	+	945 nts downstream of LtaPh_0503000	2613 nts upstream of LtaPh_0503100	protein tyrosine phosphatase putative	phosphate carrier protein mitochondrial precursor-like protein
intergenic_LtaPh_0503000_LtaPh_0503100	BLBS01000006.1	10983	CGT	C	0.45,0.55,0.0	+	+	1586 nts downstream of LtaPh_0503000	1972 nts upstream of LtaPh_0503100	protein tyrosine phosphatase putative	phosphate carrier protein mitochondrial precursor-like protein
intergenic_LtaPh_0503000_LtaPh_0503100	BLBS01000006.1	10985	T	TCCCCC	0.45,0.55,0.0	+	+	1588 nts downstream of LtaPh_0503000	1970 nts upstream of LtaPh_0503100	protein tyrosine phosphatase putative	phosphate carrier protein mitochondrial precursor-like protein
intergenic_LtaPh_0503500_LtaPh_0503600	BLBS01000006.1	26072	T	TCCCCCC	0.0,1.0,0.0	+	+	1248 nts downstream of LtaPh_0503500	55 nts upstream of LtaPh_0503600	hypothetical protein conserved	trypanothione reductase
intergenic_LtaPh_0505100_LtaPh_0505200	BLBS01000006.1	92363	CTA	C	0.67,0.33,0.0	+	+	508 nts downstream of LtaPh_0505100	326 nts upstream of LtaPh_0505200	nuclear receptor binding factor-like protein	kinetoplast-associated protein-like protein
intergenic_LtaPh_0505500_LtaPh_0505600	BLBS01000006.1	106252	ACACACACACGCACACGCACACACACACG	A	0.39,0.61,0.0	+	+	1423 nts downstream of LtaPh_0505500	609 nts upstream of LtaPh_0505600	hypothetical protein conserved	hypothetical protein conserved
intergenic_LtaPh_0505500_LtaPh_0505600	BLBS01000006.1	106519	GC	G	0.0,1.0,0.0	+	+	1690 nts downstream of LtaPh_0505500	342 nts upstream of LtaPh_0505600	hypothetical protein conserved	hypothetical protein conserved
intergenic_LtaPh_0506100_LtaPh_0506200	BLBS01000006.1	128896	GCA	G	0.81,0.19,0.0	+	+	508 nts downstream of LtaPh_0506100	455 nts upstream of LtaPh_0506200	hypothetical protein conserved	kinesin putative
intergenic_LtaPh_0506300_LtaPh_0506400	BLBS01000006.1	140635	C	CTGTT	0.0,1.0,0.0	+	+	1070 nts downstream of LtaPh_0506300	276 nts upstream of LtaPh_0506400	hypothetical protein conserved	hypothetical protein conserved
intergenic_LtaPh_0506500_LtaPh_0506600	BLBS01000006.1	146658	A	AT	0.11,0.89,0.0	+	+	883 nts downstream of LtaPh_0506500	421 nts upstream of LtaPh_0506600	nitroreductase-like protein	hypothetical protein conserved
intergenic_LtaPh_0506900_LtaPh_0507000	BLBS01000006.1	173902	C	CCACA,CCACACA	0.15,0.54,0.31	+	+	1976 nts downstream of LtaPh_0506900	132 nts upstream of LtaPh_0507000	hypothetical protein conserved	cyc2-like cyclin putative
intergenic_LtaPh_0507000_LtaPh_0507400	BLBS01000006.1	178846	C	CTG	0.06,0.94,0.0	+	+	721 nts downstream of LtaPh_0507000	1793 nts upstream of LtaPh_0507400	cyc2-like cyclin putative	phophatase-like protein
intergenic_LtaPh_0507400_LtaPh_0507500	BLBS01000006.1	185339	C	CGT	0.74,0.26,0.0	+	+	567 nts downstream of LtaPh_0507400	1013 nts upstream of LtaPh_0507500	phophatase-like protein	hypothetical protein conserved
intergenic_LtaPh_0507500_LtaPh_0507600	BLBS01000006.1	189092	G	GCA	0.74,0.26,0.0	+	+	557 nts downstream of LtaPh_0507500	1051 nts upstream of LtaPh_0507600	hypothetical protein conserved	hypothetical protein conserved
intergenic_LtaPh_0507600_LtaPh_0507700	BLBS01000006.1	191781	CGT	C	0.81,0.19,0.0	+	+	598 nts downstream of LtaPh_0507600	432 nts upstream of LtaPh_0507700	hypothetical protein conserved	hypothetical protein conserved
intergenic_LtaPh_0507800_LtaPh_0507900	BLBS01000006.1	200387	TGGGTA	T,TGTA	0.0,0.29,0.71	+	+	642 nts downstream of LtaPh_0507800	1647 nts upstream of LtaPh_0507900	kinesin-like protein	hypothetical protein unknown function
intergenic_LtaPh_0508500_LtaPh_0508601	BLBS01000006.1	220824	A	AC	0.61,0.39,0.0	+	+	1945 nts downstream of LtaPh_0508500	668 nts upstream of LtaPh_0508601	methylthioadenosine phosphorylase putative	hypothetical protein unknown function
intergenic_LtaPh_0509700_LtaPh_0509800	BLBS01000006.1	248922	CGT	C	0.16,0.84,0.0	+	+	1319 nts downstream of LtaPh_0509700	69 nts upstream of LtaPh_0509800	surface antigen-like protein	hypothetical protein conserved
intergenic_LtaPh_0510151_LtaPh_0510300	BLBS01000006.1	266126	GC	G	0.14,0.86,0.0	+	+	581 nts downstream of LtaPh_0510151	621 nts upstream of LtaPh_0510300	hypothetical protein conserved	glutaminyl cyclase putative
intergenic_LtaPh_0510300_LtaPh_0510351	BLBS01000006.1	270378	T	TC,TCC	0.0,0.61,0.39	+	+	908 nts downstream of LtaPh_0510300	102 nts upstream of LtaPh_0510351	glutaminyl cyclase putative	dipeptidyl-peptidase III putative
intergenic_LtaPh_0510500_LtaPh_0510600	BLBS01000006.1	284897	GA	G	0.0,1.0,0.0	-	-	476 nts upstream of LtaPh_0510500	650 nts downstream of LtaPh_0510600	mercaptopyruvate sulfurtransferase	NADH-ubiquinone oxidoreductase mitochondrial putative
intergenic_LtaPh_0511200_LtaPh_0511300	BLBS01000006.1	300560	G	GTATATATATA	0.56,0.44,0.0	-	+	979 nts upstream of LtaPh_0511200	478 nts upstream of LtaPh_0511300	stomatin-like protein	hypothetical protein unknown function
intergenic_LtaPh_0511300_LtaPh_0511400	BLBS01000006.1	302422	C	CATAT	0.87,0.13,0.0	+	+	80 nts downstream of LtaPh_0511300	992 nts upstream of LtaPh_0511400	hypothetical protein unknown function	ATPase putative
intergenic_LtaPh_0511300_LtaPh_0511400	BLBS01000006.1	302448	TAC	T	0.52,0.48,0.0	+	+	106 nts downstream of LtaPh_0511300	966 nts upstream of LtaPh_0511400	hypothetical protein unknown function	ATPase putative
intergenic_LtaPh_0511600_LtaPh_0511700	BLBS01000006.1	311005	T	TACACACGC	0.79,0.21,0.0	+	+	240 nts downstream of LtaPh_0511600	2435 nts upstream of LtaPh_0511700	hypothetical protein conserved	double-strand-break repair protein rad21 homolog putative
intergenic_LtaPh_0511600_LtaPh_0511700	BLBS01000006.1	311814	TG	T,TGG	0.03,0.45,0.53	+	+	1049 nts downstream of LtaPh_0511600	1626 nts upstream of LtaPh_0511700	hypothetical protein conserved	double-strand-break repair protein rad21 homolog putative
intergenic_LtaPh_0511700_LtaPh_0511800	BLBS01000006.1	315442	T	TCCC	0.83,0.17,0.0	+	+	281 nts downstream of LtaPh_0511700	2085 nts upstream of LtaPh_0511800	double-strand-break repair protein rad21 homolog putative	hypothetical protein conserved
intergenic_LtaPh_0512051_LtaPh_0512100	BLBS01000006.1	331436	G	GC	0.0,1.0,0.0	+	-	2225 nts downstream of LtaPh_0512051	410 nts downstream of LtaPh_0512100	hypothetical protein unknown function	hypothetical protein conserved
intergenic_LtaPh_0602100_LtaPh_0602200	BLBS01000007.1	79288	GTATATA	G,GTA	0.03,0.24,0.73	-	-	659 nts upstream of LtaPh_0602100	613 nts downstream of LtaPh_0602200	hypothetical protein conserved	hypothetical protein conserved
intergenic_LtaPh_0603000_LtaPh_0603100	BLBS01000007.1	113156	CG	C	0.0,1.0,0.0	-	-	415 nts upstream of LtaPh_0603000	329 nts downstream of LtaPh_0603100	hypothetical protein conserved	oligopeptidase B-like protein
intergenic_LtaPh_0604200_LtaPh_0604300	BLBS01000007.1	157867	A	AG	0.0,1.0,0.0	+	+	851 nts downstream of LtaPh_0604200	1727 nts upstream of LtaPh_0604300	hypothetical protein unknown function	ATP-NAD kinase-like protein
intergenic_LtaPh_0604700_LtaPh_0604800	BLBS01000007.1	175548	AC	A	0.0,1.0,0.0	+	+	171 nts downstream of LtaPh_0604700	679 nts upstream of LtaPh_0604800	hypothetical protein conserved	hypothetical protein unknown function
intergenic_LtaPh_0606000_LtaPh_0606100	BLBS01000007.1	236709	CG	C	0.0,1.0,0.0	+	+	1235 nts downstream of LtaPh_0606000	24 nts upstream of LtaPh_0606100	protein kinase putative	lanosterol synthase putative
intergenic_LtaPh_0606200_LtaPh_0606300	BLBS01000007.1	244136	C	CCG	0.0,1.0,0.0	+	+	469 nts downstream of LtaPh_0606200	2155 nts upstream of LtaPh_0606300	hypothetical protein conserved	hypothetical protein conserved
intergenic_LtaPh_0606200_LtaPh_0606300	BLBS01000007.1	245338	GAC	G	0.77,0.23,0.0	+	+	1671 nts downstream of LtaPh_0606200	953 nts upstream of LtaPh_0606300	hypothetical protein conserved	hypothetical protein conserved
intergenic_LtaPh_0606800_LtaPh_0606900	BLBS01000007.1	277356	GAT	G	0.71,0.29,0.0	+	+	56 nts downstream of LtaPh_0606800	1552 nts upstream of LtaPh_0606900	hypothetical protein unknown function	hypothetical protein conserved
intergenic_LtaPh_0607200_LtaPh_0607300	BLBS01000007.1	295388	G	GCCCCCCCCCCC	0.0,1.0,0.0	+	+	598 nts downstream of LtaPh_0607200	503 nts upstream of LtaPh_0607300	hypothetical protein conserved	hypothetical protein conserved
intergenic_LtaPh_0607400_LtaPh_0607500	BLBS01000007.1	310231	GTA	G	0.76,0.24,0.0	+	+	475 nts downstream of LtaPh_0607400	5764 nts upstream of LtaPh_0607500	RNA-binding protein-like protein	hypothetical protein unknown function
intergenic_LtaPh_0609000_LtaPh_0609200	BLBS01000007.1	402747	TCC	T	0.0,1.0,0.0	+	+	453 nts downstream of LtaPh_0609000	4119 nts upstream of LtaPh_0609200	24-dienoyl-coa reductase fadh1 putative	glucosamine-fructose-6-phosphate aminotransferase putative
intergenic_LtaPh_0610800_LtaPh_0610900	BLBS01000007.1	459187	A	AC	0.0,1.0,0.0	+	+	1112 nts downstream of LtaPh_0610800	1028 nts upstream of LtaPh_0610900	hypothetical protein conserved	hypothetical protein conserved
intergenic_LtaPh_0611400_LtaPh_0611500	BLBS01000007.1	477146	T	TC	0.0,1.0,0.0	+	+	66 nts downstream of LtaPh_0611400	624 nts upstream of LtaPh_0611500	hypothetical protein conserved	nuclear transport factor 2 protein putative
intergenic_LtaPh_0611400_LtaPh_0611500	BLBS01000007.1	477693	AC	A	0.02,0.98,0.0	+	+	613 nts downstream of LtaPh_0611400	77 nts upstream of LtaPh_0611500	hypothetical protein conserved	nuclear transport factor 2 protein putative
intergenic_LtaPh_0611900_LtaPh_0612000	BLBS01000007.1	486377	C	CGT	0.11,0.89,0.0	+	+	368 nts downstream of LtaPh_0611900	261 nts upstream of LtaPh_0612000	hypothetical protein unknown function	hypothetical protein unknown function
intergenic_LtaPh_0612100_LtaPh_0612200	BLBS01000007.1	493356	G	GTTT	0.0,1.0,0.0	+	+	1162 nts downstream of LtaPh_0612100	85 nts upstream of LtaPh_0612200	hypothetical protein unknown function	hypothetical protein conserved
intergenic_LtaPh_0612200_LtaPh_0612300	BLBS01000007.1	494378	CG	C	0.0,1.0,0.0	+	+	128 nts downstream of LtaPh_0612200	454 nts upstream of LtaPh_0612300	hypothetical protein conserved	hypothetical protein conserved
intergenic_LtaPh_0612600_LtaPh_0612700	BLBS01000007.1	500494	G	GC	0.86,0.14,0.0	+	-	344 nts downstream of LtaPh_0612600	1153 nts downstream of LtaPh_0612700	unspecified product	pteridine transporter putative
intergenic_LtaPh_0613000_LtaPh_0613100	BLBS01000007.1	511617	G	GT	0.0,1.0,0.0	-	+	1779 nts upstream of LtaPh_0613000	3977 nts upstream of LtaPh_0613100	hypothetical protein unknown function	hypothetical protein conserved
intergenic_LtaPh_0700100_LtaPh_0700200	BLBS01000008.1	7806	GT	G	0.0,1.0,0.0	-	+	2941 nts upstream of LtaPh_0700100	2322 nts upstream of LtaPh_0700200	ubiquitin activating E1 enzyme putative	hypothetical protein conserved
intergenic_LtaPh_0701100_LtaPh_0701200	BLBS01000008.1	42016	G	GCC	0.0,1.0,0.0	+	+	1085 nts downstream of LtaPh_0701100	38 nts upstream of LtaPh_0701200	hypothetical protein conserved	hypothetical protein conserved
intergenic_LtaPh_0701500_LtaPh_0701600	BLBS01000008.1	57196	T	TCCCC	0.0,1.0,0.0	+	-	1217 nts downstream of LtaPh_0701500	1288 nts downstream of LtaPh_0701600	hypothetical protein conserved	protein kinase putative
intergenic_LtaPh_0702100_LtaPh_0702200	BLBS01000008.1	83318	A	AC	0.0,1.0,0.0	-	-	318 nts upstream of LtaPh_0702100	685 nts downstream of LtaPh_0702200	hypothetical protein conserved	hypothetical protein conserved
intergenic_LtaPh_0702400_LtaPh_0702500	BLBS01000008.1	89859	G	GC	0.0,1.0,0.0	-	-	467 nts upstream of LtaPh_0702400	840 nts downstream of LtaPh_0702500	hypothetical protein conserved	protein kinase putative
intergenic_LtaPh_0702500_LtaPh_0702600	BLBS01000008.1	96786	C	CGT,CGTGT	0.0,0.19,0.81	-	-	460 nts upstream of LtaPh_0702500	2442 nts downstream of LtaPh_0702600	protein kinase putative	homoserine dehydrogenase-like protein
intergenic_LtaPh_0702800_LtaPh_0702900	BLBS01000008.1	126030	TC	T	0.0,1.0,0.0	-	-	5122 nts upstream of LtaPh_0702800	536 nts downstream of LtaPh_0702900	ubiquitin-protein ligase-like putative	hypothetical protein conserved
intergenic_LtaPh_0702800_LtaPh_0702900	BLBS01000008.1	126373	C	CA	0.0,1.0,0.0	-	-	5465 nts upstream of LtaPh_0702800	193 nts downstream of LtaPh_0702900	ubiquitin-protein ligase-like putative	hypothetical protein conserved
intergenic_LtaPh_0702800_LtaPh_0702900	BLBS01000008.1	126487	TG	T	0.0,1.0,0.0	-	-	5579 nts upstream of LtaPh_0702800	79 nts downstream of LtaPh_0702900	ubiquitin-protein ligase-like putative	hypothetical protein conserved
intergenic_LtaPh_0702800_LtaPh_0702900	BLBS01000008.1	126511	G	GC	0.0,1.0,0.0	-	-	5603 nts upstream of LtaPh_0702800	55 nts downstream of LtaPh_0702900	ubiquitin-protein ligase-like putative	hypothetical protein conserved
intergenic_LtaPh_0702900_LtaPh_0703000	BLBS01000008.1	127512	GC	G	0.0,1.0,0.0	-	-	23 nts upstream of LtaPh_0702900	1441 nts downstream of LtaPh_0703000	hypothetical protein conserved	hypothetical protein conserved
intergenic_LtaPh_0703000_LtaPh_0703100	BLBS01000008.1	132618	AGGGT	A	0.0,1.0,0.0	-	-	1224 nts upstream of LtaPh_0703000	62 nts downstream of LtaPh_0703100	hypothetical protein conserved	hypothetical protein conserved
intergenic_LtaPh_0703000_LtaPh_0703100	BLBS01000008.1	132633	AG	A	0.0,1.0,0.0	-	-	1239 nts upstream of LtaPh_0703000	47 nts downstream of LtaPh_0703100	hypothetical protein conserved	hypothetical protein conserved
intergenic_LtaPh_0703300_LtaPh_0703400	BLBS01000008.1	143646	CG	C	0.0,1.0,0.0	-	-	82 nts upstream of LtaPh_0703300	942 nts downstream of LtaPh_0703400	hypothetical protein conserved	hypothetical protein conserved
intergenic_LtaPh_0703400_LtaPh_0703500	BLBS01000008.1	148592	A	AG	0.02,0.98,0.0	-	-	1707 nts upstream of LtaPh_0703400	4248 nts downstream of LtaPh_0703500	hypothetical protein conserved	dead box RNA helicase putative
intergenic_LtaPh_0703400_LtaPh_0703500	BLBS01000008.1	148679	A	AGCAGGCAACACAGAGTTTGCCCATATGCATGAT	0.0,1.0,0.0	-	-	1794 nts upstream of LtaPh_0703400	4161 nts downstream of LtaPh_0703500	hypothetical protein conserved	dead box RNA helicase putative
intergenic_LtaPh_0703400_LtaPh_0703500	BLBS01000008.1	149194	A	AG	0.24,0.76,0.0	-	-	2309 nts upstream of LtaPh_0703400	3646 nts downstream of LtaPh_0703500	hypothetical protein conserved	dead box RNA helicase putative
intergenic_LtaPh_0703400_LtaPh_0703500	BLBS01000008.1	151031	A	AG	0.08,0.92,0.0	-	-	4146 nts upstream of LtaPh_0703400	1809 nts downstream of LtaPh_0703500	hypothetical protein conserved	dead box RNA helicase putative
intergenic_LtaPh_0703600_LtaPh_0703700	BLBS01000008.1	158179	AC	A	0.24,0.76,0.0	-	-	1007 nts upstream of LtaPh_0703600	285 nts downstream of LtaPh_0703700	hypothetical protein conserved	hypothetical protein conserved
intergenic_LtaPh_0703700_LtaPh_0703800	BLBS01000008.1	159650	AATAT	A	0.03,0.97,0.0	-	-	863 nts upstream of LtaPh_0703700	5957 nts downstream of LtaPh_0703800	hypothetical protein conserved	hypothetical protein unknown function
intergenic_LtaPh_0703700_LtaPh_0703800	BLBS01000008.1	161890	A	AG	0.04,0.96,0.0	-	-	3103 nts upstream of LtaPh_0703700	3717 nts downstream of LtaPh_0703800	hypothetical protein conserved	hypothetical protein unknown function
intergenic_LtaPh_0704700_LtaPh_0704800	BLBS01000008.1	199378	AT	A	0.02,0.98,0.0	-	-	67 nts upstream of LtaPh_0704700	450 nts downstream of LtaPh_0704800	acyl-coA dehydrogenase mitochondrial precursor putative	hypothetical protein conserved
intergenic_LtaPh_0704800_LtaPh_0704900	BLBS01000008.1	203553	C	CA	0.0,1.0,0.0	-	+	1224 nts upstream of LtaPh_0704800	6510 nts upstream of LtaPh_0704900	hypothetical protein conserved	hypothetical protein conserved
intergenic_LtaPh_0704800_LtaPh_0704900	BLBS01000008.1	203563	G	GC	0.0,1.0,0.0	-	+	1234 nts upstream of LtaPh_0704800	6500 nts upstream of LtaPh_0704900	hypothetical protein conserved	hypothetical protein conserved
intergenic_LtaPh_0704800_LtaPh_0704900	BLBS01000008.1	204549	CAG	C	0.56,0.44,0.0	-	+	2220 nts upstream of LtaPh_0704800	5514 nts upstream of LtaPh_0704900	hypothetical protein conserved	hypothetical protein conserved
intergenic_LtaPh_0705000_LtaPh_0705100	BLBS01000008.1	226656	A	ACAC,ATAC	0.0,0.33,0.67	+	+	1299 nts downstream of LtaPh_0705000	118 nts upstream of LtaPh_0705100	hypothetical protein conserved	hypothetical protein conserved
intergenic_LtaPh_0705141_LtaPh_0705161	BLBS01000008.1	231954	AC	A	0.72,0.28,0.0	+	-	924 nts downstream of LtaPh_0705141	175 nts downstream of LtaPh_0705161	60S ribosomal protein L7a putative	60S ribosomal protein L7a putative
intergenic_LtaPh_0705141_LtaPh_0705161	BLBS01000008.1	232099	C	CCACACA	0.46,0.54,0.0	+	-	1069 nts downstream of LtaPh_0705141	30 nts downstream of LtaPh_0705161	60S ribosomal protein L7a putative	60S ribosomal protein L7a putative
intergenic_LtaPh_0705351_LtaPh_0705400	BLBS01000008.1	239574	G	GC	0.45,0.55,0.0	-	+	602 nts upstream of LtaPh_0705351	2381 nts upstream of LtaPh_0705400	ADP/ATP carrier-like protein	hypothetical protein conserved
intergenic_LtaPh_0705351_LtaPh_0705400	BLBS01000008.1	239583	T	TC	0.0,1.0,0.0	-	+	611 nts upstream of LtaPh_0705351	2372 nts upstream of LtaPh_0705400	ADP/ATP carrier-like protein	hypothetical protein conserved
intergenic_LtaPh_0705400_LtaPh_0705500	BLBS01000008.1	245023	T	TGCCCCCC	0.0,1.0,0.0	+	+	810 nts downstream of LtaPh_0705400	5546 nts upstream of LtaPh_0705500	hypothetical protein conserved	hypothetical protein unknown function
intergenic_LtaPh_0705400_LtaPh_0705500	BLBS01000008.1	247173	AG	A	0.47,0.53,0.0	+	+	2960 nts downstream of LtaPh_0705400	3396 nts upstream of LtaPh_0705500	hypothetical protein conserved	hypothetical protein unknown function
intergenic_LtaPh_0705900_LtaPh_0706000	BLBS01000008.1	276452	TC	T,TCCC	0.0,0.57,0.43	+	+	744 nts downstream of LtaPh_0705900	736 nts upstream of LtaPh_0706000	electron transfer flavoprotein-ubiquinone oxidoreductase putative	hypothetical protein conserved
intergenic_LtaPh_0706100_LtaPh_0706200	BLBS01000008.1	279936	GACAC	G	0.2,0.8,0.0	+	+	510 nts downstream of LtaPh_0706100	511 nts upstream of LtaPh_0706200	hypothetical protein conserved	hypothetical protein conserved
intergenic_LtaPh_0706500_LtaPh_0706561	BLBS01000008.1	291673	CTT	C	0.82,0.18,0.0	+	+	651 nts downstream of LtaPh_0706500	714 nts upstream of LtaPh_0706561	hypothetical protein conserved	vacuolar-type ca2+-ATPase putative
intergenic_LtaPh_0707600_LtaPh_0707700	BLBS01000008.1	345071	TC	T	0.0,1.0,0.0	+	+	749 nts downstream of LtaPh_0707600	909 nts upstream of LtaPh_0707700	hypothetical protein conserved	hypothetical protein conserved
intergenic_LtaPh_0707900_LtaPh_0708000	BLBS01000008.1	357064	TCA	T	0.33,0.67,0.0	+	+	1715 nts downstream of LtaPh_0707900	937 nts upstream of LtaPh_0708000	6-phosphofructo-2-kinase-like protein	Dnaj-domain transmembrane-like protein
intergenic_LtaPh_0708000_LtaPh_0708100	BLBS01000008.1	360383	TG	T,TGG	0.0,0.78,0.22	+	+	580 nts downstream of LtaPh_0708000	2965 nts upstream of LtaPh_0708100	Dnaj-domain transmembrane-like protein	hypothetical protein conserved
intergenic_LtaPh_0708500_LtaPh_0708700	BLBS01000008.1	376610	AG	A,AGGG	0.0,0.71,0.29	+	+	2915 nts downstream of LtaPh_0708500	1556 nts upstream of LtaPh_0708700	phosphoacetylglucosamine mutase-like gene	hypothetical protein unknown function
intergenic_LtaPh_0708700_LtaPh_0708801	BLBS01000008.1	386548	C	CATAT	0.0,1.0,0.0	+	+	4879 nts downstream of LtaPh_0708700	5732 nts upstream of LtaPh_0708801	hypothetical protein unknown function	hypothetical protein conserved
intergenic_LtaPh_0709001_LtaPh_0709100	BLBS01000008.1	425288	G	GT,GTTT	0.0,0.27,0.73	+	+	2886 nts downstream of LtaPh_0709001	928 nts upstream of LtaPh_0709100	hypothetical protein conserved	ubiquitin-conjugating enzyme E2 putative
intergenic_LtaPh_0709001_LtaPh_0709100	BLBS01000008.1	425579	G	GTATTTT	0.0,1.0,0.0	+	+	3177 nts downstream of LtaPh_0709001	637 nts upstream of LtaPh_0709100	hypothetical protein conserved	ubiquitin-conjugating enzyme E2 putative
intergenic_LtaPh_0709100_LtaPh_0709200	BLBS01000008.1	433663	T	G,TG	0.09,0.5,0.41	+	+	6899 nts downstream of LtaPh_0709100	2420 nts upstream of LtaPh_0709200	ubiquitin-conjugating enzyme E2 putative	hypothetical protein unknown function
intergenic_LtaPh_0709100_LtaPh_0709200	BLBS01000008.1	435052	TC	T	0.0,1.0,0.0	+	+	8288 nts downstream of LtaPh_0709100	1031 nts upstream of LtaPh_0709200	ubiquitin-conjugating enzyme E2 putative	hypothetical protein unknown function
intergenic_LtaPh_0709200_LtaPh_0709401	BLBS01000008.1	443005	GC	G,GCC	0.05,0.64,0.31	+	+	2516 nts downstream of LtaPh_0709200	411 nts upstream of LtaPh_0709401	hypothetical protein unknown function	unspecified product
intergenic_LtaPh_0709600_LtaPh_0709700	BLBS01000008.1	455970	AC	A	0.0,1.0,0.0	+	+	408 nts downstream of LtaPh_0709600	3822 nts upstream of LtaPh_0709700	serine/threonine kinase putative	hypothetical protein conserved
intergenic_LtaPh_0709700_LtaPh_0709800	BLBS01000008.1	465173	G	GAAA,GAAAA	0.0,0.64,0.36	+	+	177 nts downstream of LtaPh_0709700	3347 nts upstream of LtaPh_0709800	hypothetical protein conserved	hypothetical protein conserved
intergenic_LtaPh_0709700_LtaPh_0709800	BLBS01000008.1	465446	C	CT,CCCT	0.0,0.76,0.24	+	+	450 nts downstream of LtaPh_0709700	3074 nts upstream of LtaPh_0709800	hypothetical protein conserved	hypothetical protein conserved
intergenic_LtaPh_0709700_LtaPh_0709800	BLBS01000008.1	468465	ACAC	A	0.38,0.62,0.0	+	+	3469 nts downstream of LtaPh_0709700	55 nts upstream of LtaPh_0709800	hypothetical protein conserved	hypothetical protein conserved
intergenic_LtaPh_0710000_LtaPh_0710100	BLBS01000008.1	488170	GCC	G	0.6,0.4,0.0	+	+	564 nts downstream of LtaPh_0710000	2362 nts upstream of LtaPh_0710100	hypothetical protein conserved	hypothetical protein conserved
intergenic_LtaPh_0710800_LtaPh_0710900	BLBS01000008.1	521369	T	TGCCC	0.0,1.0,0.0	+	+	880 nts downstream of LtaPh_0710800	149 nts upstream of LtaPh_0710900	pif1 helicase-like protein putative	peptidyl-prolyl cis-trans isomerase/rotamase putative
intergenic_LtaPh_0711500_LtaPh_0711600	BLBS01000008.1	537983	AC	A	0.0,1.0,0.0	+	+	996 nts downstream of LtaPh_0711500	509 nts upstream of LtaPh_0711600	RNA-editing complex protein putative	hypothetical protein conserved
intergenic_LtaPh_0711700_LtaPh_0711800	BLBS01000008.1	544277	TG	T	0.28,0.72,0.0	+	+	383 nts downstream of LtaPh_0711700	1011 nts upstream of LtaPh_0711800	fatty acid desaturase putative	hypothetical protein conserved
intergenic_LtaPh_0712200_LtaPh_0712300	BLBS01000008.1	557841	CCA	C	0.55,0.45,0.0	+	+	766 nts downstream of LtaPh_0712200	111 nts upstream of LtaPh_0712300	hypothetical protein conserved	peptide methionine sulfoxide reductase-like
intergenic_LtaPh_0712300_LtaPh_0712400	BLBS01000008.1	559932	AGG	A,AG	0.0,0.64,0.36	+	+	1450 nts downstream of LtaPh_0712300	1266 nts upstream of LtaPh_0712400	peptide methionine sulfoxide reductase-like	hypothetical protein conserved
intergenic_LtaPh_0801000_LtaPh_0801100	BLBS01000009.1	30736	GCA	G	0.8,0.2,0.0	+	+	162 nts downstream of LtaPh_0801000	884 nts upstream of LtaPh_0801100	dual-specificity protein phosphatase putative	hypothetical protein unknown function
intergenic_LtaPh_0801200_LtaPh_0801300	BLBS01000009.1	37670	T	TG	0.04,0.96,0.0	+	+	1082 nts downstream of LtaPh_0801200	318 nts upstream of LtaPh_0801300	hypothetical protein conserved	hypothetical protein conserved
intergenic_LtaPh_0801300_LtaPh_0801400	BLBS01000009.1	44333	GCC	G	0.69,0.31,0.0	+	+	2857 nts downstream of LtaPh_0801300	2252 nts upstream of LtaPh_0801400	hypothetical protein conserved	DNA repair protein putative
intergenic_LtaPh_0801600_LtaPh_0801700	BLBS01000009.1	58509	T	TCACACACACA	0.35,0.65,0.0	+	+	3856 nts downstream of LtaPh_0801600	2161 nts upstream of LtaPh_0801700	hypothetical protein conserved	hypothetical protein unknown function
intergenic_LtaPh_0802000_LtaPh_0802100	BLBS01000009.1	76344	GC	G	0.74,0.26,0.0	+	+	1049 nts downstream of LtaPh_0802000	1439 nts upstream of LtaPh_0802100	hypothetical protein conserved	hypothetical protein unknown function
intergenic_LtaPh_0802500_LtaPh_0802600	BLBS01000009.1	92657	GCC	G	0.6,0.4,0.0	+	+	599 nts downstream of LtaPh_0802500	780 nts upstream of LtaPh_0802600	hypothetical protein conserved	hypothetical protein
intergenic_LtaPh_0802500_LtaPh_0802600	BLBS01000009.1	93023	CT	C	0.48,0.52,0.0	+	+	965 nts downstream of LtaPh_0802500	414 nts upstream of LtaPh_0802600	hypothetical protein conserved	hypothetical protein
intergenic_LtaPh_0802600_LtaPh_0802700	BLBS01000009.1	97502	CG	C,CGG	0.0,0.52,0.48	+	+	1501 nts downstream of LtaPh_0802600	835 nts upstream of LtaPh_0802700	hypothetical protein	ribosomal protein L2 putative
intergenic_LtaPh_0802600_LtaPh_0802700	BLBS01000009.1	98046	A	ATT	0.0,1.0,0.0	+	+	2045 nts downstream of LtaPh_0802600	291 nts upstream of LtaPh_0802700	hypothetical protein	ribosomal protein L2 putative
intergenic_LtaPh_0802600_LtaPh_0802700	BLBS01000009.1	98061	GT	G	0.0,1.0,0.0	+	+	2060 nts downstream of LtaPh_0802600	276 nts upstream of LtaPh_0802700	hypothetical protein	ribosomal protein L2 putative
intergenic_LtaPh_0803100_LtaPh_0803200	BLBS01000009.1	121418	C	CGT	0.43,0.57,0.0	+	+	219 nts downstream of LtaPh_0803100	915 nts upstream of LtaPh_0803200	hypothetical protein conserved	hypothetical protein conserved
intergenic_LtaPh_0803700_LtaPh_0803800	BLBS01000009.1	153106	T	TCCCC	0.7,0.3,0.0	+	+	972 nts downstream of LtaPh_0803700	244 nts upstream of LtaPh_0803800	hypothetical protein conserved	hypothetical protein conserved
intergenic_LtaPh_0803800_LtaPh_0803900	BLBS01000009.1	158425	T	TGTGTG	0.74,0.26,0.0	+	+	891 nts downstream of LtaPh_0803800	850 nts upstream of LtaPh_0803900	hypothetical protein conserved	hypothetical protein conserved
intergenic_LtaPh_0803800_LtaPh_0803900	BLBS01000009.1	158436	T	TGTGC	0.71,0.29,0.0	+	+	902 nts downstream of LtaPh_0803800	839 nts upstream of LtaPh_0803900	hypothetical protein conserved	hypothetical protein conserved
intergenic_LtaPh_0803800_LtaPh_0803900	BLBS01000009.1	158484	C	CGT	0.63,0.37,0.0	+	+	950 nts downstream of LtaPh_0803800	791 nts upstream of LtaPh_0803900	hypothetical protein conserved	hypothetical protein conserved
intergenic_LtaPh_0803900_LtaPh_0804000	BLBS01000009.1	165861	G	GC,GT	0.0,0.12,0.88	+	+	203 nts downstream of LtaPh_0803900	1013 nts upstream of LtaPh_0804000	hypothetical protein conserved	hypothetical protein conserved
intergenic_LtaPh_0804200_LtaPh_0804300	BLBS01000009.1	178508	GTGTGTGT	G	0.21,0.79,0.0	+	+	72 nts downstream of LtaPh_0804200	661 nts upstream of LtaPh_0804300	hypothetical protein conserved	signal peptidase type I putative
intergenic_LtaPh_0804431_LtaPh_0804461	BLBS01000009.1	183925	CG	C	0.67,0.33,0.0	-	-	1856 nts upstream of LtaPh_0804431	1277 nts downstream of LtaPh_0804461	hypothetical protein unknown function	small ubiquitin protein putative
intergenic_LtaPh_0804431_LtaPh_0804461	BLBS01000009.1	185143	TC	T	0.21,0.79,0.0	-	-	3074 nts upstream of LtaPh_0804431	59 nts downstream of LtaPh_0804461	hypothetical protein unknown function	small ubiquitin protein putative
intergenic_LtaPh_0804500_LtaPh_0804600	BLBS01000009.1	188074	TC	T	0.16,0.84,0.0	+	+	2434 nts downstream of LtaPh_0804500	29 nts upstream of LtaPh_0804600	small ubiquitin protein putative	hypothetical protein conserved
intergenic_LtaPh_0804800_LtaPh_0804900	BLBS01000009.1	193631	TC	T	0.56,0.44,0.0	+	+	616 nts downstream of LtaPh_0804800	66 nts upstream of LtaPh_0804900	hypothetical protein unknown function	ribose-phosphate pyrophosphokinase putative
intergenic_LtaPh_0804900_LtaPh_0805000	BLBS01000009.1	198020	T	TCC	0.67,0.33,0.0	+	+	1807 nts downstream of LtaPh_0804900	72 nts upstream of LtaPh_0805000	ribose-phosphate pyrophosphokinase putative	hypothetical protein conserved
intergenic_LtaPh_0805200_LtaPh_0805300	BLBS01000009.1	214835	T	G,TG	0.14,0.36,0.5	+	+	1543 nts downstream of LtaPh_0805200	222 nts upstream of LtaPh_0805300	hypothetical protein conserved	cyclopropane-fatty-acyl-phospholipid synthase
intergenic_LtaPh_0805300_LtaPh_0805400	BLBS01000009.1	217734	T	TC	0.77,0.23,0.0	+	+	1217 nts downstream of LtaPh_0805300	937 nts upstream of LtaPh_0805400	cyclopropane-fatty-acyl-phospholipid synthase	translation initiation factor-like protein
intergenic_LtaPh_0805300_LtaPh_0805400	BLBS01000009.1	217736	A	AC,C	0.1,0.6,0.3	+	+	1219 nts downstream of LtaPh_0805300	935 nts upstream of LtaPh_0805400	cyclopropane-fatty-acyl-phospholipid synthase	translation initiation factor-like protein
intergenic_LtaPh_0805600_LtaPh_0805700	BLBS01000009.1	226449	C	CT	0.58,0.42,0.0	+	+	2043 nts downstream of LtaPh_0805600	255 nts upstream of LtaPh_0805700	hypothetical protein conserved	hypothetical protein unknown function
intergenic_LtaPh_0805800_LtaPh_0805900	BLBS01000009.1	233731	A	AT	0.07,0.93,0.0	+	+	4040 nts downstream of LtaPh_0805800	274 nts upstream of LtaPh_0805900	hypothetical protein unknown function	hypothetical protein unknown function
intergenic_LtaPh_0805900_LtaPh_0806000	BLBS01000009.1	238902	CGTGT	C	0.67,0.33,0.0	+	+	4466 nts downstream of LtaPh_0805900	1317 nts upstream of LtaPh_0806000	hypothetical protein unknown function	hypothetical protein conserved
intergenic_LtaPh_0806000_LtaPh_0806100	BLBS01000009.1	250395	T	TCA	0.39,0.61,0.0	+	+	3193 nts downstream of LtaPh_0806000	681 nts upstream of LtaPh_0806100	hypothetical protein conserved	hypothetical protein unknown function
intergenic_LtaPh_0806100_LtaPh_0806200	BLBS01000009.1	258184	TC	T,CC	0.0,0.4,0.6	+	+	497 nts downstream of LtaPh_0806100	1224 nts upstream of LtaPh_0806200	hypothetical protein unknown function	hypothetical protein unknown function
intergenic_LtaPh_0806200_LtaPh_0806300	BLBS01000009.1	261521	T	TCC	0.6,0.4,0.0	+	+	1217 nts downstream of LtaPh_0806200	4690 nts upstream of LtaPh_0806300	hypothetical protein unknown function	hypothetical protein unknown function
intergenic_LtaPh_0806200_LtaPh_0806300	BLBS01000009.1	262470	ATATG	A	0.63,0.38,0.0	+	+	2166 nts downstream of LtaPh_0806200	3741 nts upstream of LtaPh_0806300	hypothetical protein unknown function	hypothetical protein unknown function
intergenic_LtaPh_0806200_LtaPh_0806300	BLBS01000009.1	262716	G	GCACA	0.56,0.44,0.0	+	+	2412 nts downstream of LtaPh_0806200	3495 nts upstream of LtaPh_0806300	hypothetical protein unknown function	hypothetical protein unknown function
intergenic_LtaPh_0806400_LtaPh_0806600	BLBS01000009.1	276000	TA	T	0.39,0.61,0.0	+	+	2133 nts downstream of LtaPh_0806400	4738 nts upstream of LtaPh_0806600	hypothetical protein unknown function	tuzin putative
intergenic_LtaPh_0806400_LtaPh_0806600	BLBS01000009.1	276002	T	G,TATATG	0.0,0.78,0.22	+	+	2135 nts downstream of LtaPh_0806400	4736 nts upstream of LtaPh_0806600	hypothetical protein unknown function	tuzin putative
intergenic_LtaPh_0806700_LtaPh_0806800	BLBS01000009.1	287060	AC	A	0.0,1.0,0.0	+	-	1344 nts downstream of LtaPh_0806700	1827 nts downstream of LtaPh_0806800	hypothetical protein unknown function	hypothetical protein unknown function
intergenic_LtaPh_0806700_LtaPh_0806800	BLBS01000009.1	287071	GC	G	0.0,1.0,0.0	+	-	1355 nts downstream of LtaPh_0806700	1816 nts downstream of LtaPh_0806800	hypothetical protein unknown function	hypothetical protein unknown function
intergenic_LtaPh_0806700_LtaPh_0806800	BLBS01000009.1	288437	CGTGTGTGT	C	0.59,0.41,0.0	+	-	2721 nts downstream of LtaPh_0806700	450 nts downstream of LtaPh_0806800	hypothetical protein unknown function	hypothetical protein unknown function
intergenic_LtaPh_0806800_LtaPh_0806900	BLBS01000009.1	290684	A	AATAT	0.67,0.33,0.0	-	-	550 nts upstream of LtaPh_0806800	1086 nts downstream of LtaPh_0806900	hypothetical protein unknown function	hypothetical protein conserved
intergenic_LtaPh_0807100_LtaPh_0807200	BLBS01000009.1	303851	T	TG	0.77,0.23,0.0	-	-	1568 nts upstream of LtaPh_0807100	613 nts downstream of LtaPh_0807200	mitochondrial DNA polymerase beta-PAK putative	hypothetical protein conserved
intergenic_LtaPh_0807100_LtaPh_0807200	BLBS01000009.1	303859	G	GTGTGTGTGTGTGTGTGTGT	0.74,0.26,0.0	-	-	1576 nts upstream of LtaPh_0807100	605 nts downstream of LtaPh_0807200	mitochondrial DNA polymerase beta-PAK putative	hypothetical protein conserved
intergenic_LtaPh_0807200_LtaPh_0807300	BLBS01000009.1	311616	GAT	G	0.0,1.0,0.0	-	-	775 nts upstream of LtaPh_0807200	1083 nts downstream of LtaPh_0807300	hypothetical protein conserved	hypothetical protein conserved
[truncated: 2,143 more rows]
